# Supplementary material for: Characterization of Mitochondrial Proteome and Function in Luminal A and Basal-like Breast Cancer Subtypes Reveals Alteration in Mitochondrial Dynamics and Bioenergetics Relevant to Their Diagnosis
Source: Biomolecules. 2022 Feb 28;12(3):379. doi: 10.3390/biom12030379 (PMC8945677; doi:10.3390/biom12030379)
Supplement: Supplementary file 1 [file biomolecules-12-00379-s001.zip]

Archive with 3 entries (2 files):
- biomolecules-1565316-supplementary/
- biomolecules-1565316-supplementary/Ariadna et al 2022_Supplementary_Figures.pdf
- biomolecules-1565316-supplementary/Supplementary_Tables_Ariadna et al_2022.xlsx
