# Supplementary material for: Characterization of Mitochondrial Proteome and Function in Luminal A and Basal-like Breast Cancer Subtypes Reveals Alteration in Mitochondrial Dynamics and Bioenergetics Relevant to Their Diagnosis
Source: Biomolecules. 2022 Feb 28;12(3):379. doi: 10.3390/biom12030379 (PMC8945677; doi:10.3390/biom12030379)
Supplement: Supplementary file 1 [file biomolecules-12-00379-s001.zip › biomolecules-1565316-supplementary/Supplementary_Tables_Ariadna et al_2022.xlsx]

## Sheet: Table S1
Table S1. Antibodies for Western blot and reagents
Antibody	Full name	# Catalog	Source	Dilution
Anti-LC3	microtubule-associated proteins 1A/1B light chain 3B	ab48394	Abcam	1:500
Anti-Opa1	optic atrophy 1	ab42364	Abcam	1:200
Anti-Parkin	Parkin RBR E3 ubiquitin-protein ligase	ab77924	Abcam	1:200
Anti-PGC-1α	proliferator-activated receptor γ co-activator-1alpha	ab106814	Abcam	1:500
Anti-PINK1	PTEN-induced kinase 1	ab23707	Abcam	1:200
Anti-total oxidative phosphorylation (OXPHOS) rodent western blot (WB) antibody cocktail	OXPHOS	ab110413	Abcam	1:500
Anti-AMPK	adenine monophosphate-activated protein kinase	sc-109906	Santa Cruz Biotechnology	1:500
Anti-Drp1	dynamin-1-like protein	sc-32898	Santa Cruz Biotechnology	1:200
Anti-HIF1α	hypoxia-inducible factor 1α	sc-10790	Santa Cruz Biotechnology	1:500
Anti-Mfn1	mitofusin-1	sc-50330	Santa Cruz Biotechnology	1:200
Anti-Mfn2	mitofusin 2	D2D10	Cell Signaling Technology	1:500
Anti-NRF2	GABP-β 1/2 or nuclear respiratory factor 2	sc-271571	Santa Cruz Biotechnology	1:200
Anti-p62	against ubiquitin-binding protein p62	P0067	Sigma-Aldrich	1:500
Secondary antibodies	The IRDye® secondary antibodies		LI-COR Inc. (Lincoln, NE, USA)	1:10,000
Reagents	Source
Fetal bovine serum (FBS)	Biowest (Riverside, MO, USA)
Penicillin/streptomycin	Biowest (Riverside, MO, USA)
Biosafe Coomassie G250	Hercules, CA, USA
Dulbecco´s Modified Eagle´s Medium F12 (DMEM/F12), Rosewell Park Memorial Institute 1640 (RPMI 1640)	In Vitro, S.A. (Mexico City, Mexico)
Calcium chloride (CaCl2)	J.T. Baker (Xalostoc, Edo. Mexico, Mexico)
Ethanol	J.T. Baker (Xalostoc, Edo. Mexico, Mexico)
Ethylenediaminetetraacetic acid disodium salt dihydrate (EDTA)	J.T. Baker (Xalostoc, Edo. Mexico, Mexico)
Hydrochloric acid (HCl)	J.T. Baker (Xalostoc, Edo. Mexico, Mexico)
Isopropanol	J.T. Baker (Xalostoc, Edo. Mexico, Mexico)
Methanol	J.T. Baker (Xalostoc, Edo. Mexico, Mexico)
Sodium bicarbonate (NaHCO3)	J.T. Baker (Xalostoc, Edo. Mexico, Mexico)
Sodium chloride (NaCl)	J.T. Baker (Xalostoc, Edo. Mexico, Mexico)
Mammary Epithelial Cell Culture Kit	Metrix Laboratorios, S.A. de C.V. (Mexico City, Mexico)
Protease inhibitor cocktail	Roche Applied Science (Mannheim, Germany)
1,2-Bis (dimethylamino) ethane (TEMED)	Sigma-Aldrich (St. Louis, MO, USA)
Antimycin A	Sigma-Aldrich (St. Louis, MO, USA)
Acrylamide	Sigma-Aldrich (St. Louis, MO, USA)
Ammonium persulfate	Sigma-Aldrich (St. Louis, MO, USA)
β-mercaptoethanol	Sigma-Aldrich (St. Louis, MO, USA)
Bromophenol blue	Sigma-Aldrich (St. Louis, MO, USA)
Dimethyl sulfoxide (DMSO)	Sigma-Aldrich (St. Louis, MO, USA)
Bovine serum albumin (BSA)	Sigma-Aldrich (St. Louis, MO, USA)
Bromophenol blue	Sigma-Aldrich (St. Louis, MO, USA)
Glycerol	Sigma-Aldrich (St. Louis, MO, USA)
Glycine	Sigma-Aldrich (St. Louis, MO, USA)
Oligomycin	Sigma-Aldrich (St. Louis, MO, USA)
Phenylmethylsulfonyl fluoride (PMSF)	Sigma-Aldrich (St. Louis, MO, USA)
Ponceau S	Sigma-Aldrich (St. Louis, MO, USA)
Rotenone	Sigma-Aldrich (St. Louis, MO, USA)
Sodium dodecyl sulfate (SDS)	Sigma-Aldrich (St. Louis, MO, USA)
Sodium deoxycholate	Sigma-Aldrich (St. Louis, MO, USA)
Sodium fluoride (NaF)	Sigma-Aldrich (St. Louis, MO, USA)
Sodium orthovanadate (Na3VO4)	Sigma-Aldrich (St. Louis, MO, USA)
Sodium phosphate dibasic (Na2HPO4)	Sigma-Aldrich (St. Louis, MO, USA)
Sodium phosphate monobasic (NaH2PO4)	Sigma-Aldrich (St. Louis, MO, USA)
Sodium pyrophosphate (Na4P2O7)	Sigma-Aldrich (St. Louis, MO, USA)
Tris base	Sigma-Aldrich (St. Louis, MO, USA)
Trypan blue	Sigma-Aldrich (St. Louis, MO, USA)
Tris-HCl	Sigma-Aldrich (St. Louis, MO, USA)
Trypsin	Sigma-Aldrich (St. Louis, MO, USA)
Tween-20	Sigma-Aldrich (St. Louis, MO, USA)
5,50,6,60-tetrachloro-1,10,3,30-tetraethylbenzimidazolylcarbocya-nine iodide (JC-1, T3168)	Thermo Fisher Scientific (Waltham, MA, USA)
Hoechst 33342	Thermo Fisher Scientific (Waltham, MA, USA)
MitoSOXTM Red	Thermo Fisher Scientific (Waltham, MA, USA)
MitoTrackerTM Green FM	Thermo Fisher Scientific (Waltham, MA, USA)
BlueElf Prestained Protein Marker (5-245 kDa)	Thermo Fisher Scientific (Waltham, MA, USA)

## Sheet: Table S2
Table S2. Mitochondrial proteins
All the proteins identified and quantified by Mertins were cross-referenced with a list of mitochondrial or mitochondrial traffic proteins reported by MitoMiner. Protein abundance is expressed in base 2 logarithm.
accession_number	geneName	Name	BL1	BL2	BL3	BL4	BL5	BL6	BL7	BL8	BL9	BL10	BL11	BL12	BL13	BL14	BL15	BL16	BL17	BL18	BL19	LA1	LA2	LA3	LA4	LA5	LA6	LA7	LA8	LA9	LA10	LA11	LA12	LA13	LA14	LA15	LA16	LA17	LA18	LA19	LA20	LA21	LA22	LA23	BL18	BL19	Ctl1	Ctl2	Ctl3
NP_065796	AARS2	alanine--tRNA ligase, mitochondrial	-0.256	0.7707	-1.1981	-0.6831	0.6699	0.3484	0.0383	2.2628	0.9802	0.8153	0.562	1.1028	0.7369	0.1973	-0.4218	1.0302	-0.7189	-0.1581	-0.8454	0.2304	-0.6683	-2.5909	0.7809	-1.529	-0.158	0.4991	-0.5238	0.3265	0.951	0.3206	0.4278	-1.6859	-1.0968	-1.1451	0.9571	0.6447	0.696	-0.1293	0.2083	-0.9455	0.1001	-0.4239	-0.1581	-0.8454	-0.3885	-0.4386	0.0119
NP_005754	AASS	alpha-aminoadipic semialdehyde synthase, mitochondrial	-0.7619	0.0816	1.2413	-1.5427	0.5527	2.1975	-1.2084	-0.0361	2.5938	0.2144	-0.9242	-0.9655	3.4143	-0.2451	0.2351	-1.6505	-0.1192	2.8616	1.6869	1.4385	1.1363	-1.0075	1.0547	0.1301	2.7628	0.8978	1.2245	3.4778	0.3432	0.7384	1.4528	0.6516	1.7857	0.6076	-1.0259	1.2199	5.0214	2.9587	0.1589	1.1101	3.2472	0.1032	2.8616	1.6869	2.57	-0.0134	2.9826
NP_065737	ABAT	4-aminobutyrate aminotransferase, mitochondrial precursor	-2.6928	-3.0463	-4.4236	-6.9759	-3.2064	0.1197	-3.5125	-4.4064	-3.4877	-4.142	-5.8394	-4.0646	-3.7033	-3.7412	-3.9572	-5.1437	-3.9466	-2.834	-3.9885	5.8153	-3.9399	-0.5786	4.6659	2.6994	-2.3323	4.3157	-0.7065	-1.7794	-5.5426	0.1488	-0.5468	-0.7724	0.0163	2.8481	2.1914	3.6372	5.535	-1.7062	6.1909	4.1877	0.1001	2.0095	-2.834	-3.9885	0.2551	1.882	0.1057
NP_689914	ABCA13	ATP-binding cassette sub-family A member 13	0.1691	0.1853	0.1616	-0.0697	0.5407	0.6505	-1.3315	0.2133	-2.2537	0.1036	0.1549	-0.3157	-0.5556	-0.6775	-0.3459	0.1508	-1.2966	0.9723	-0.1453	0.2831	0.9037	-0.8557	1.2117	-0.4533	1.7212	-0.8704	-0.2945	0.1113	-0.7414	-0.3509	-0.6168	1.0732	0.4561	-1.5353	-0.571	0.2567	-0.3277	0.711	0.0493	0.4627	1.1348	-1.5312	0.9723	-0.1453	-0.2614	-1.6541	-0.8265
NP_009099	ABCA8	ATP-binding cassette sub-family A member 8	NA	NA	NA	NA	1.2529	3.2647	NA	NA	NA	NA	NA	NA	NA	-0.9802	NA	NA	0.8478	3.9187	4.5767	NA	1.8042	NA	NA	-6.4192	NA	NA	-1.1579	NA	NA	NA	NA	NA	-3.8609	-7.2311	NA	0.235	NA	NA	2.0953	NA	NA	1.3199	3.9187	4.5767	3.6761	2.5902	3.4419
NP_525022	ABCA9	ATP-binding cassette sub-family A member 9	NA	1.7643	-4.3426	NA	2.8545	3.163	NA	NA	NA	NA	NA	NA	NA	NA	NA	NA	4.9483	3.9187	4.5767	NA	NA	3.1687	5.4187	-6.4441	NA	NA	-0.7889	NA	NA	5.1228	NA	NA	2.2763	-7.2311	-0.9619	0.235	NA	NA	NA	NA	NA	4.1213	3.9187	4.5767	16.1836	3.0396	3.4419
NP_036221	ABCB10	ATP-binding cassette sub-family B member 10, mitochondrial	1.857	1.3896	-1.2352	0.4483	4.0985	-0.0356	-0.7065	-0.6109	2.3029	0.4828	-1.371	0.4283	1.3664	0.3869	-0.8091	-0.1954	-1.193	-0.5617	-0.0172	-0.0293	-1.3211	-0.9118	0.4991	0.1342	0.1545	-1.9321	-2.0213	-3.0784	1.2465	4.6308	-0.0343	-0.9598	0.1787	-2.623	1.367	1.3094	0.5038	-0.5823	0.8479	-2.0849	-3.1446	-0.8814	-0.5617	-0.0172	-1.7542	-2.6087	-1.2741
NP_005680	ABCB6	ATP-binding cassette sub-family B member 6, mitochondrial	0.0436	-2.3371	-5.3244	-1.1974	-1.1781	0.3766	-2.897	2.8846	2.3483	-0.5835	5.2455	0.0518	0.6887	-0.7341	0.4288	-1.7742	-2.1852	NA	NA	0.3659	-1.2198	-2.416	-0.7208	2.5794	0.5537	-0.8112	-2.8167	0.6378	-1.681	-0.7842	0.2737	-0.1775	-1.2118	-1.8723	1.0447	0.4493	-1.7916	-0.1639	-0.9578	-4.9998	-0.5637	-6.6831	NA	NA	-1.0186	-1.6205	0.2152
NP_004290	ABCB7	ATP-binding cassette sub-family B member 7, mitochondrial isoform 1	-1.778	-0.8484	-1.4107	0.3014	-0.514	-0.4986	-0.3278	-0.0036	0.5939	0.3991	-0.6925	0.6927	0.6554	-0.9004	-3.1142	-1.1596	-1.1459	-0.8896	-1.0629	-1.4819	-1.5613	-0.4269	-1.7031	-0.3498	0.0156	-0.0416	-2.677	0.7147	1.6843	1.9721	-1.5943	-1.2034	-0.2476	-0.9471	2.2791	-0.2154	2.1529	-1.6439	2.1342	-0.4799	-1.5594	-0.9145	-0.8896	-1.0629	-0.7644	-0.3397	-0.3907
NP_009119	ABCB8	ATP-binding cassette sub-family B member 8, mitochondrial	0.7601	-0.7949	1.3357	0.3565	0.733	-0.2812	-1.8112	0.2277	0.9279	0.5148	1.0883	0.6277	0.7924	-1.11	1.2225	-0.3402	-2.8382	-0.3874	-0.0172	-0.9814	-1.7076	-0.0607	0.3058	-0.0602	0.2716	-0.3021	-1.9318	-0.6957	2.4901	1.8042	0.3998	1.1341	0.1787	-2.1944	1.8266	0.3924	0.3745	-0.3575	-1.2652	-2.0849	-3.1446	-2.2871	-0.3874	-0.0172	-2.9224	-3.9126	-1.5594
NP_150229	ABCC12	multidrug resistance-associated protein 9	2.3185	-5.3078	-4.4776	-5.4844	-1.4636	NA	NA	-3.434	3.6074	0.0248	NA	-2.0613	1.1035	-0.9004	2.3883	0.4581	NA	NA	NA	-7.0894	9.2253	0.4835	NA	NA	9.5678	NA	NA	NA	-1.0147	NA	-3.7423	-3.7892	-2.7715	-4.2162	0.9452	7.3269	NA	-2.9199	2.2649	0.7618	-0.1967	NA	NA	NA	-0.8807	-2.074	1.3409
NP_000024	ABCD1	ATP-binding cassette sub-family D member 1	0.8451	0.8577	-0.4896	1.5724	5.015	1.5651	-1.3946	-1.2001	-0.0811	-2.3147	3.7428	-0.7302	1.3664	-2.68	1.6782	-1.3786	0.5903	-0.165	1.6631	-1.4217	-1.625	0.7046	-2.3512	-0.6436	-0.9653	-0.0455	-2.591	-1.7871	1.227	-0.9014	-1.3198	-0.1401	-1.5333	-2.0407	-2.1441	0.9974	-1.5296	-2.3424	-0.5161	-0.9909	-3.0978	-0.9046	-0.165	1.6631	-2.8765	-2.8812	-2.2767
NP_002849	ABCD3	ATP-binding cassette sub-family D member 3 isoform a	-1.9075	-4.1771	-3.904	-2.6779	-4.8891	-3.7339	-3.4778	-6.4126	-2.106	-2.1325	2.0283	2.0842	0.3295	-2.6135	-4.204	-4.2289	2.1225	-0.4768	-0.3598	-7.1421	-2.9832	-0.384	-1.1596	-1.0035	-2.5624	0.4636	-2.7164	4.4116	-0.51	-1.4441	-7.0078	-1.3205	-3.8643	-4.3906	2.9021	1.6946	-1.2571	1.0948	2.4134	-0.0559	-4.6791	1.3531	-0.4768	-0.3598	-2.9927	-0.5228	-1.7685
NP_002931	ABCE1	ATP-binding cassette sub-family E member 1	0.3067	-1.2064	0.0064	0.4667	0.1411	-0.7046	1.6102	-0.3362	-0.5561	0.1799	-0.527	0.9907	-0.4334	1.3083	0.3263	0.4016	-0.1538	-0.2177	-0.5833	-0.304	0.1083	0.698	-0.5597	-0.4202	-0.388	-0.2389	0.1963	-0.1346	2.3311	0.1332	-0.1771	-0.6928	-0.0311	-0.1047	-0.7771	-0.6142	-0.8902	-0.935	0.0387	-0.5934	-0.5247	-0.4637	-0.2177	-0.5833	-0.4967	0.3623	0.479
NP_005683	ABCF2	ATP-binding cassette sub-family F member 2 isoform b	0.2946	-1.2499	-0.6212	0.1397	-0.1684	-0.0977	1.4145	0.3759	-0.5356	1.7141	0.8864	0.9795	-0.4074	2.0002	0.2997	1.5353	1.2026	0.4885	0.0007	-0.2174	-0.2594	0.9784	-0.5195	-0.6767	-0.2492	-0.1363	0.0637	-2.0292	0.4659	-0.2533	-0.1239	-0.4117	-1.107	-0.8614	-0.3838	0.2513	-0.4954	-0.4613	-0.1309	-1.0288	-0.3255	-0.6991	0.4885	0.0007	-0.6454	-0.0092	-0.1933
NP_004818	ABCG2	ATP-binding cassette sub-family G member 2 isoform 1	1.2134	3.3601	-1.9775	2.8104	0.8803	-0.3263	0.9884	-0.7446	2.4029	-2.9452	4.5372	0.8921	NA	0.4934	NA	NA	1.2057	NA	NA	2.6954	0.0896	0.1306	-3.2691	0.5728	2.294	1.3477	-0.2909	0.7493	4.531	-3.0526	-1.7231	-0.7069	1.9887	-0.5362	2.7789	0.859	2.7888	3.218	3.6431	2.5713	1.002	1.0381	NA	NA	3.2867	-1.0564	-0.4474
NP_060864	ABHD10	mycophenolic acid acyl-glucuronide esterase, mitochondrial isoform 1 precursor	-1.9682	1.2859	1.2109	-0.3525	0.4205	0.6476	-1.1453	-0.5494	2.4029	-0.554	0.4594	1.1409	-0.2778	-0.8239	-1.4167	-0.4532	-0.5274	0.5802	0.6114	2.2212	-1.4487	-0.6347	0.3582	-0.507	1.1874	0.2031	-0.9322	0.4072	1.3804	0.387	0.2065	0.0192	0.1279	0.6224	1.4143	0.2757	2.96	0.3479	1.0317	0.9435	0.3382	0.6072	0.5802	0.6114	1.4748	0.6085	0.9735
NP_683710	ABHD11	alpha/beta hydrolase domain-containing protein 11 isoform 1	0.4889	-1.9122	-1.6907	-1.9138	1.2439	-0.6538	-1.7828	-2.1508	1.9029	-1.1745	0.6116	-1.3084	-0.2963	-3.3353	0.8199	-2.9009	1.3313	-2.0085	-3.1007	0.8062	-2.6868	-0.9052	0.3864	3.0593	-2.4539	-0.1481	-2.788	-2.3059	0.9036	-2.2639	-2.1208	0.4595	-1.1476	-2.9955	1.2082	1.8059	0.8322	-1.5886	-0.1839	-1.059	-0.8527	-0.4769	-2.0085	-3.1007	0.2281	0.0423	-0.3848
NP_001598	ACAA1	3-ketoacyl-CoA thiolase, peroxisomal isoform a	0.5455	-2.1899	-0.0476	-0.235	-0.6402	0.3512	-1.6881	-0.929	-0.8697	-1.7631	-0.3152	-2.5924	-1.074	-1.8817	0.6946	-1.6576	-1.124	-0.055	-1.8465	0.174	-2.0865	-1.1493	-1.6548	0.7921	0.1197	-0.1442	-0.9824	0.9145	-0.878	-2.3498	0.2541	-1.9482	-1.6753	0.1702	-1.7627	-0.0797	1.1502	0.3859	2.3109	-1.3997	-0.4075	-0.1089	-0.055	-1.8465	0.5202	1.3189	1.2061
NP_001084	ACACB	acetyl-CoA carboxylase 2 precursor	-0.9805	-1.9223	-0.1758	-2.0166	-1.6889	0.2806	-0.7949	-0.8422	-0.6015	0.34	-0.7951	-1.5616	-1.6739	-1.6854	-0.2471	-1.5587	-1.1805	3.9095	2.2529	2.2212	-0.2218	-1.6606	-1.687	-2.3936	3.366	-0.7994	-0.9895	3.2126	-1.3939	1.2537	1.1055	-2.3745	-0.5251	-0.5599	-1.1514	4.1798	-2.0397	-1.1218	-0.0002	-0.6313	-0.2084	-1.3223	3.9095	2.2529	3.4246	1.8556	4.2803
NP_079523	ACAD10	acyl-CoA dehydrogenase family member 10 isoform b	-0.0495	0.2522	0.0435	-0.246	-0.2736	-0.3828	0.3508	-1.0808	-0.0152	0.7365	0.6878	0.7532	-1.0481	-1.0534	0.8237	-0.764	-0.1695	1.346	-0.762	0.6256	-1.9965	-0.3708	-0.9341	-0.5608	-0.9436	-0.2902	-1.2332	-1.1261	0.438	0.1098	-0.8521	-2.871	-2.1118	-1.9107	-0.0522	0.8644	0.4689	-0.897	0.855	-0.0029	-0.7863	-1.9124	1.346	-0.762	0.6716	0.2076	0.2367
NP_055199	ACAD8	isobutyryl-CoA dehydrogenase, mitochondrial	0.4038	0.9012	0.1245	-2.2187	-1.0339	0.8142	-1.9122	0.1229	3.9755	0.3621	1.4093	2.6982	-0.7185	-0.0888	0.4326	-2.1698	-0.3265	0.8186	-0.1275	1.6492	0.8887	-1.7959	-0.2819	-0.4657	0.762	0.3965	-1.2475	0.4803	-1.8762	1.9916	-0.0119	-1.5594	0.6861	0.1229	0.642	-2.2311	1.7057	1.1605	1.7914	-1.3846	0.2875	-0.3443	0.8186	-0.1275	1.372	0.7896	2.0425
NP_054768	ACAD9	acyl-CoA dehydrogenase family member 9, mitochondrial	-1.0372	1.4632	-0.773	1.2381	0.093	-0.0779	-0.1637	-1.1423	1.7143	-0.0836	2.4586	1.0311	0.7183	0.3204	-1.3408	1.9768	0.3831	1.0342	0.1079	1.5739	-0.7584	-0.549	-0.9543	-1.6407	-0.2492	1.0517	-1.7992	-0.2307	1.1601	0.2855	-0.6589	-1.4283	-0.3931	-0.9648	-0.4999	0.7152	0.7868	-1.4191	-0.0567	-0.4458	-0.7121	-0.341	1.0342	0.1079	-0.3263	-0.4817	0.0686
NP_001599	ACADL	long-chain specific acyl-CoA dehydrogenase, mitochondrial precursor	NA	-11.4098	NA	NA	-3.8555	-1.289	NA	NA	NA	NA	2.73	NA	-1.885	NA	-0.194	2.9623	-0.1412	4.2764	4.675	NA	NA	NA	1.7149	2.7366	NA	NA	-0.5381	NA	NA	-5.0906	NA	NA	NA	NA	NA	NA	NA	NA	NA	NA	NA	1.8703	4.2764	4.675	6.6211	1.4536	2.6758
NP_000007	ACADM	medium-chain specific acyl-CoA dehydrogenase, mitochondrial isoform a precursor	-1.276	-0.0188	0.5665	-0.8631	-0.3367	0.2072	1.0136	-1.2724	2.7347	-1.475	-0.0437	0.5246	-1.5036	-0.305	-1.2003	-1.9049	-0.405	1.4171	0.7931	0.4111	0.6711	-0.6248	0.5957	-1.3386	0.2369	2.8278	-0.273	1.0836	-1.0509	0.3831	0.7695	-1.1706	0.2396	0.0638	0.2677	1.7842	2.0097	-0.3541	0.7384	-0.9303	0.3812	0.0999	1.4171	0.7931	0.9231	1.06	1.8139
NP_000008	ACADS	short-chain specific acyl-CoA dehydrogenase, mitochondrial precursor	-2.4135	0.1886	3.0092	-2.8248	-1.6378	1.8616	-2.3604	-1.1314	0.4552	-3.5386	0.3137	-0.9655	-0.4889	-1.4892	-2.4686	0.0766	-0.8665	3.694	2.2619	2.1874	-1.9327	-3.9928	0.7125	-2.1702	1.6517	-2.8004	-1.1472	4.6614	1.3609	1.0234	3.2088	-3.3442	0.6726	1.1515	0.6254	4.6057	4.4414	-0.4163	0.3497	-0.7978	0.4202	0.4348	3.694	2.2619	4.4468	2.3282	4.2373
NP_001600	ACADSB	short/branched chain specific acyl-CoA dehydrogenase, mitochondrial precursor	-4.0448	-4.0633	-3.5126	-4.4191	-1.9473	-0.524	-4.2889	-5.9426	0.4484	-2.3788	-4.0653	-3.8091	-2.7479	-3.8742	-9.9723	-6.726	-4.1789	-2.286	-3.0292	3.3804	-1.6063	0.886	-2.0453	-1.7151	-2.315	4.9156	-1.0719	1.6985	-3.2842	4.0101	-1.8911	-1.4704	-0.0277	-0.6456	-0.7155	2.6686	2.7119	0.9046	-0.5655	2.2798	0.3343	-1.5146	-2.286	-3.0292	1.107	1.4515	0.5748
NP_000009	ACADVL	very long-chain specific acyl-CoA dehydrogenase, mitochondrial isoform 1 precursor	-0.2883	-0.0154	1.6428	-0.4811	-0.6342	1.1558	0.758	0.4446	0.812	-1.0342	0.4561	-1.4271	-0.5185	-0.8039	-0.0231	-0.7569	1.7772	2.4008	0.9808	2.6051	-0.7659	-1.6342	1.1392	1.8016	2.1899	0.6333	0.8448	-0.5919	0.9036	-0.7452	1.4948	-2.2012	0.1482	0.8145	-0.8292	0.5416	2.4674	-0.4059	0.0387	-0.813	0.4437	0.448	2.4008	0.9808	1.5884	1.3389	2.0836
NP_000010	ACAT1	acetyl-CoA acetyltransferase, mitochondrial precursor	-0.4867	-0.1359	0.3809	-1.0211	-1.133	2.031	-1.5871	0.1121	3.1074	-0.7362	0.9823	0.2804	-1.5554	-0.764	-0.5661	-0.9512	0.6312	2.2815	1.4337	1.4347	-0.7884	-0.3477	0.6843	-0.0602	1.6604	1.9081	0.3396	-0.1731	1.0235	-1.4284	1.1139	-1.4657	0.182	0.0372	0.3624	0.1645	3.8928	0.7698	-0.8836	1.4848	0.8029	0.1198	2.2815	1.4337	1.564	1.5494	2.7794
NP_073572	ACBD3	Golgi resident protein GCP60	0.0638	-0.7782	-0.331	-0.3635	-0.1354	-0.6905	-0.574	-0.1807	0.687	-0.3102	-0.9143	-1.1291	-0.8518	0.6697	0.3263	0.1437	0.4428	-0.4218	-0.9914	-0.2513	-1.0472	-0.4665	0.4991	-0.1223	0.9487	0.3452	-0.6528	-0.1077	-0.1169	-0.3704	-0.194	1.9164	-0.1394	-0.3057	-0.5094	-0.0471	-1.1907	-0.5028	0.6218	-1.4338	-1.2431	0.763	-0.4218	-0.9914	-1.1403	-0.4176	-0.9281
NP_001087	ACLY	ATP-citrate synthase isoform 1	0.2176	-2.2869	-1.8729	-0.2644	-1.5086	-0.9954	-0.9685	1.6628	-1.0197	0.0642	-2.9565	-1.8193	-1.5962	-1.2597	0.6225	-0.2448	-1.8681	-0.83	-1.0719	-0.4696	-0.8184	-1.179	-1.6709	-1.7027	0.0156	-0.1166	-0.0258	0.4918	-0.3539	0.9804	-0.2864	-3.1099	-2.4332	-1.9018	0.5875	2.5248	0.4409	-0.4336	0.6925	-1.0666	-2.5511	-0.6758	-0.83	-1.0719	-0.8834	0.0634	0.4634
NP_064571	ACN9	protein ACN9 homolog, mitochondrial precursor	NA	-0.3901	0.752	-3.1848	-1.1571	1.1163	-2.9822	1.0266	2.3983	-2.6792	NA	NA	NA	1.4647	NA	NA	2.0001	-0.0687	-1.7601	-1.8846	NA	-0.9184	NA	-0.5112	NA	-1.9321	-0.6958	2.5363	-6.0975	NA	-0.292	-0.2618	-0.5454	-2.3836	0.8315	0.8048	-0.6736	NA	-2.5833	NA	NA	-1.2892	-0.0687	-1.7601	NA	NA	NA
NP_001089	ACO2	aconitate hydratase, mitochondrial precursor	-0.9684	0.8711	0.3134	-0.5546	-0.3277	-0.0017	-1.0695	0.1735	4.0255	-1.1056	3.5608	-0.6003	-0.9999	-0.8372	-1.28	-0.8841	-0.0031	0.704	-0.1662	1.2014	-2.1053	0.0811	-0.761	-3.0266	-0.7786	1.1938	-2.1611	-0.1039	-1.0983	1.2733	0.2737	-0.9083	-0.1461	-0.7757	-1.6845	-0.4215	2.5337	-2.045	-0.8341	-2.0811	-1.372	-1.2527	0.704	-0.1662	-0.1045	1.0769	1.2022
NP_001032238	ACOT1	acyl-coenzyme A thioesterase 1	-1.7011	-0.457	1.0017	-0.5178	0.5107	1.4437	-1.2778	-1.558	0.9938	-1.4971	-0.2887	-2.068	0.0592	-1.885	-2.1003	-2.0709	0.6406	2.6025	0.5935	2.1761	-0.7321	1.0344	-0.9543	-0.8297	0.0807	2.2476	-1.5377	-0.2422	-1.9849	-1.5729	0.9487	1.1013	-1.4622	-0.0574	0.8315	3.355	3.2255	1.3749	-2.767	1.712	0.2289	-0.1487	2.6025	0.5935	2.3077	1.3431	3.8386
NP_060943	ACOT13	acyl-coenzyme A thioesterase 13 isoform 1	-0.9198	-0.4369	0.6171	0.2977	1.3611	0.6702	-0.3594	-0.8278	0.6211	-0.6549	-1.3214	0.0204	-0.4852	0.0776	-1.656	-0.3331	2.4051	0.6581	0.2718	0.5955	-1.7113	0.8233	-1.3568	-2.1992	-0.6875	0.7399	-1.1114	-0.8725	-0.1169	0.4729	1.1419	0.3986	-1.381	0.0135	-0.2559	-0.0987	1.3563	-1.101	-0.2581	-0.283	-0.4388	1.2205	0.6581	0.2718	0.3065	2.0104	1.6419
NP_006812	ACOT2	acyl-coenzyme A thioesterase 2, mitochondrial	-1.9965	-0.8819	1.113	-0.6097	0.3815	1.3562	-1.3915	-1.6772	1.0188	-1.4947	-0.3251	-2.1173	0.0925	-1.7886	-2.0965	-2.3605	0.5872	2.6759	0.6859	2.4997	-0.7321	1.1334	-0.9059	-0.867	0.2369	2.5396	-1.5377	-0.2	-2.0072	-1.5026	1.1783	1.0685	-1.4656	-0.0692	0.6965	3.1977	3.243	1.2608	-2.7953	1.712	0.0415	-0.3377	2.6759	0.6859	2.1914	1.3431	3.8484
NP_863654	ACOT7	cytosolic acyl coenzyme A thioester hydrolase isoform hBACHb	-0.1588	-1.6379	-1.2487	0.0663	-0.0663	-0.3659	0.8306	0.8856	-1.4924	-1.8271	-1.8609	-1.4114	-0.7407	0.0243	0.5731	-0.4603	-0.0125	-1.8618	-2.6806	-1.4518	-2.1428	0.9652	-3.5952	0.3742	-1.4036	-2.165	-0.8427	-1.3452	-0.1364	-0.9209	-0.9669	-2.0232	-2.829	0.2323	-0.7937	-0.3863	1.9922	-2.2179	-0.5761	-3.1789	-3.129	-0.8085	-1.8618	-2.6806	0.2092	0.2591	0.2934
NP_005460	ACOT8	acyl-coenzyme A thioesterase 8	0.0072	-1.1495	-2.3452	-0.2019	-2.8789	-0.0299	-1.8018	-1.0013	-0.1265	-2.5881	-0.2059	-1.7588	-0.9111	-1.569	0.3832	-2.5053	-1.2307	-0.7864	-2.5168	-1.4518	-2.8782	1.4402	-0.8536	1.0031	-0.2101	-0.5626	-1.6093	-0.4843	-0.0527	-0.2884	-0.7261	-3.0818	-1.2761	0.2027	-0.4573	1.3555	-1.6519	-2.8404	-0.4277	-1.9676	-1.9303	-2.7645	-0.7864	-2.5168	-0.1235	-1.009	-0.9535
NP_001032248	ACOT9	acyl-coenzyme A thioesterase 9, mitochondrial isoform a precursor	0.5536	1.8112	0.2358	-1.1497	0.2703	0.7239	-1.0222	1.4278	0.2802	-0.9677	1.6907	0.016	1.5886	2.1798	0.7592	-0.0117	-0.6907	1.2497	0.951	0.6105	0.0633	0.8926	0.3421	0.9493	-0.4792	0.1676	-0.4271	-1.1415	-0.7554	-0.144	1.0579	0.0333	0.5237	0.6461	-2.8477	-0.4758	0.1265	0.1819	-0.1945	-1.1688	0.8146	-0.8449	1.2497	0.951	0.2768	-0.3523	1.3976
NP_079425	ACSF2	acyl-CoA synthetase family member 2, mitochondrial precursor	-1.0493	-2.016	0.2291	-3.2877	-2.1427	-0.0582	0.2025	-2.6171	0.2689	-3.0831	-2.7976	-2.9599	-2.4812	-2.8929	-0.8965	-3.36	-1.9183	0.9241	0.4446	0.5503	-0.2331	1.1301	-3.2933	3.1545	-0.6788	1.6634	-2.4942	2.1673	-0.22	1.4177	1.0243	2.3145	-0.904	-0.6161	-1.7153	2.126	4.113	-1.1771	1.4487	-1.0893	-0.3802	0.332	0.9241	0.4446	-0.1235	0.7464	1.0595
NP_001120686	ACSF3	acyl-CoA synthetase family member 3, mitochondrial precursor	0.0233	1.296	0.7487	-0.2423	-1.74	-0.0356	-0.3972	-0.6145	1.5575	-1.0514	-0.4608	-0.3	0.8146	-1.5025	0.2313	-1.0784	1.3627	1.1809	0.1198	-0.5561	-0.8784	2.1791	0.4025	-0.2547	0.6449	-0.2587	-1.9963	-2.3981	0.3237	0.3597	-0.5636	0.1597	0.6963	-1.4112	2.4094	0.6718	2.5477	-0.7241	2.0317	-0.3284	1.0215	1.668	1.1809	0.1198	-0.494	-1.8667	0.2074
NP_001986	ACSL1	long-chain-fatty-acid--CoA ligase 1	0.8815	0.6102	2.6212	2.2006	0.6369	3.2138	-2.897	-0.9073	1.6234	0.1134	2.8856	-0.2888	-1.3555	-0.6709	1.1199	-1.9296	0.4271	4.086	2.4466	4.7013	-0.9047	-2.2346	-0.3987	-1.2104	3.3877	-1.6085	-0.3948	-2.7094	-0.1643	-2.7715	3.7017	1.3917	-0.251	1.9052	-3.2149	3.96	-0.9776	1.4199	-1.1769	-2.225	-1.532	0.5541	4.086	2.4466	2.2861	1.9325	4.7513
NP_004448	ACSL3	long-chain-fatty-acid--CoA ligase 3	2.8326	-0.7849	-1.8931	-0.6574	2.1183	-1.1846	-2.1048	0.8422	1.9347	1.5294	3.5939	0.5538	0.2369	1.6243	3.0452	-0.492	-0.5619	-1.7265	-2.487	-1.4669	-1.2048	0.19	-1.9849	-0.4243	-0.8568	-0.4363	-1.7455	1.5179	-0.0249	-0.0776	-1.0929	-4.0093	-2.2234	-2.5757	-0.7653	0.4114	-0.5933	-0.8209	0.9433	-1.4603	-1.126	-3.0595	-1.7265	-2.487	-1.4378	-0.1187	-0.1562
NP_075266	ACSL4	long-chain-fatty-acid--CoA ligase 4 isoform 2	0.4322	2.3498	2.0746	1.3557	2.0943	1.5906	1.1367	0.3217	1.0643	0.6626	-0.2291	-0.9207	2.981	1.9204	0.163	2.4431	0.8729	1.7863	1.6511	0.3621	-0.3006	-0.6974	1.0828	-0.4615	0.8315	0.1242	-0.162	-2.2252	1.043	0.6525	1.5256	-1.358	0.111	0.7377	-2.0825	0.3381	-0.5828	0.9772	-0.9507	-0.4269	-0.0639	-1.0107	1.7863	1.6511	0.9015	1.24	2.1852
NP_057318	ACSL5	long-chain-fatty-acid--CoA ligase 5 isoform a	2.1606	0.7072	0.8701	1.6495	3.4284	0.9977	-1.3157	0.0145	0.6234	-0.7583	0.7076	0.1213	1.7071	-0.5179	2.1604	-0.9159	-0.1789	0.5504	1.0761	-0.5524	-0.8709	-1.499	0.5997	0.6473	1.578	-1.6321	-0.0724	-2.5711	0.8227	-0.3118	1.352	0.7312	-0.0007	-0.7018	-2.5113	1.8439	-0.8972	0.9876	-1.509	-2.5202	-0.0991	-1.4549	0.5504	1.0761	1.464	0.838	4.7611
NP_001009185	ACSL6	long-chain-fatty-acid--CoA ligase 6 isoform b	1.5089	-0.3399	4.325	2.6598	1.2288	4.967	-3.3799	-0.0145	0.4439	0.67	1.7867	-0.7773	-0.7889	-1.0568	1.849	-1.5446	1.3031	5.6957	4.3592	1.3782	-1.5237	-4.1512	0.7205	-0.5732	5.0499	-0.8033	-0.8642	-5.2535	0.2986	-2.4591	4.0238	-0.2431	0.8012	0.4599	-3.4992	5.303	-0.1006	0.1646	-0.668	-1.3884	1.8571	1.3531	5.6957	4.3592	2.6214	1.6483	5.0504
NP_443188	ACSM1	acyl-coenzyme A synthetase ACSM1, mitochondrial	-8.8779	-7.9808	-4.9061	-2.7881	-4.5015	-2.6159	-5.1474	-6.6873	-5.5081	-2.6102	-5.7666	-1.4092	-1.848	-7.1441	1.0782	-1.2479	-5.5447	NA	NA	-6.269	-7.8569	-5.3288	-5.3948	-6.6675	-4.9971	1.1346	-7.1337	-0.296	-0.9059	-0.3665	-5.8428	-12.755	-1.7362	-4.9965	-4.9231	0.3815	-2.7315	-3.9919	-7.3396	-6.3853	-5.9676	-5.5625	NA	NA	-2.103	-1.0174	-0.7698
NP_005613	ACSM3	acyl-coenzyme A synthetase ACSM3, mitochondrial isoform 1	NA	NA	NA	NA	NA	1.3986	-1.827	NA	4.3096	-0.5195	NA	3.0545	NA	NA	-2.1458	-1.2302	1.4129	NA	NA	NA	NA	NA	NA	-0.0395	NA	-1.1348	NA	-1.5604	0.5913	-0.6242	NA	-0.6507	0.0366	-0.2082	2.9708	NA	NA	-0.0982	NA	NA	NA	-1.9953	NA	NA	-0.905	-3.0328	-1.3151
NP_115890	ACSS1	acetyl-coenzyme A synthetase 2-like, mitochondrial isoform 1 precursor	-2.1827	-1.0558	-1.8898	-3.3979	-1.2322	-1.944	-4.8002	-2.6496	0.3075	-1.209	0.135	0.0563	-0.8814	-3.2921	-2.2521	-2.3817	-1.9748	-0.6557	-1.2536	-2.8217	-4.12	-2.0499	0.4387	0.759	-2.9616	-1.8611	-3.8377	0.6686	-2.2415	1.4255	-1.7427	0.5673	-0.5792	-1.222	0.931	2.9399	-2.9097	-1.9655	-1.3465	-1.0515	-0.6535	-0.1355	-0.6557	-1.2536	-1.3188	0.1739	-0.7347
NP_078836	ACSS3	acyl-CoA synthetase short-chain family member 3, mitochondrial precursor	-1.9277	-0.3198	-0.4727	-4.3456	-1.9894	1.0683	-1.9501	-0.8386	-3.34	-2.859	-4.2474	-3.0316	-2.9849	-3.5283	-3.623	-4.7587	-1.9277	1.894	0.0334	-1.2975	-1.625	-2.8746	-0.1612	-0.1181	0.6622	-2.9859	-3.1964	-3.9161	-4.1792	-4.747	1.5256	-1.9763	-0.4472	-0.5924	1.0068	3.5232	7.0233	-1.7857	-4.0144	3.1277	-0.0288	-2.5755	1.894	0.0334	0.8798	2.4545	2.2165
NP_001092	ACTB	actin, cytoplasmic 1	1.1406	0.1117	1.3222	0.294	0.5197	2.3302	-0.1226	1.6483	-0.3743	-0.65	0.1317	-0.9588	0.2406	0.4268	1.2035	0.5322	1.0111	1.3575	0.9004	0.7723	0.8249	0.4011	-0.0565	0.5893	0.0807	0.6728	1.0346	-0.223	0.6805	-0.0151	1.0999	0.7874	0.4628	1.3821	-2.4521	-0.956	0.406	0.7871	0.1483	-0.0786	0.8693	0.4745	1.3575	0.9004	0.6554	0.3981	1.0126
NP_001123476	ACTN1	alpha-actinin-1 isoform a	1.5089	1.112	1.7777	0.7459	0.0028	3.643	-0.8391	2.8665	0.2234	-0.0048	0.5885	0.0653	-0.6037	1.6476	1.5035	1.8991	0.0126	1.174	-0.0113	0.8401	1.1588	1.4567	0.7326	-0.1926	0.4669	0.3097	1.8192	0.0998	-0.8892	-1.6236	0.8927	0.0379	-0.772	1.5032	-2.8501	-1.032	-0.2369	0.749	0.6465	-0.9606	0.6975	-0.6825	1.174	-0.0113	-0.1316	-0.3186	-0.0115
NP_612457	ACYP2	acylphosphatase-2	-1.2679	0.3325	1.6023	0.2095	2.0402	2.3726	1.0168	0.6073	-2.4605	-0.9307	-0.3681	4.2466	-0.5926	0.3902	-1.0104	1.2492	1.1806	1.9445	1.1387	-0.669	-1.8689	-0.7766	1.2519	1.8429	0.8922	-1.498	0.3862	-2.1868	0.845	0.2152	0.439	-0.9879	-0.1394	1.0362	1.3812	0.5986	0.0671	-0.9385	-0.4631	-0.5177	-1.6687	1.2636	1.9445	1.1387	-0.8834	0.2644	0.6686
NP_065154	ADCK1	uncharacterized aarF domain-containing protein kinase 1 isoform a precursor	0.0679	-1.3636	1.5247	NA	NA	-0.4562	NA	NA	-1.4992	-0.2437	1.4457	NA	-0.0371	-1.1067	NA	NA	NA	NA	NA	0.6331	0.6711	-0.1267	2.7455	-0.2464	NA	NA	NA	NA	-0.0472	NA	NA	0.7734	-0.8803	NA	0.7747	2.6225	3.3792	NA	1.6713	2.2419	0.5413	NA	NA	NA	NA	NA	NA
NP_060887	ADCY10	adenylate cyclase type 10 isoform 1	NA	NA	NA	0.0038	-0.7754	-1.6786	-0.776	0.1157	0.3757	-0.9677	-0.378	3.2271	2.7699	NA	NA	NA	NA	5.7713	4.7406	NA	NA	NA	NA	1.8719	1.157	1.5687	-1.0719	0.9299	-2.4589	NA	1.1727	-4.6605	2.1849	NA	-0.3341	1.4966	0.5877	-7.2389	NA	1.9694	5.2463	NA	5.7713	4.7406	1.3747	2.1461	2.7911
NP_653251	ADHFE1	hydroxyacid-oxoacid transhydrogenase, mitochondrial	-0.596	-0.8518	2.8911	NA	-0.5951	NA	-1.5272	-1.3049	2.7415	-0.8642	NA	NA	0.9553	-0.3216	NA	NA	0.11	3.6985	2.3691	4.0088	NA	-3.0494	0.0643	NA	3.9389	2.5238	-0.0115	NA	NA	NA	4.147	-0.6928	0.6726	1.79	-1.6726	3.0891	1.1467	NA	-0.6468	1.0419	1.4784	2.4604	3.6985	2.3691	3.4679	2.405	3.6862
NP_116193	ADO	2-aminoethanethiol dioxygenase	0.6751	-0.5975	-0.2568	0.1324	-0.3758	-0.1626	-1.3504	-1.3519	0.0734	0.7857	0.0456	0.3162	-0.1556	0.6497	0.106	0.3274	0.694	-0.7428	-0.8544	-0.1873	0.6598	0.7837	0.95	-0.4202	-0.8698	-0.2626	0.3647	0.3342	-0.5853	0.5627	-2.2552	1.64	0.182	-2.5639	0.3316	0.9513	1.1152	0.4931	-0.2864	0.7845	-0.4583	-0.1554	-0.7428	-0.8544	-0.2533	-0.7575	-0.1874
NP_060295	ADPRHL2	poly(ADP-ribose) glycohydrolase ARH3	-0.3936	-0.283	-0.1825	0.6063	1.5143	0.4641	-0.2899	-1.558	0.0575	-0.9554	0.0589	0.119	-0.3408	-0.6942	-0.361	-0.2271	-1.5729	-0.0825	-0.5833	-0.654	0.6636	-2.0664	-0.5718	0.2584	-0.4488	0.14	1.0311	0.6032	0.2902	0.5822	-0.6477	1.2231	0.5305	-0.1224	0.3767	0.0777	-0.5059	0.6764	0.7101	-0.9568	-0.2826	-0.6957	-0.0825	-0.5833	0.458	0.0434	0.4575
NP_060708	AGK	acylglycerol kinase, mitochondrial precursor	-0.3005	-0.6711	-0.0206	-0.8154	0.0569	-0.6623	0.0888	-0.6326	1.2484	1.0788	0.6017	1.7235	0.4258	1.1852	-0.5357	0.4651	1.5825	-0.4379	0.233	0.8664	-0.9159	0.7969	-0.4389	-0.0643	-1.3341	0.2742	-0.3662	0.7185	0.3934	1.2186	0.2177	-1.4236	-0.5792	-0.2495	1.7934	0.5524	2.4778	-0.3402	0.3744	-0.4117	-1.4149	-0.099	-0.4379	0.233	0.4147	1.0506	0.0432
NP_079034	AGMAT	agmatinase, mitochondrial precursor	NA	NA	NA	-0.4003	NA	NA	0.5875	NA	NA	0.2341	NA	NA	2.4218	-2.7432	NA	NA	NA	NA	NA	NA	NA	NA	NA	NA	NA	1.6911	NA	NA	0.4826	2.8271	NA	NA	2.5334	NA	0.5994	NA	-3.5036	NA	-2.5232	-2.9707	2.2281	NA	NA	NA	2.47	0.9821	1.3722
NP_060831	AGPAT5	1-acyl-sn-glycerol-3-phosphate acyltransferase epsilon	-0.8834	0.0849	-1.3499	1.1977	1.1086	-1.2777	-2.5056	-0.6254	-0.4811	2.7829	2.2236	1.4613	3.0291	-1.0235	-2.142	-2.4029	1.7646	0.1675	0.6144	-0.4357	-1.4149	0.312	0.0804	-0.4781	0.2369	-1.4427	-2.2435	-2.1829	-0.0276	0.8867	0.1729	-5.0305	-0.7416	-1.1954	2.7505	-0.2859	-3.57	-1.1736	-0.4913	0.4665	0.881	-2.2705	0.1675	0.6144	-0.6697	-0.165	-0.4278
NP_000021	AGXT	serine--pyruvate aminotransferase	NA	NA	NA	1.6532	-0.3157	NA	NA	NA	-1.122	NA	NA	1.6899	5.9214	-1.5191	NA	NA	NA	NA	NA	NA	NA	NA	NA	NA	NA	NA	NA	NA	NA	NA	NA	-0.9786	0.9196	-5.3571	NA	NA	NA	-7.3565	2.1448	1.182	-2.7034	NA	NA	NA	-3.9284	-3.4516	-3.377
NP_114106	AGXT2	alanine--glyoxylate aminotransferase 2, mitochondrial precursor	NA	-2.0661	-1.576	-1.9946	NA	NA	-0.675	-2.5484	-2.1583	-0.4579	NA	NA	2.8958	0.4069	NA	NA	NA	NA	NA	1.0885	NA	-0.0805	0.0804	NA	-0.2665	2.2081	1.9016	1.8022	-1.2795	3.2644	-4.6805	0.2347	-1.0021	NA	-4.8686	NA	0.0496	NA	0.0741	NA	NA	NA	NA	NA	NA	NA	NA
NP_004199	AIFM1	apoptosis-inducing factor 1, mitochondrial isoform 1 precursor	-0.3936	-0.3433	-0.7764	-0.8227	-0.5831	0.2863	-0.009	-1.3013	1.862	-1.406	0.0986	-0.616	-0.7741	-0.9204	-0.3117	-2.0143	0.4239	0.5641	-0.2973	0.4223	-1.6926	1.394	0.7809	-0.6643	-0.3967	0.6136	-0.3877	0.0729	1.556	-0.1791	-0.2528	-0.0979	-1.5772	-0.5451	0.2227	1.1602	3.222	-0.4578	-0.0708	-0.8243	-1.1455	0.8492	0.5641	-0.2973	0.3444	1.4368	1.122
NP_001616	AK2	adenylate kinase 2, mitochondrial isoform a	0.3958	1.1889	0.445	1.0581	2.2836	-0.3405	-0.0658	-2.0532	-0.7152	-1.9453	-0.5138	1.0243	-0.3815	-1.6455	0.3111	-1.6152	-0.5337	-0.0435	0.2598	0.8928	-0.8034	0.0415	-0.2658	-0.0478	-0.8828	0.8741	0.1963	0.5648	0.6053	0.2074	-0.5916	-2.2527	-0.7416	-0.084	-0.3791	0.4955	2.7119	0.6764	2.0706	-1.0553	-1.6219	0.2889	-0.0435	0.2598	-0.091	1.0642	0.6217
NP_057366	AK3	GTP:AMP phosphotransferase AK3, mitochondrial isoform a	-0.4948	0.647	2.1151	1.9985	0.697	2.1862	2.5855	0.4988	1.3461	-0.5121	-1.4273	1.6316	0.6221	-1.3229	-0.475	-2.0073	0.9483	2.293	0.7723	4.6185	0.4422	-0.2026	1.1472	-0.8835	2.5588	3.0172	-0.3232	-0.7495	-0.0276	-1.284	1.1419	0.5813	0.7978	0.8057	-0.9761	0.0044	3.6308	0.8078	-0.9048	0.4627	1.7907	1.8636	2.293	0.7723	1.5316	-0.1166	2.322
NP_003479	AKAP1	A-kinase anchor protein 1, mitochondrial precursor	-0.8915	-0.1593	-1.6367	-1.2268	0.6158	0.0237	-0.3562	-0.9543	0.6211	0.9655	-1.467	-0.9902	-1.4184	0.0909	-0.6686	-0.0435	-0.4269	-1.0524	-1.4174	-0.161	-1.3474	1.8492	-1.9728	-2.0502	-2.6361	-0.0297	-1.0361	-2.1368	-0.9896	0.0434	-1.8379	1.031	-1.3269	-1.7659	-0.2488	0.4331	0.5912	-1.886	-0.6822	0.9889	-1.1064	-1.8494	-1.0524	-1.4174	-0.5237	-1.1858	-0.1405
NP_009133	AKAP10	A-kinase anchor protein 10, mitochondrial precursor	0.3917	-0.3198	-0.5874	0.2352	0.1681	1.0513	-0.372	-0.6796	-0.6311	-0.421	-0.3085	-1.1762	-0.1408	-1.0368	-0.2775	-0.8806	0.3329	1.651	0.8736	-0.6276	0.1946	-0.318	-0.2538	1.0982	0.8705	1.3556	-0.4665	-0.0693	0.6861	-0.9404	-0.25	-0.3649	0.3174	0.1584	-0.1777	1.9876	0.7169	0.3099	-0.9224	1.3486	0.2797	0.7663	1.651	0.8736	0.6473	-0.9659	0.3109
NP_001619	AKR1B1	aldose reductase	-1.5391	1.8078	2.5537	0.5805	-0.2045	2.3359	1.2693	2.1941	-2.6741	0.0395	-2.652	0.3185	0.8257	2.5591	-0.9079	0.6382	-0.0282	1.9812	1.6422	0.1175	1.5941	-0.7931	1.6545	0.5893	-0.0712	-0.1797	0.9307	-1.9639	-0.0276	2.1087	2.6851	-1.3439	2.0936	1.0392	-1.7082	-1.2762	-0.2439	0.583	-0.6009	0.6293	1.8727	1.5752	1.9812	1.6422	1.4315	-0.4028	1.3468
NP_003680	AKR7A2	aflatoxin B1 aldehyde reductase member 2	-1.1748	-0.651	-0.9552	-1.9909	-1.2352	0.5121	-0.817	-1.3013	-1.9969	-1.8912	-0.5071	-0.8961	0.148	-2.4405	-1.1167	-2.689	-1.3689	0.3876	-1.0957	1.3933	0.536	-2.3896	-0.4832	0.7383	0.3671	0.5899	0.8806	1.8407	-2.3446	-1.3113	0.4418	-2.9319	0.3005	0.4894	0.95	0.49	1.4891	0.7732	-0.032	-0.8319	0.2406	1.1741	0.3876	-1.0957	0.6364	1.2074	1.2881
NP_005154	AKT1	RAC-alpha serine/threonine-protein kinase	0.2176	-0.5373	-0.7865	-1.1276	-0.493	0.3625	-1.3567	-0.1265	1.1461	0.4237	-0.0504	0.2759	-0.5519	-1.5757	0.0263	-1.5587	-0.4709	0.9012	-0.5177	0.3283	0.0258	1.1169	-0.8697	-0.9663	0.3584	0.586	-0.205	0.3035	-1.3771	-0.6905	-0.2556	3.2467	0.1414	-0.3589	-0.7131	0.4466	-1.1383	0.2649	0.0882	0.811	0.4241	1.3896	0.9012	-0.5177	0.0821	-0.4112	-0.1229
NP_000679	ALAS1	5-aminolevulinate synthase, nonspecific, mitochondrial precursor	0.501	-0.1359	-0.3614	NA	NA	0.3653	NA	0.4049	NA	0.6355	0.7109	NA	NA	NA	0.8048	-1.8625	1.5354	NA	NA	-0.5712	-0.8634	-2.1027	NA	0.7135	-0.388	NA	NA	NA	0.714	-2.7871	-0.432	NA	NA	0.717	-0.6113	2.5601	0.3571	NA	NA	-0.6616	-0.552	0.9453	NA	NA	NA	NA	NA
NP_002851	ALDH18A1	delta-1-pyrroline-5-carboxylate synthase isoform 1	-0.2721	-1.0993	-0.5672	-0.3819	1.4512	-1.1761	-0.5771	-0.5567	2.1188	-0.1747	0.552	0.4619	-0.026	0.6198	0.3681	-0.3861	-0.5023	-1.4857	-2.347	-0.5712	-1.9927	0.0217	-0.2054	-0.7636	-0.5747	-1.8216	-1.9819	-1.1838	1.3358	-0.226	-1.1434	0.853	-2.5617	-1.8397	-1.8148	0.7532	-0.5898	-2.3735	0.7808	-1.8729	-1.6843	0.3917	-1.4857	-2.347	-1.1836	0.5054	-0.8969
NP_000683	ALDH1B1	aldehyde dehydrogenase X, mitochondrial precursor	-1.5553	-0.2897	2.3918	-1.686	-0.8265	4.106	-0.8865	2.1725	-0.7015	-0.714	0.1846	-0.7661	-0.1038	1.2218	-1.7015	3.538	2.942	2.0545	0.5786	2.8196	2.9822	0.7046	0.169	0.2253	0.3237	1.2056	0.5223	-0.0731	2.4678	-0.7764	1.45	1.6447	0.1178	1.2106	-4.2763	-0.7878	1.3493	1.8798	0.4451	0.1637	-0.5754	0.0303	2.0545	0.5786	0.2849	0.0045	1.6947
NP_001029345	ALDH1L2	mitochondrial 10-formyltetrahydrofolate dehydrogenase precursor	1.1891	0.2689	2.8844	0.4556	-1.5537	1.1643	-1.139	2.7508	-1.1401	1.527	-1.5729	2.3173	-0.5	0.1341	1.2339	-0.9653	1.4129	3.4303	0.4386	2.5976	3.3124	0.1603	-0.1692	-0.4077	1.3913	1.5529	0.662	1.122	1.9798	0.3636	2.1333	0.4783	1.1057	1.4057	-3.8214	-1.1025	0.9336	2.2913	-0.5761	-0.1732	1.1309	0.8624	3.4303	0.4386	0.0496	-0.5081	1.1396
NP_000681	ALDH2	aldehyde dehydrogenase, mitochondrial isoform 1 precursor	-2.8304	0.7406	2.4964	-1.5795	1.7577	4.4193	-1.2147	-0.7844	-0.472	-3.6224	-5.3098	-0.43	-3.3293	0.2638	-2.9053	0.3203	0.0064	3.804	3.5489	1.4309	-0.1843	-2.5051	0.6883	0.9286	3.0969	1.9358	-1.4625	1.7292	2.8163	-0.0151	3.8277	-2.5525	1.126	2.1506	-3.5679	1.8791	3.1626	0.3583	0.1695	0.3	2.2046	0.511	3.804	3.5489	2.9567	2.2356	5.3768
NP_001026976	ALDH3A2	fatty aldehyde dehydrogenase isoform 1	-2.9802	-0.37	-1.3837	-2.1158	-1.752	0.4359	-0.9875	-3.7666	-1.2469	0.0075	-2.8837	-2.7537	-0.0593	-1.2197	-3.7635	0.8289	-1.2056	0.6902	0.1198	-1.1771	-0.5858	-1.2483	0.2897	1.2968	2.2159	3.6605	-0.2121	-0.5958	0.9315	-1.0263	1.4668	-1.2456	1.9041	0.1968	-0.2298	2.5927	5.7096	-0.4371	0.7914	-0.9417	-0.06	-0.9145	0.6902	0.1198	0.9015	0.6717	1.3507
NP_003739	ALDH4A1	delta-1-pyrroline-5-carboxylate dehydrogenase, mitochondrial isoform a precursor	-1.2882	-1.6346	-1.9876	-2.8873	-2.368	2.8525	-1.7481	-2.2014	0.1757	-2.066	-1.3479	-2.5565	-1.4406	-2.2975	-1.318	-3.5437	-0.4458	1.1855	0.0036	-2.4228	-1.3849	-1.0734	0.7769	-2.0172	-0.6441	-0.7046	-0.359	0.2651	-2.7545	-1.4714	1.1335	-2.145	-1.8986	-0.5156	-1.367	2.7582	0.5388	0.1508	1.3356	-1.4641	-1.0869	-0.7289	1.1855	0.0036	1.5586	1.4999	2.1481
NP_001071	ALDH5A1	succinate-semialdehyde dehydrogenase, mitochondrial isoform 2 precursor	-2.3163	-0.4202	-1.2959	-3.7101	2.3016	-0.0017	-0.4351	-3.0906	1.137	-0.3003	1.1942	1.9005	-0.5222	-0.8472	-3.7635	-2.5194	-0.0031	1.2658	0.9659	-3.3937	-2.2178	-0.5588	0.2334	-2.5798	0.4322	0.0768	-3.1964	2.4709	0.5467	0.0708	-0.4936	0.2441	-0.6604	-1.5057	0.8979	0.8672	4.106	-1.637	-1.35	2.4161	-2.1412	1.8239	1.2658	0.9659	0.6662	0.1202	0.6393
NP_005580	ALDH6A1	methylmalonate-semialdehyde dehydrogenase	-1.5877	-0.4302	-1.1947	-4.7901	-1.0639	0.4472	-1.5556	-2.4436	3.0983	-0.8396	-3.3735	0.2804	-1.8961	-2.2177	-1.8914	-3.1905	-1.5321	1.7863	-0.1751	2.7331	-0.8221	-0.9118	1.2559	-2.6543	0.8575	2.0265	0.1211	1.8484	-1.6559	-0.2494	0.7555	1.2278	0.1008	0.0579	1.0495	1.5101	2.6386	1.1744	2.1695	1.0306	0.8263	0.584	1.7863	-0.1751	0.8203	1.4357	1.681
NP_001173	ALDH7A1	alpha-aminoadipic semialdehyde dehydrogenase isoform 1 precursor	-0.9684	1.2224	-0.0037	-0.6464	-1.1541	0.6787	-0.1542	-1.07	2.7551	-0.4382	-0.378	-0.0916	-1.1296	0.5033	-0.8243	-1.3362	-1.0769	0.5366	-1.4145	-0.575	-0.9459	-1.4429	0.0482	1.1189	1.183	-0.2784	-0.9286	0.0037	-1.3771	-3.3805	0.2149	1.8602	-0.2578	-0.3264	-0.199	-1.0835	2.9775	0.4447	0.1765	-1.131	0.5296	-0.6792	0.5366	-1.4145	0.9015	1.2884	1.1553
NP_000687	ALDH9A1	4-trimethylaminobutyraldehyde dehydrogenase	-0.2762	1.4131	0.3607	-1.9909	0.8622	1.5115	-0.4793	-0.0253	2.7097	0.3178	-0.858	1.347	-0.5445	2.4193	-0.3307	0.0448	-0.3013	1.6854	0.3313	1.3218	-0.2594	-1.0504	0.7567	0.8624	2.025	1.3082	0.8197	1.2834	1.2214	0.9609	1.1055	0.6422	0.9636	1.2018	1.0447	0.3164	0.6785	1.4545	0.696	-0.4912	1.8493	1.0083	1.6854	0.3313	1.253	0.7201	2.453
NP_037470	ALG5	dolichyl-phosphate beta-glucosyltransferase isoform 1	0.5253	0.2756	-0.3782	-0.7272	0.9704	-0.0723	-0.8707	0.2964	0.4121	-0.4751	1.9356	0.2378	0.5628	-0.5212	0.2579	-0.9971	-0.5337	0.1422	0.1079	-0.7104	-1.1035	1.3247	-1.8198	0.2211	1.4	0.5623	-2.4978	-0.6419	0.3404	0.3714	0.2653	2.352	-0.6096	-0.5362	0.8363	-1.8052	2.1704	-1.3361	2.1731	-1.8275	-0.3372	-0.961	0.1422	0.1079	0.1632	0.4823	1.0438
NP_006011	ALKBH1	alkylated DNA repair protein alkB homolog 1	-0.1386	-0.3265	-0.8607	-0.3342	0.2222	-0.6002	2.0394	NA	0.5666	NA	0.2211	1.0602	-0.4741	0.0376	NA	NA	NA	NA	NA	0.6369	0.1383	1.9878	-0.133	0.4694	1.2047	-0.7007	1.1242	-1.6603	NA	NA	NA	-0.4633	0.6828	-4.3285	-1.5518	2.731	NA	-0.8486	0.1059	0.0198	1.3027	NA	NA	NA	NA	NA	NA
NP_631917	ALKBH3	alpha-ketoglutarate-dependent dioxygenase alkB homolog 3	-0.6526	-0.1827	0.165	-0.8301	-0.1113	0.9808	0.638	0.5314	0.8325	-1.0686	-0.1463	0.1258	0.4924	0.9092	-0.7826	0.8325	-0.5274	1.3781	0.9034	0.4223	0.4197	-1.2681	-0.8456	-0.0892	-0.0322	-0.0574	0.1497	0.388	0.9845	NA	0.8759	0.2066	0.226	1.988	0.1563	NA	3.0194	-0.24	0.3603	1.1971	0.268	-0.1321	1.3781	0.9034	0.5472	-0.8532	0.9051
NP_115682	ALKBH7	alpha-ketoglutarate-dependent dioxygenase alkB homolog 7 precursor	-0.9724	-1.8654	-0.1893	-0.1872	NA	0.9695	-0.3814	-0.282	0.1848	-1.1844	NA	-0.7213	-0.8889	-2.5337	-1.4357	-0.8735	-0.1444	0.1652	-0.5088	1.4234	-1.4337	0.1207	-0.6563	-0.6353	3.123	-0.0889	-1.7598	NA	1.4891	2.2181	0.2317	0.7172	-2.1727	-0.5954	-0.9761	-0.0824	2.6805	0.3341	-0.8376	-1.5928	-2.1685	-0.4073	0.1652	-0.5088	0.412	1.2821	1.2002
NP_004028	AMPD2	AMP deaminase 2 isoform 1	1.3227	0.3024	0.3539	0.9626	1.5444	0.5799	-0.271	0.6362	0.8211	0.3548	0.0258	1.2977	2.8403	0.673	1.1769	0.9914	0.6217	0.759	0.0334	-0.4884	1.2414	-1.2648	0.6279	0.006	0.506	0.8622	-0.0007	0.8953	1.6202	-0.3626	-0.1547	-0.9317	0.1211	-1.0092	-0.4573	-0.4351	0.0461	0.7248	0.2543	0.194	-0.2474	0.1231	0.759	0.0334	-0.2398	-1.1858	-0.5099
NP_000472	AMT	aminomethyltransferase, mitochondrial isoform 1 precursor	NA	-2.6884	NA	NA	NA	-1.6673	NA	NA	NA	NA	NA	-0.7146	-0.6222	NA	NA	NA	NA	2.747	2.7862	-3.5593	-0.8747	NA	0.2213	-0.9084	NA	NA	NA	NA	-0.7498	NA	NA	NA	2.1612	NA	NA	NA	6.0975	-0.3645	NA	NA	NA	NA	2.747	2.7862	NA	NA	NA
NP_653168	ANGEL2	protein angel homolog 2	-0.7822	-0.4704	-0.2399	-0.6244	0.0659	-0.4929	-0.7855	-0.7193	-0.3311	0.0986	-1.136	-0.3583	-0.363	-0.9237	0.1668	0.2815	0.1068	-0.1925	0.3671	0.9153	-1.1973	0.5	0.5957	-0.8877	1.1917	1.4503	0.8448	-0.8802	-0.8808	0.8867	0.4166	0.6235	0.3512	1.7929	0.18	0.0804	0.4095	0.4205	0.544	0.5385	0.5413	1.9134	-0.1925	0.3671	0.9312	1.0453	1.21
NP_000691	ANXA1	annexin A1	2.4966	0.5734	3.1307	2.3475	2.3587	4.1765	-0.2173	3.1484	-1.4833	1.4063	1.2835	-1.6871	0.9146	1.4081	2.3883	-0.326	0.6751	3.389	2.9411	2.1874	1.6428	-0.7007	1.1915	-0.3291	2.9581	0.0531	-0.3841	-1.7833	2.5821	-1.3777	2.6627	-1.1847	0.3715	1.79	-4.4682	-0.4839	-0.0657	1.1605	-0.4772	-0.0067	3.1769	0.3751	3.389	2.9411	3.6031	1.3747	4.1885
NP_001146	ANXA6	annexin A6 isoform 1	-0.0252	-0.4637	2.0544	0.0809	-0.8355	2.3528	-1.827	0.9001	-2.2492	-2.1522	-0.6064	-1.1784	-0.2482	0.1773	0.0605	-1.2055	0.8792	2.2586	1.8895	0.539	1.3539	0.4704	0.1529	1.6733	1.5129	0.3413	0.2321	0.0767	0.5746	0.3441	1.8897	0.8671	-0.0514	0.7022	-0.5994	2.0338	0.8916	2.561	-0.456	0.3643	0.9825	0.7464	2.2586	1.8895	1.3666	1.0453	2.0465
NP_001025177	AP2B1	AP-2 complex subunit beta isoform a	0.3958	-0.0489	0.2291	-0.2386	-1.1661	0.4726	-0.6466	0.8205	-0.0743	-0.2634	-0.5766	-0.6809	-0.5	0.6597	0.7668	0.1578	-0.1035	0.6696	-0.6339	1.1186	0.8662	0.787	0.2374	0.2708	0.71	0.8425	0.3038	0.5763	0.3125	-0.0346	0.7218	0.5251	0.1753	0.5929	0.0331	0.1753	0.3815	1.0706	0.431	-0.5253	0.635	0.8359	0.6696	-0.6339	0.0361	-0.0892	0.2132
NP_001020376	AP2M1	AP-2 complex subunit mu isoform b	0.8208	0.0849	0.7588	0.114	-0.9407	0.1705	-0.9654	0.6976	0.2166	0.0075	0.274	-0.6406	0.611	0.999	1.0934	0.3945	-0.2605	2.2884	-0.1513	0.3057	1.2601	0.7903	0.9983	0.6473	0.966	0.5662	-0.3447	0.7493	0.1173	0.266	0.8283	-0.2806	0.7707	-0.2141	-0.0664	0.5796	-0.6387	0.4655	0.4451	0.0653	0.674	-0.0791	2.2884	-0.1513	-0.1938	-0.648	0.2895
NP_001632	APEX1	DNA-(apurinic or apyrimidinic site) lyase	-1.0939	-0.7246	0.4889	0.5144	1.5263	-0.7272	-0.6245	-0.7555	0.5621	-0.5589	0.1582	1.5173	1.5516	0.1374	-1.0218	-2.3499	2.9671	-0.6144	-0.473	0.1175	0.0971	0.9883	0.0683	-0.8091	-1.0217	0.1084	0.8806	1.3565	-1.2489	0.469	-0.7345	-0.0511	0.5068	-0.7875	1.7247	-1.0564	0.0147	0.3444	0.9716	-0.2641	-0.0522	0.8923	-0.6144	-0.473	-0.302	-0.8438	-1.2545
NP_055296	APEX2	DNA-(apurinic or apyrimidinic site) lyase 2 isoform 1	NA	NA	1.3324	NA	2.6411	NA	1.0673	NA	NA	NA	NA	-0.4725	NA	2.1998	NA	NA	NA	NA	NA	NA	-0.7321	0.8827	-2.2667	NA	-1.0217	-1.7663	-1.7097	NA	-0.8279	NA	NA	NA	NA	NA	-0.3364	0.3273	0.0182	0.1785	-2.3748	-0.0824	-0.5286	NA	NA	NA	NA	NA	NA
NP_077027	APOO	apolipoprotein O precursor	-1.778	0.4429	-0.5571	-0.9219	0.4686	0.1875	-1.9785	0.2313	2.5165	-1.1745	0.797	-2.6618	-1.1296	-4.5428	-0.9648	-1.2444	-0.0941	-2.1897	-2.4661	1.6342	-1.6288	0.3054	-1.6024	-0.2712	-1.0521	0.2189	-0.4486	0.4995	0.0086	0.0083	-0.4964	-0.3368	-0.7856	-0.3471	1.8242	0.3652	3.3967	-1.1114	0.2719	-2.0546	-1.2236	0.2093	-2.1897	-2.4661	-0.6968	0.7738	-0.6956
NP_940852	APOOL	apolipoprotein O-like precursor	-0.094	0.2823	0.8904	-0.4554	0.3935	1.8842	0.2656	-1.0266	1.312	-1.3494	0.3402	2.0618	-0.6185	-1.5158	-0.2129	-0.6051	0.785	1.1947	-0.3777	0.5804	-0.1581	-0.2059	-0.5114	0.9493	0.3584	-0.606	0.3504	2.3556	0.3711	-0.3392	1.0943	-1.0816	0.429	0.4539	0.5875	1.7218	2.7049	1.247	-0.2369	0.5725	-0.5871	0.942	1.1947	-0.3777	1.9534	1.4884	2.2654
NP_778243	APTX	aprataxin isoform a	-1.1627	1.0584	-0.6313	0.5879	-1.5447	-0.6312	-0.0437	0.0687	-0.1038	-0.3299	-1.6557	1.4299	-0.5482	-0.5112	-0.6838	-0.0611	-0.0878	0.7843	0.1854	1.4234	-0.447	-0.0937	0.3904	-1.8061	0.545	0.2821	1.0705	1.2565	-1.6643	1.1717	0.2009	0.4642	0.5643	-1.1363	0.4288	1.6539	1.262	-0.1708	1.6678	0.9321	0.3656	-0.1288	0.7843	0.1854	1.1665	0.5422	0.4751
NP_000036	ARG1	arginase-1 isoform 2	6.9938	-5.7293	NA	-0.8448	5.018	0.7295	-1.161	NA	-3.8627	-3.152	NA	-0.9431	1.3812	-1.3894	5.5439	0.1402	NA	-1.942	1.5409	-6.0695	-0.8371	NA	-0.7046	-3.6555	NA	-3.3016	-2.1002	NA	-1.0342	NA	NA	2.6143	-3.9049	-2.4545	2.2364	-0.332	-0.9566	-4.4656	-2.0356	0.8716	-2.7893	NA	-1.942	1.5409	2.1779	3.0901	5.6445
NP_060481	ARGLU1	arginine and glutamate-rich protein 1	0.3674	-3.4277	-2.2339	0.5181	-0.7574	-1.3116	0.4045	-2.2339	-0.7311	-0.9578	1.4755	1.4994	0.7961	-1.3328	0.201	0.2461	0.3706	0.61	1.5379	-4.1652	0.2059	1.8657	2.5402	0.9121	-0.6571	1.8134	0.2608	0.4418	-0.8557	0.836	-5.3947	0.0333	1.0786	-5.0852	1.367	-0.5029	1.1013	-3.6703	2.1307	0.9056	-1.3329	1.8902	0.61	1.5379	-2.7899	-2.8749	-2.1203
NP_001658	ARL2	ADP-ribosylation factor-like protein 2 isoform 1	-1.5675	0.6637	1.2008	-0.3856	0.6549	1.0429	-0.9149	0.929	-0.9106	-0.3225	-0.3913	-0.542	-0.7555	1.2185	-1.1319	-0.0152	0.2952	0.4632	-0.759	0.8551	0.4047	0.7507	0.0603	0.4818	0.263	2.141	0.68	-1.4797	0.3711	-0.1166	1.282	0.0473	0.2632	1.4234	-0.8316	-0.3374	-0.4081	-0.4232	-0.2016	-0.7978	0.3265	-0.0095	0.4632	-0.759	1.1557	1.2263	1.1885
NP_036238	ARL2BP	ADP-ribosylation factor-like protein 2-binding protein	1.8044	0.7473	0.2696	0.0332	0.6128	0.4557	0.1614	0.6253	-0.2993	0.404	0.883	0.6837	-0.4222	-0.1087	1.3744	0.8501	-0.1349	-0.3943	0.3462	-1.9411	1.2151	0.0481	0.64	-1.0201	0.4235	-0.9138	-0.3733	-0.3114	0.0616	-1.4519	-0.0931	0.8343	-0.4845	-1.689	0.9642	-1.2544	-1.7951	-0.1708	-0.6574	-0.1127	0.6818	0.143	-0.3943	0.3462	-0.6481	-1.2458	0.3207
NP_060654	ARL8B	ADP-ribosylation factor-like protein 8B	0.2622	-0.7782	-0.2601	-0.1064	0.12	0.5827	-1.3094	0.0578	2.1415	0.0568	0.3237	0.9145	0.9072	-1.0368	-0.0573	0.5004	0.6312	0.5985	-0.8305	-0.2739	0.5248	1.1169	-0.3826	2.9021	0.059	0.1321	-1.3801	-0.2076	0.7837	0.5744	-0.2948	0.0192	-0.207	0.2145	-0.9287	-0.4731	-1.1697	-0.2538	0.1553	-0.601	0.1664	-0.8449	0.5985	-0.8305	0.6986	0.999	0.8015
NP_060590	ARMC1	armadillo repeat-containing protein 1	0.1529	-0.1124	0.7723	0.8046	0.2072	0.7944	0.3319	0.2964	1.1211	0.5887	-0.815	0.2871	0.1555	0.9657	0.1858	0.2497	2.0315	0.7476	0.3254	1.2465	0.2471	-2.0367	-0.2376	0.0639	-0.2448	0.8465	-0.6707	0.7416	0.2177	-0.0425	0.6266	-0.9036	-1.1137	-0.2554	-0.3625	-0.6006	1.835	0.7144	-0.6504	-0.7221	-0.7746	0.0436	0.7476	0.3254	0.5148	0.537	0.9891
NP_114111	ARMC10	armadillo repeat-containing protein 10 isoform a	-0.0252	-0.8618	-1.1981	-1.2085	-1.3073	0.0745	-1.6408	-0.0759	1.5597	2.2707	0.4726	2.6041	1.8034	0.2372	-0.5661	0.3839	-0.1538	-0.541	-0.6756	0.746	-1.9439	0.3747	-0.2054	0.4363	-1.3255	0.582	-0.5346	1.9137	0.2456	-0.1244	0.0049	-1.4376	-1.063	-0.7106	2.298	0.8319	-0.3766	-1.0353	0.3497	-0.1543	-1.0635	-0.2051	-0.541	-0.6756	-0.1965	1.3326	-0.0838
NP_057692	ARMCX1	armadillo repeat-containing X-linked protein 1	-2.373	-1.0057	-0.1252	NA	0.8442	0.6533	-0.7065	-0.8314	4.2596	0.67	-2.4037	2.3375	2.8625	-0.6942	-1.4585	-1.1702	-3.686	-0.1742	-0.333	-1.8169	0.5698	0.6947	-1.6588	2.2898	0.4018	-3.0096	-0.8928	2.6323	-0.0249	2.4172	0.7835	1.8274	-0.136	0.9387	1.9024	-2.1986	2.2717	0.1992	1.2684	1.0495	2.2827	-3.2617	-0.1742	-0.333	0.4985	0.2613	1.1553
NP_808818	ARMCX2	armadillo repeat-containing X-linked protein 2	-1.0493	-1.3268	-0.6988	0.5622	0.5858	1.7966	-0.6655	-0.9218	3.3096	1.3053	-0.8646	1.2641	1.6293	-0.6908	-1.523	-1.5905	-3.1742	1.0617	0.1913	-1.0604	0.8812	1.0179	-1.2522	2.1367	1.0181	-2.7136	-0.6384	3.6623	0.109	2.6397	0.8815	1.9211	0.1211	0.7909	0.6728	-0.4839	1.2829	0.8355	0.4274	-0.548	1.7868	-2.907	1.0617	0.1913	2.067	-0.1829	1.8373
NP_057691	ARMCX3	armadillo repeat-containing X-linked protein 3	0.1812	-1.2264	-1.1171	0.1728	0.1952	-0.6792	-0.6813	-0.0831	2.8233	0.074	0.9492	1.2641	0.0592	0.357	0.0681	-0.7746	-0.945	-0.7658	-2.201	-0.0255	-0.537	-0.7865	-0.3262	1.8347	-0.8003	-1.052	-0.5131	0.6878	0.9705	1.0741	0.0049	0.8624	-1.1137	-0.3619	0.0023	1.559	-0.0377	-0.8417	1.1766	-0.548	-0.4427	0.8956	-0.7658	-2.201	-0.4426	0.0929	-0.4278
NP_004306	ASAH1	acid ceramidase isoform b	-0.5636	-0.4503	-0.5267	-2.0093	-1.8752	1.3421	-2.7392	-0.6145	-1.681	-1.8788	-3.3007	-1.7969	-2.0554	-1.7254	-0.2509	-2.9539	-2.0376	1.2497	-1.1344	2.3379	-1.3061	-1.9476	0.2374	-0.0064	3.1664	2.4528	-0.6779	-1.3183	-0.7442	-0.3938	1.7441	-3.7236	1.1057	0.6668	3.9943	2.2372	-0.3731	1.0291	0.4734	1.9164	0.1274	-0.3244	1.2497	-1.1344	2.4456	2.1314	1.2315
NP_001026909	ASB9	ankyrin repeat and SOCS box protein 9 isoform 1	-0.3652	-0.1827	NA	-0.2864	1.6195	0.6505	0.3224	-1.623	NA	1.0517	1.0187	-0.8938	NA	-0.7042	NA	NA	1.9907	0.8737	1.0166	1.7358	NA	NA	-0.5758	0.9907	0.1545	1.0517	-0.9645	-0.7726	0.0448	-1.9243	-3.1598	NA	3.0273	1.0008	NA	-0.3402	0.6925	-0.7033	1.06	NA	NA	3.3456	0.8737	1.0166	2.643	0.9137	2.7911
NP_446464	ASS1	argininosuccinate synthase	-0.9603	-0.3834	1.5044	0.8046	0.5377	2.4177	2.1467	-2.299	0.6121	-1.4799	2.965	-1.6602	-4.0699	0.4701	-0.98	0.73	0.1225	3.1666	1.1119	-0.0857	0.1233	-1.0734	-0.2779	0.2584	1.0224	-3.4279	-3.4401	-5.7223	1.5505	-3.974	1.1839	-4.5902	-1.7802	3.1792	-4.5653	-1.2544	3.533	-2.7747	-1.5691	-4.943	0.4632	-2.1909	3.1666	1.1119	0.4417	1.1084	2.582
NP_116199	ATAD1	ATPase family AAA domain-containing protein 1	0.6224	0.9949	-1.0294	-0.1431	1.1477	-0.1852	-0.3878	-0.6362	2.0279	-0.1796	-0.1132	2.7722	-0.4778	-2.5004	0.1288	-4.13	-0.5588	-0.58	-1.2834	-1.0379	-1.3812	1.0146	-0.7489	-1.1359	-1.3124	0.357	-1.8816	0.9875	0.9092	2.1985	-1.2134	-0.3977	-1.0292	-0.7284	1.483	1.5319	1.1956	-0.1466	0.2861	-0.5707	-1.2275	-0.7189	-0.58	-1.2834	0.3282	0.6233	0.5943
NP_001164006	ATAD3A	ATPase family AAA domain-containing protein 3A isoform 2	0.4038	-0.7915	-1.9302	0.5989	2.1123	-0.9136	-0.3309	-0.3109	3.0869	-1.7631	1.5285	1.5151	2.27	-0.9736	0.9718	-2.0885	1.4946	0.3234	0.376	-1.369	-2.064	-0.1531	-1.5461	-0.2795	-0.0539	-0.0455	-2.0966	0.2228	-0.22	1.445	-1.4962	3.0594	-0.7923	-1.4348	1.2011	-0.6467	1.4297	-1.6681	0.696	-2.7133	-1.8444	-1.14	0.3234	0.376	-0.786	-0.0839	-0.4278
NP_114127	ATAD3B	ATPase family AAA domain-containing protein 3B	0.5091	-1.0859	-2.1091	0.621	2.1333	-0.9136	-0.4162	-0.0651	2.2551	-1.4528	2.3659	1.3761	2.4996	-0.9237	1.0288	-1.7918	2.8635	0.422	0.1258	-1.369	-1.9852	-1.2219	-0.9865	0.006	-0.2361	0.7438	-2.1431	0.2228	-0.0249	1.6637	-1.5494	2.9141	-0.1191	-2.3275	1.1964	-1.0428	1.4122	-0.8451	0.6465	-2.6679	-1.821	-0.0426	0.422	0.1258	-0.6346	-0.9395	-0.4102
NP_060506	ATG2B	autophagy-related protein 2 homolog B	0.0112	-0.825	-0.1927	-0.7713	-0.0693	0.2552	-0.9243	0.3542	0.0689	-0.9652	-0.4906	0.323	0.2036	-0.8871	0.3908	-1.1172	-0.9261	0.461	-0.0917	1.0282	0.8174	2.4298	0.5313	-0.1636	0.3497	1.253	-0.4414	0.4341	-0.641	0.8633	0.2906	0.305	0.1482	-0.7816	0.0616	0.6854	0.5912	0.4447	0.2083	0.4892	0.5725	0.0966	0.461	-0.0917	0.4066	0.7348	0.6393
NP_004035	ATIC	bifunctional purine biosynthesis protein PURH	0.165	-1.0625	-0.4626	-0.966	-0.3998	-0.0327	-1.8712	-1.041	0.5143	-1.1868	3.2397	-1.8462	-1.5443	-1.589	0.163	-1.1384	-0.6561	-0.5204	-0.5416	0.9229	0.2284	-1.1526	-0.0122	0.0391	-0.0278	0.953	0.182	1.7638	-1.0258	-0.7686	0.2261	0.5064	0.5914	0.5958	0.0616	0.0261	0.2802	0.9012	0.9964	-0.389	0.5764	-0.6758	-0.5204	-0.5416	-0.667	1.2758	0.8973
NP_065143	ATP13A1	probable cation-transporting ATPase 13A1	1.5696	-0.0221	-1.1914	-1.0248	0.096	-0.1683	-0.6718	0.7374	0.9643	-0.1304	1.5847	1.0064	0.7887	-0.5145	1.5566	-1.2338	0.2387	-0.9721	-1.6617	-1.9298	-0.9459	-0.0475	-0.8818	0.639	-0.2752	-0.2626	-2.2578	-0.7956	0.5077	2.2103	-0.6112	-1.5079	-0.9412	-1.6535	0.5259	0.7125	-0.1391	-1.6197	1.06	-0.972	-0.7121	-2.1412	-0.9721	-1.6617	-1.5081	-0.7533	-0.7425
NP_001001937	ATP5A1	ATP synthase subunit alpha, mitochondrial isoform a precursor	-0.7336	0.1351	0.5226	-0.2386	-0.3698	1.0796	-0.4414	-0.4844	2.3188	-0.8544	0.0489	0.1101	-0.9666	-0.5611	-0.7712	-1.0784	0.6751	1.4469	0.4118	0.9266	-0.6383	-0.6149	0.5353	-0.234	0.4669	1.1227	-0.445	0.2881	-0.0611	-0.2611	0.481	-1.0676	0.1617	0.3357	0.4477	-0.2669	2.5268	0.6314	0.6677	-0.2489	0.35	0.5143	1.4469	0.4118	1.3152	1.5441	1.7943
NP_001677	ATP5B	ATP synthase subunit beta, mitochondrial precursor	-0.9603	0.1117	0.7622	-0.4444	-0.2946	1.0937	-0.4256	-0.2133	2.596	-0.8593	-0.1894	-0.0154	-1.2147	-0.3582	-0.9572	-1.0324	0.6814	1.2749	0.4177	1.1035	-0.9234	-0.9646	0.2978	-0.4739	0.3671	0.7833	-0.4414	0.2766	-0.2117	-0.5149	0.7611	-1.3299	0.182	0.5958	-0.019	0.0722	2.9076	0.6972	0.2331	-0.4609	0.2289	0.5939	1.2749	0.4177	1.2584	1.4599	1.6517
NP_005165	ATP5C1	ATP synthase subunit gamma, mitochondrial isoform H (heart) precursor	-1.102	-0.4336	-0.9889	0.0736	-0.4449	0.3653	-0.5361	-0.2241	2.7006	-0.8618	0.5885	0.0809	-0.6555	-1.4659	-1.1623	-1.3256	0.4899	1.0548	-0.0768	0.667	-0.5708	0.7178	1.4452	0.4487	-0.6571	1.2924	-0.0652	0.2266	-0.4347	-0.0151	-0.4404	-0.8146	0.1584	-1.0712	1.258	1.0951	1.9992	-0.157	1.2755	0.3832	-0.8761	0.3453	1.0548	-0.0768	-0.4534	-0.1176	0.4868
NP_001678	ATP5D	ATP synthase subunit delta, mitochondrial precursor	0.4119	1.1923	-0.3951	-0.2423	0.105	1.4296	-0.372	0.0289	2.7324	-1.0366	-0.1364	0.3655	-0.837	0.1907	0.1668	-1.0218	1.5009	1.3758	0.6174	1.4385	-0.8034	-2.4754	0.9621	0.1839	1.0875	1.2253	-0.2981	0.2266	-0.0527	0.3128	0.3578	-1.1987	1.312	0.2352	0.0592	1.0028	1.8909	1.247	0.4557	-0.1089	0.2172	0.9519	1.3758	0.6174	3.5598	2.2819	2.625
NP_001679	ATP5F1	ATP synthase subunit b, mitochondrial precursor	-0.7255	-0.8518	-1.0193	-0.3195	-0.8415	-0.2247	-1.6282	-1.7206	2.5915	-0.8027	0.9559	0.9302	-0.7259	-1.416	-0.7939	-2.5865	0.1853	0.5573	-0.3777	-2.3663	-1.8839	0.9817	-0.0323	-0.4243	-0.8134	-0.1481	-1.4768	2.1635	0.0783	0.2738	-2.2636	-1.0254	0.402	-1.8989	2.5397	-0.0634	2.2997	-1.3361	2.0494	-0.7638	-1.5477	-0.7388	0.5573	-0.3777	-0.2452	0.1318	0.5279
NP_006347	ATP5H	ATP synthase subunit d, mitochondrial isoform a	-0.77	0.2589	-0.024	0.0148	-0.0513	1.2377	-1.9375	-0.9471	3.5187	-1.3124	1.2538	1.3963	-1.2333	-1.1865	-0.9079	-2.1803	1.5511	0.5916	0.4118	-0.3642	-2.2929	0.0745	0.5071	-0.6725	-0.3794	0.211	-1.5341	2.1789	0.8478	-0.0034	-1.3114	-1.5313	1.1158	-0.019	2.2222	-0.2642	3.3827	-0.8728	2.5582	-0.7865	0.2094	0.4447	0.5916	0.4118	1.4694	2.0672	2.0699
NP_009031	ATP5I	ATP synthase subunit e, mitochondrial	-0.8469	-0.4102	-0.3546	0.2169	-0.7123	0.1225	-1.1895	-0.8531	2.8369	-1.8813	0.4925	0.6703	0.3184	-1.1898	-0.2395	-1.5022	2.0723	0.5114	0.9361	-2.1631	-1.9627	0.7441	0.3864	-0.7222	0.0329	-0.1639	-1.509	1.4103	0.7224	-0.0776	-0.1828	-1.0301	0.3377	-0.0515	2.317	0.1238	3.3233	-0.0256	3.8198	-0.5404	-0.5715	0.5873	0.5114	0.9361	1.6722	0.9906	1.8256
NP_001003701	ATP5J	ATP synthase-coupling factor 6, mitochondrial isoform b precursor	-0.6243	-0.7782	0.5057	-0.5546	-0.1534	0.7323	-0.3373	-0.4555	1.7347	-0.9627	-0.4178	-0.6227	-1.6999	-0.7042	-0.4408	-1.0572	-0.8979	0.2913	-0.9944	0.8137	-0.642	-0.6842	0.6118	-1.1069	0.4018	0.5189	-0.7352	0.0729	-0.6187	-0.7179	0.3914	-0.838	-1.2761	0.5604	-0.2109	0.3001	1.0384	0.3341	0.4663	-0.6956	-1.3759	-0.9046	0.2913	-0.9944	-0.8212	0.9369	0.6295
NP_004880	ATP5J2	ATP synthase subunit f, mitochondrial isoform 2a	0.9625	-0.9488	-1.2656	0.5475	-1.3193	-0.5607	-2.8528	0.2133	4.1891	-1.0243	0.4197	0.6434	0.4628	-0.8139	0.5048	-0.5415	-1.7707	-0.3668	-1.915	-0.2325	-2.7243	-1.9179	-0.0927	-0.2712	-0.77	-1.2848	-1.0827	2.1404	0.8813	-0.2962	-1.0005	-1.4048	-0.6739	-0.8909	2.5041	-0.9994	2.0271	-2.2421	2.9505	0.4362	-1.657	-2.4031	-0.3668	-1.915	0.0361	1.4831	0.6237
NP_006467	ATP5L	ATP synthase subunit g, mitochondrial	-0.5191	-0.6778	0.6272	0.0148	-0.9738	0.4415	-2.654	-0.7627	3.1756	-1.4036	0.744	0.8182	0.3443	-0.6576	-0.2357	-1.3256	0.9734	0.8209	0.0662	-1.1658	-2.1315	1.0146	1.0788	0.0391	-0.171	-1.3203	-1.312	2.8937	0.7976	-0.7296	-0.6589	-0.4586	0.9399	-0.4564	3.0585	-0.2154	2.8866	-1.2462	3.265	0.4892	-0.0171	1.0149	0.8209	0.0662	1.7858	2.0146	2.6992
NP_001688	ATP5O	ATP synthase subunit O, mitochondrial precursor	-0.685	0.2823	0.4214	0.0442	0.0479	1.2998	-0.3057	0.0253	2.3824	-0.8716	0.082	0.3252	-0.9	-0.4979	-0.3876	-0.4249	0.7819	0.9883	0.7276	0.4863	-0.2894	-0.4236	0.5192	-0.2795	0.953	1.2767	-0.0831	0.3957	0.2066	-0.2377	0.425	-0.8568	1.1327	0.1909	0.2677	0.3273	2.9181	0.4966	1.2826	-0.018	0.838	0.6934	0.9883	0.7276	1.1503	1.2621	2.0386
NP_001003803	ATP5S	ATP synthase subunit s, mitochondrial isoform a precursor	-0.175	0.9447	-0.4558	-0.3121	0.0088	0.7351	-2.0922	-1.0808	1.712	-0.9012	-2.4401	0.9011	0.1629	-1.2497	-0.7256	-1.9861	-1.2872	-1.0363	-0.8097	3.6927	-1.7151	-0.9118	1.884	-0.3953	-1.1909	0.8425	-0.642	1.1028	-1.9208	2.464	0.6882	-1.3158	-1.4588	-0.6013	2.0256	1.4722	3.3583	0.9427	0.8126	0.8526	-0.8917	0.2259	-1.0363	-0.8097	0.4688	0.859	1.2862
NP_001161339	ATP5SL	ATP synthase subunit s-like protein isoform 1	0.5739	0.008	0.3843	0.2573	0.8803	1.6498	-1.1295	0.1807	2.4301	-0.5589	0.6712	-1.0193	0.1036	-0.3549	-0.2813	0.1649	0.3737	0.4266	0.1109	1.3933	-1.021	-0.6809	-1.2562	-0.7718	0.6752	-0.6297	0.1211	-0.2691	-0.0834	-1.2645	-0.292	0.2722	0.27	-1.3373	-0.3909	-1.675	2.2298	-0.9731	-0.0143	0.1334	0.268	0.4447	0.4266	0.1109	0.7311	-0.7028	-0.0428
NP_001681	ATP6V1A	V-type proton ATPase catalytic subunit A	0.1691	0.9882	0.31	0.7642	1.5534	0.1225	-0.3846	0.1337	0.1757	-0.6278	0.8499	-0.3045	1.322	0.7595	0.22	0.5428	0.2889	1.0709	0.1466	0.2492	0.0445	-0.2982	-0.2215	0.0267	0.5928	1.1267	-0.5453	-0.4075	0.2261	0.1371	0.621	-0.3087	-0.2612	0.5071	-0.6705	-0.3103	-0.3312	-0.0429	-0.5832	-0.3966	-0.1928	0.2955	1.0709	0.1466	0.0388	0.2223	0.309
NP_000044	ATP7B	copper-transporting ATPase 2 isoform a	NA	NA	NA	NA	NA	NA	NA	NA	-0.6288	NA	NA	NA	-1.3592	-3.0559	NA	NA	-0.8916	NA	NA	0.2906	-2.3454	NA	NA	NA	NA	NA	NA	0.0114	-1.7591	NA	NA	1.8742	-2.1659	NA	0.2416	NA	NA	NA	-2.9861	0.5347	-1.329	-1.1333	NA	NA	NA	NA	NA
NP_663729	ATPAF2	ATP synthase mitochondrial F1 complex assembly factor 2	-1.0453	-0.7012	0.418	-1.5244	-0.8476	0.4698	-1.8523	-0.3542	-0.0106	0.2612	-0.6428	0.3857	0.6554	-2.6301	-1.4889	-1.64	-2.0188	-1.9053	-2.7819	1.096	-0.6983	-0.6941	-0.9663	-0.6601	-1.9157	-0.0455	-1.2905	-0.9954	-0.0444	-0.3821	-0.2948	-0.7115	-0.8904	-0.7668	-0.9406	1.9171	-0.0307	-1.7511	-1.8306	-1.9903	3.5439	-2.5456	-1.9053	-2.7819	0.1037	1.6104	0.993
NP_057395	ATPIF1	ATPase inhibitor, mitochondrial isoform 1 precursor	-2.5471	-5.5554	-3.0808	-0.9256	-1.3794	-2.3646	-2.3447	-5.5812	-2.6037	-3.8957	-0.047	1.3515	0.1518	-5.0784	-2.7686	-3.0528	2.4805	4.1067	6.1795	-3.9131	-3.1933	-1.4363	0.8614	1.4334	-0.3533	4.1776	1.0669	2.4018	-2.6485	0.5237	-7.019	0.23	1.4169	-6.7257	0.8671	3.2302	3.83	-5.5653	2.8409	-2.0811	-1.4501	4.602	4.1067	6.1795	-2.533	-1.4352	-2.1555
NP_997186	ATRNL1	attractin-like protein 1 isoform 1 precursor	NA	-6.0773	-10.3583	-1.0285	-0.0272	-1.0378	NA	-5.2848	-0.8561	-1.6597	NA	0.8406	1.7182	-2.9195	-0.399	-4.2077	NA	NA	NA	-7.6878	0.1383	-3.8444	3.5708	1.2141	-0.7179	NA	1.1529	2.2865	-3.4822	1.3435	-7.2515	1.2137	2.821	-5.2123	-1.0424	1.2171	-1.6973	-7.7334	1.6183	3.4306	-1.4891	NA	NA	NA	0.9961	-1.6447	1.3018
NP_001689	AUH	methylglutaconyl-CoA hydratase, mitochondrial precursor	-0.5029	-0.8183	-0.1218	-1.2709	1.1748	1.4889	-1.3346	-1.8435	2.9165	-1.6129	1.7767	-0.8042	-2.022	-0.3382	-1.0446	-3.0457	0.11	0.665	-0.2764	2.2363	-0.4094	-0.8788	0.797	-0.4243	0.506	1.6437	-0.1942	1.7062	-0.5128	-1.3582	0.9179	-1.2737	1.4068	-0.6899	2.4307	1.616	5.3148	1.0187	0.6288	0.758	0.4202	-0.1123	0.665	-0.2764	1.6046	1.7357	1.853
NP_060370	AURKAIP1	aurora kinase A-interacting protein	NA	0.5968	-0.3985	NA	0.0119	-4.4961	NA	-0.4844	1.4779	NA	4.4048	NA	-0.8666	-2.1112	NA	NA	NA	NA	NA	NA	NA	0.9751	NA	-0.958	NA	NA	-3.3612	-0.8763	NA	NA	-1.9443	1.8227	-1.2761	NA	1.0116	NA	NA	NA	-0.6822	NA	NA	NA	NA	NA	NA	NA	NA
NP_004313	BAD	bcl2 antagonist of cell death	-1.6241	-0.9789	-0.9113	-1.4876	0.3514	0.0689	-2.2184	-1.7965	0.6757	-1.0514	0.4594	-0.5353	0.0592	-1.5125	-0.8053	-0.8311	-1.8618	-0.1673	-1.0004	0.889	-1.2086	-0.4038	-0.5476	1.3713	0.4669	1.7858	-0.402	3.3394	-0.6801	1.4607	-2.8489	0.7406	-0.0954	0.6254	0.4548	0.5389	1.6044	-0.3264	-0.0108	0.6937	-1.4344	1.2172	-0.1673	-1.0004	-2.0922	-0.0229	-1.3249
NP_004273	BAG2	BAG family molecular chaperone regulator 2	0.5536	-0.2295	2.4491	2.8361	1.5924	1.2941	-1.0853	4.0702	-2.1855	3.2459	-0.378	-1.2882	2.5737	1.8439	0.4174	1.055	1.9153	1.9261	0.4386	0.667	1.6691	-0.5094	0.0482	-1.7151	0.6318	0.7833	0.9021	0.1305	-0.1782	-0.468	0.4138	-0.1307	-2.1456	1.249	-4.0891	-2.4183	-0.4221	0.7179	-1.767	-1.0439	0.9513	-0.4869	1.9261	0.4386	0.1875	0.4465	1.3214
NP_001015049	BAG5	BAG family molecular chaperone regulator 5 isoform a	0.2419	0.1619	0.4011	0.1691	-0.526	0.3568	0.7106	-0.159	2.1233	-0.9504	1.1511	0.7846	0.4295	-0.152	0.1934	-0.3049	-0.7723	0.6513	-0.762	0.8815	-0.023	0.731	0.7205	-1.3759	-0.0495	0.1597	0.7194	-0.0309	-1.6504	-0.4953	0.3214	3.2046	-0.728	0.4835	-0.3507	-0.2805	-0.3522	0.175	1.7526	-0.2679	0.6662	0.0303	0.6513	-0.762	0.3606	0.5654	0.7311
NP_003924	BAIAP3	BAI1-associated protein 3 isoform 1	-0.681	-5.261	-5.9182	NA	-2.5724	-4.7615	NA	-2.8412	-0.5083	0.4114	6.0664	NA	NA	NA	0.9453	-0.2766	NA	NA	NA	-0.225	NA	-0.0212	NA	-2.0296	-0.5833	NA	NA	0.6224	-1.1764	0.6603	-6.9182	-4.4262	0.2802	-2.4309	-2.1536	NA	NA	NA	NA	1.2728	1.2168	NA	NA	NA	-1.5676	-2.0141	-0.7581
NP_004315	BAX	apoptosis regulator BAX isoform beta	1.5251	-1.2699	-0.7899	0.5475	-0.7664	-0.1287	0.1236	-0.4591	-1.0765	0.1282	-0.6329	-0.8244	1.2331	-0.4613	1.6706	0.5358	-1.3123	-0.6075	-1.2953	-1.1959	1.065	0.7376	0.3542	-0.4698	-0.8481	-0.6178	0.096	-0.5266	0.2623	0.5354	-0.7121	-0.0885	-0.0379	0.3978	-1.3954	0.1319	-0.3696	-0.8866	-0.8376	-0.7865	0.1157	-1.203	-0.6075	-1.2953	-0.7455	-0.9038	-1.0415
NP_055232	BBC3	bcl-2-binding component 3 isoform 4	2.0918	1.0551	-2.8108	0.8965	NA	-0.9418	-1.5303	0.2747	-1.1947	-1.2386	NA	NA	-0.6815	-0.1021	0.968	-0.9653	NA	NA	NA	-0.3717	1.7029	1.3379	2.2503	-0.1388	0.3584	2.8988	1.1529	2.5439	-1.3381	1.9135	-2.4484	-1.3627	0.4967	-1.5678	0.6562	2.0094	1.4192	NA	2.4452	2.3176	1.7009	NA	NA	NA	1.3585	-1.1121	-1.3542
NP_003977	BBOX1	gamma-butyrobetaine dioxygenase	1.2296	7.7124	1.2885	-1.7338	0.8953	0.9356	0.5497	-0.7157	-1.5447	2.9159	6.1028	-1.3689	0.5591	6.3878	1.5414	0.4581	6.6814	NA	NA	-4.2706	-0.3794	-0.0541	-2.633	-2.8901	2.7411	-4.5094	NA	NA	5.6658	NA	-3.6919	-5.1804	NA	0.9298	NA	0.0207	NA	-2.0347	-3.6999	0.4135	2.8684	-1.1831	NA	NA	4.1439	0.1739	2.152
NP_005495	BCAT1	branched-chain-amino-acid aminotransferase, cytosolic isoform 1	1.768	-2.8757	-0.196	-1.1276	-0.0963	-0.2162	-2.6035	1.3808	-2.5219	-3.5953	5.9704	-3.24	-2.1035	-0.3582	2.263	-1.7388	-1.2998	1.4836	-3.0143	-0.2965	-3.5047	-2.5183	-1.9084	-2.4723	-3.5475	-2.0387	-0.2372	-3.2321	-0.4236	-3.1268	-0.9361	-5.2835	-5.6675	-1.5855	-4.5108	-3.3516	-1.1034	-1.8963	0.385	-2.3575	-2.5902	-4.8	1.4836	-3.0143	-2.0625	-0.4575	-1.0024
NP_001181	BCAT2	branched-chain-amino-acid aminotransferase, mitochondrial isoform a precursor	-2.2313	-0.5005	-1.2858	-2.1268	-1.725	-0.3913	-2.0006	-1.7315	1.2938	-0.2461	-0.3913	-2.0097	-0.9888	-3.332	-3.1863	-2.6218	-1.4913	-0.2659	-1.6409	2.6653	-0.4957	0.4077	2.6127	-2.5343	-0.2795	2.4962	0.9988	-1.0992	-0.1392	0.6095	-1.471	-2.1169	-1.1814	-0.4771	1.0258	0.3951	0.1405	-0.1535	0.0529	1.288	-2.0162	0.4911	-0.2659	-1.6409	0.8339	0.6043	0.9422
NP_000700	BCKDHA	2-oxoisovalerate dehydrogenase subunit alpha, mitochondrial isoform 1 precursor	-0.4948	2.1624	-0.0341	-1.7117	-1.0008	-0.4364	-2.1332	-0.7193	1.0007	0.1454	-0.4641	1.5778	0.5369	-0.5245	-0.8509	-1.5199	-0.8822	0.8118	-0.8186	1.4799	-0.3119	-1.3505	0.4588	0.4694	0.6188	2.0305	0.2751	1.1758	-0.326	-0.1596	0.1757	-1.1753	-0.7957	-0.3264	0.0781	0.7315	3.2779	0.2303	1.0918	0.0615	0.2133	-1.0007	0.8118	-0.8186	0.1848	0.9453	0.7448
NP_898871	BCKDHB	2-oxoisovalerate dehydrogenase subunit beta, mitochondrial precursor	-1.5999	2.3565	0.0503	-2.0387	-1.5146	0.4161	-3.2474	-1.2724	0.8643	-0.4973	-0.5634	1.8848	0.4887	-0.6543	-0.961	-1.3079	-0.2448	0.649	-1.0361	1.668	-1.141	-2.3072	0.491	0.2211	1.3393	2.8238	0.5761	1.2143	-0.6634	0.1918	0.6182	-0.571	-0.7754	0.5544	0.3008	0.7071	4.2387	0.092	1.0988	-0.6161	0.268	-0.5465	0.649	-1.0361	0.3498	1.6641	1.3859
NP_005872	BCKDK	[inectin isoform a	-0.6729	0.4797	-0.0138	-1.135	1.1597	0.1875	-0.4162	-0.0253	1.7574	-0.384	-0.997	0.4372	0.3814	-0.0389	-0.8015	0.2214	1.8305	1.1076	-1.4055	1.6793	-0.6983	-3.8246	0.7527	0.9989	-0.1624	2.4094	1.4359	0.388	0.8506	0.7969	0.7891	-2.9975	-1.1814	-0.3471	0.0734	1.2443	1.3319	-0.7033	3.0353	-0.3701	-0.185	-0.3808	1.1076	-1.4055	0.2524	1.0653	0.4009
NP_000624	BCL2	apoptosis regulator Bcl-2 alpha isoform	-2.3123	-0.6276	NA	NA	NA	-0.1767	-3.4304	-0.9109	NA	-2.3393	-4.2507	0.6904	-1.2962	-4.1836	NA	NA	-0.6185	-1.0019	-1.337	NA	0.0445	NA	0.7326	-3.0184	1.183	1.7779	-2.1897	3.1742	NA	NA	2.0493	NA	-1.5536	0.0726	2.6013	-1.382	1.0803	-0.814	-3.1416	2.2533	0.9981	0.2889	-1.0019	-1.337	2.0021	1.2105	2.111
NP_612815	BCL2L1	bcl-2-like protein 1 isoform 1	-0.5434	0.0047	-0.7325	0.136	-0.529	0.1282	-0.7286	0.6687	-0.4015	-1.6892	-1.9966	-0.598	0.8368	-1.416	-0.1522	-1.7318	-1.9874	-0.0183	-1.0272	1.1035	0.1121	-1.5913	-0.6282	2.3518	-1.4209	-0.0732	-0.9215	0.8492	-1.3102	0.7735	-0.0175	0.0333	0.2599	0.2145	-0.6231	0.7776	2.67	0.1439	-0.9472	-0.0824	-0.0952	-1.1367	-0.0183	-1.0272	-0.8617	-0.8227	-1.0571
NP_056182	BCL2L13	bcl-2-like protein 13 isoform a	-0.2317	-0.4236	-1.1576	-0.6501	-0.4779	-0.459	-0.716	-1.8544	0.6598	-0.5022	0.2873	0.128	0.2925	-1.3262	-0.9003	-1.4068	-0.5557	-0.2407	-1.6737	-0.8271	-1.3624	0.5825	-1.3085	-1.5455	-0.2969	1.2056	-2.0106	1.2258	-0.8139	0.551	-0.1884	1.1856	-0.9344	-0.2732	-0.9145	-1.0293	-0.719	-2.0347	0.2931	-2.7814	-1.821	-0.898	-0.2407	-1.6737	-0.548	-0.4428	-0.0076
NP_004319	BCS1L	mitochondrial chaperone BCS1	0.6993	-1.0859	-1.4343	0.9736	1.5654	-0.3292	-1.8018	-0.5422	3.2051	0.7414	1.1611	-1.0619	0.1036	-0.7607	0.9984	0.3627	1.9404	-0.282	-0.616	-0.1271	-1.2611	-0.5852	-0.5839	-0.5029	-1.5511	0.1005	-0.4844	0.8453	-0.3873	0.1098	0.2541	-1.2034	-1.99	-1.3964	-0.4028	1.1954	1.4856	-0.3299	-0.2298	-0.9682	-0.6418	-1.0107	-0.282	-0.616	-0.0369	1.1779	0.2504
NP_976060	BDH1	D-beta-hydroxybutyrate dehydrogenase, mitochondrial precursor	-2.1787	-0.0522	-3.1617	-0.9293	0.6249	-1.1196	0.6443	-2.0676	3.3778	-1.768	-0.2059	-1.8484	-3.3959	-2.241	-1.3977	-2.5159	0.2136	-3.3957	-4.2477	2.6804	-4.2138	-1.6309	-0.4269	-1.6158	0.1328	0.4755	-0.3232	0.83	-1.2963	0.8282	-1.1378	-2.6274	-1.0867	-1.3639	1.6915	1.1683	5.7096	-1.1667	1.4981	0.2167	-2.0357	0.2823	-3.3957	-4.2477	-0.283	1.0127	0.178
NP_776170	BLOC1S2	biogenesis of lysosome-related organelles complex 1 subunit 2	0.9503	-0.5206	1.3796	0.6797	0.8833	0.4585	1.203	-0.0145	-0.8038	-0.5072	-1.5431	-0.4434	0.0703	-1.3295	1.0554	0.1543	0.0723	0.8301	0.1347	1.1637	0.9713	-3.0164	0.1971	1.4954	0.276	0.7715	0.7444	-0.3345	0.2149	0.8008	1.1447	-0.3696	-0.2036	1.1929	-2.9638	0.547	-1.1173	1.1087	0.3815	-0.0218	1.6814	0.3353	0.8301	0.1347	0.3795	-0.066	0.2191
NP_001196	BNIP1	vesicle transport protein SEC20 isoform BNIP1	0.5901	-2.9594	-0.3917	NA	NA	1.3308	-2.8339	-0.5422	-1.8265	0.0026	0.0357	-0.4434	-1.474	0.9724	1.4731	-2.6113	NA	NA	NA	-3.1679	-0.6458	-0.0904	0.0361	-0.8918	1.0702	-0.752	-1.8565	0.7992	1.3804	0.6447	-0.0175	-0.0464	-1.4724	-1.7895	0.8765	1.7516	0.7903	-0.4716	1.06	NA	NA	NA	NA	NA	-1.1538	-1.9951	-0.7132
NP_004043	BNIP3	BCL2/adenovirus E1B 19 kDa protein-interacting protein 3	NA	-4.07	NA	NA	NA	NA	NA	-3.2135	4.1391	-1.768	1.1445	NA	-2.2813	NA	NA	NA	NA	NA	NA	-3.5104	NA	NA	NA	NA	NA	NA	NA	NA	NA	NA	-5.1706	-1.6906	-2.3215	-6.9533	2.0587	NA	NA	NA	NA	NA	NA	NA	NA	NA	NA	NA	NA
NP_004322	BNIP3L	BCL2/adenovirus E1B 19 kDa protein-interacting protein 3-like	NA	-5.2175	-3.0335	NA	-2.1306	-1.7069	NA	-2.0821	-1.7833	-0.8987	NA	NA	-1.1703	-3.495	NA	NA	NA	NA	NA	-2.2986	2.6821	3.2116	-1.3568	-0.1678	NA	NA	NA	4.035	NA	-0.6398	-2.6109	-2.0934	0.2294	-6.6695	3.4115	NA	NA	NA	0.7985	NA	NA	NA	NA	NA	-3.9528	-1.8509	-2.8728
NP_057158	BOLA1	bolA-like protein 1 precursor	0.8774	-0.8785	-0.1184	-0.2093	0.4956	0.865	0.7012	-0.8422	1.412	-0.5269	-0.4575	1.1207	-0.2963	-0.1187	0.3377	-0.9971	0.3172	-0.243	-0.911	0.746	-0.3231	-2.1323	-1.0911	-0.8339	0.7273	-0.1205	0.5868	-0.2038	0.7586	-1.8071	0.4082	-0.66	1.6876	1.1752	-0.1114	-0.739	1.0593	0.054	0.7419	0.6407	0.4749	-2.1014	-0.243	-0.911	-0.0072	0.8464	0.3715
NP_004323	BPHL	valacyclovir hydrolase precursor	-0.1264	-1.1495	-2.0787	0.6503	1.2529	0.5178	1.3419	1.6049	1.5256	0.0519	-0.0206	0.1437	-0.8703	-0.0987	0.668	-1.2161	2.5527	0.798	0.2628	1.6454	-0.7696	-1.3769	0.7648	-1.2973	0.2933	1.1701	-0.5847	-0.1192	-0.9199	0.387	-0.2864	-1.1003	-1.0934	-2.1028	0.7439	1.2985	1.2515	-0.8451	1.3921	-0.5594	0.6936	0.9486	0.798	0.2628	-1.0916	-1.1637	1.1435
NP_006076	BPNT1	3'(2'),5'-bisphosphate nucleotidase 1	-0.6122	0.202	-1.4849	-0.426	0.8172	0.1056	0.6254	-2.1002	1.9688	-0.2289	-2.1786	-0.0378	0.3036	-0.5445	-0.1978	-0.1636	0.3894	-0.8712	-0.2764	0.2982	-0.1468	-0.6116	1.1191	0.4073	0.1111	1.3477	0.8949	-0.1961	-0.9561	0.387	-0.0343	1.7712	0.8485	1.6185	0.8813	0.7044	-1.0544	1.6274	2.3392	-1.4262	0.6272	0.7663	-0.8712	-0.2764	0.0496	0.6117	0.18
NP_542193	BRI3BP	BRI3-binding protein precursor	-1.3044	-8.8539	-6.9203	-0.977	-4.8861	-3.9964	-4.2605	-7.7175	NA	-2.593	2.9749	0.137	-1.4777	-5.2347	-4.4546	-3.4766	NA	NA	NA	-7.6313	-4.1275	4.2012	NA	-0.205	-3.0224	-0.2231	-3.612	0.4995	-5.4897	1.7886	-10.6178	NA	-2.0306	-8.8686	4.6719	-1.2762	-1.6973	-12.2219	2.5618	-2.4559	-7.1429	NA	NA	NA	NA	NA	NA
NP_001137146	BRP44	mitochondrial pyruvate carrier 2	-1.4865	1.7376	-1.1306	0.1728	-0.6072	0.402	0.4992	1.023	5.155	0.2045	1.3398	0.4395	0.6369	-1.4227	-0.3648	-0.5309	1.3627	0.8943	1.2817	-1.4368	-3.9399	2.288	-0.1088	0.3121	1.2525	-2.0821	-1.054	0.9222	1.6536	1.2303	1.4836	1.3027	-0.2713	-1.9136	1.2746	0.0071	4.0151	-1.6059	0.5193	-0.2944	-0.6067	0.4779	0.8943	1.2817	0.3471	-0.0292	1.0966
NP_001719	BSG	basigin isoform 1 precursor	1.7842	-1.9992	0.9882	0.6026	1.5534	1.6583	0.8053	1.0519	-0.6288	1.4506	2.9484	3.2584	4.4364	1.6809	1.0972	1.8214	-0.2448	1.5593	-0.1334	-1.0529	-0.7996	1.46	-0.6362	-0.0437	1.7646	0.2229	-0.6814	-1.2376	1.1071	-1.0458	0.7919	-2.3277	-1.1679	-0.6308	-1.585	-0.1285	-0.4675	-0.195	0.5935	-0.0899	0.5998	-1.8561	1.5593	-0.1334	1.8074	-0.085	2.7461
NP_068602	C10ORF2	twinkle protein, mitochondrial isoform A	0.1853	0.5767	-0.8506	0.7201	NA	1.4494	NA	0.9145	NA	0.9704	NA	1.4456	0.5998	-1.3994	0.7744	-1.0113	NA	NA	NA	0.7912	-0.4019	1.361	NA	3.3365	NA	NA	NA	1.7408	NA	-0.1323	-1.275	NA	-2.061	NA	-1.3646	NA	1.9223	-1.0733	-0.3712	1.2956	-1.8054	NA	NA	NA	NA	NA	NA
NP_067653	C12ORF10	UPF0160 protein MYG1, mitochondrial precursor	-1.7253	-0.6845	-0.2264	-1.2599	-1.746	-0.4223	-0.817	-0.6615	0.5689	-1.6523	-2.4666	-0.9633	-1.3777	-1.7852	-1.2193	-0.379	-1.5164	-0.0779	0.3671	0.889	-0.098	-0.671	0.6118	0.2335	0.4279	1.3122	-0.1154	0.4841	-0.6271	-0.2299	1.324	0.5204	0.6455	0.6579	1.0234	1.3962	2.2577	2.3086	0.2755	0.141	-0.4349	0.6967	-0.0779	0.3671	2.6268	1.3884	0.9618
NP_689482	C12ORF65	probable peptide chain release factor C12orf65, mitochondrial	-0.9805	0.4864	NA	NA	NA	NA	-1.6724	NA	NA	NA	NA	1.4008	NA	1.1121	-0.0345	0.4863	NA	NA	NA	0.4336	NA	NA	NA	NA	0.4799	-0.5191	NA	-0.6995	NA	1.7925	NA	NA	NA	NA	NA	NA	NA	-1.0353	-2.0462	NA	NA	NA	NA	NA	NA	NA	NA
NP_060394	C14ORF119	uncharacterized protein C14orf119	0.9422	-0.1024	1.0219	0.125	1.298	0.7267	0.4423	1.1603	0.6711	-1.2632	-1.6755	-0.4143	-1.7628	0.7462	0.7592	0.0872	0.5527	1.5799	1.3353	1.5815	0.7049	0.632	0.0562	-0.9663	0.8836	-0.0337	0.5331	-1.7948	-0.2646	NA	1.2175	1.0966	0.3038	1.5151	-0.4952	-1.1703	0.1964	1.5893	0.4204	-0.5101	-0.962	0.6337	1.5799	1.3353	-0.8996	-0.3912	-0.2695
NP_112487	C14ORF156	SRA stem-loop-interacting RNA-binding protein, mitochondrial isoform 1 precursor	-0.3167	-1.193	-0.7527	0.9516	0.6459	-1.433	0.7864	-2.1978	0.478	0.3843	0.7109	1.8422	0.074	-0.6243	0.0984	1.055	1.6673	-0.6053	-0.9259	0.7008	-1.7188	-0.1564	-1.1072	-0.8297	-1.0217	0.2663	-1.5413	-1.0992	0.767	0.0786	-1.1714	1.373	-1.8208	-2.49	-0.2322	0.802	0.2942	-0.2088	-1.3606	-0.3436	0.2055	0.9453	-0.6053	-0.9259	-0.2533	-0.2923	0.5142
NP_001095838	C14ORF159	UPF0317 protein C14orf159, mitochondrial isoform b	-0.4786	-5.0603	-0.0307	-0.0954	-2.2959	0.3738	-0.2331	-4.316	0.5802	-0.1722	-1.7384	2.2321	1.459	-2.6102	0.3225	-0.7711	-1.7236	0.8141	1.5081	-5.1889	-1.2986	-0.2521	1.4774	-2.5302	0.7186	-3.8305	-2.0106	-1.7717	-0.7498	2.5694	1.7021	-0.1775	1.1733	-0.5451	1.4641	2.9725	3.788	-2.7021	0.9363	0.0766	-3.7459	0.9486	0.8141	1.5081	1.3774	1.6778	2.2634
NP_004885	C14ORF2	6.8 kDa mitochondrial proteolipid isoform 1	-1.4744	-4.5752	-1.2352	-0.3819	-1.1841	-0.2812	NA	0.3651	3.146	-2.7112	-1.8443	0.7801	-0.163	-3.1491	-1.2458	-1.6929	0.11	0.0207	-0.8603	0.5089	-3.5985	2.6343	1.0788	-0.5608	-1.1258	NA	-2.5838	NA	-1.3939	2.5772	-1.0005	-2.4916	-1.3742	-1.4112	3.8261	-1.0754	3.0264	-1.3569	-0.1097	-2.3575	-3.6405	-0.6427	0.0207	-0.8603	-0.832	1.5873	0.6666
NP_064573	C16ORF61	COX assembly mitochondrial protein 2 homolog	0.6832	0.463	-1.0766	2.0279	0.2492	-1.402	0.5781	0.9471	2.7506	0.1405	-0.4211	0.9168	0.0629	0.9058	1.3858	1.334	1.391	-0.4126	0.4058	-2.0351	-1.7526	0.8563	0.1086	-0.4905	-1.6596	-2.0545	-0.8534	-2.5365	1.2214	1.3396	-0.2696	1.3215	-1.4893	-1.2072	0.9974	0.5959	-0.6457	-0.9143	-1.2122	-1.4035	-1.9264	-0.5134	-0.4126	0.4058	0.6229	0.3907	0.565
NP_078959	C17ORF42	transcription elongation factor, mitochondrial	-1.0372	-0.5574	0.5057	0.3748	-1.2352	0.4698	0.5213	-0.4518	-0.1152	-0.4505	-0.7686	0.0294	-0.2482	0.0709	-0.7408	0.0943	1.4161	0.6375	-0.4522	0.5014	-0.9309	0.2559	1.0466	-0.2298	0.0546	1.4148	NA	0.3611	2.7494	2.7334	0.0189	-1.6999	-0.4777	-1.2722	0.687	-0.3157	0.2662	-0.1051	0.8691	0.1826	0.7599	1.2802	0.6375	-0.4522	-0.6562	-0.9111	0.0745
NP_079081	C18ORF22	putative ribosome-binding factor A, mitochondrial isoform 1 precursor	-1.2679	0.2321	-0.6313	-0.5178	-0.2676	-0.1287	-0.9717	-0.0687	1.5143	-0.2338	0.5322	0.3319	-0.563	0.7162	-0.8737	-0.1565	1.46	-0.0343	-1.6051	0.8363	1.444	0.2164	0.016	-1.74	0.6622	-0.7915	0.0064	0.7839	0.3069	2.2259	0.2233	-1.8545	-0.7686	-0.1993	0.8671	0.8509	2.939	0.258	0.7631	-1.6496	0.7365	0.2955	-0.0343	-1.6051	0.1443	0.2265	0.823
NP_054896	C18ORF55	mitochondrial import inner membrane translocase subunit Tim21 precursor	0.671	-2.1163	-3.7724	NA	3.0829	0.3314	-0.4256	0.5278	1.0052	0.3351	0.8864	2.8618	0.1443	0.4435	NA	NA	2.6374	NA	NA	-4.4738	-1.8501	0.3879	-1.0307	-2.4474	-1.8853	-0.2034	-2.8883	2.5363	-0.5435	2.1712	0.6966	-1.2737	-0.3221	-0.5096	1.8408	-1.0944	0.0007	-1.1944	1.3815	-0.3095	-0.0327	3.4284	NA	NA	NA	NA	NA
NP_001026896	C19ORF12	protein C19orf12 isoform 1	-0.0698	-0.1994	NA	5.1541	0.3694	1.2715	NA	1.5073	NA	NA	-1.4141	NA	-0.1778	-0.9769	NA	NA	2.0597	3.4394	2.2351	0.761	1.7854	NA	NA	2.6332	NA	NA	NA	NA	NA	NA	3.1864	NA	-2.0204	-0.0308	-0.7842	-0.0417	NA	NA	-1.2228	-0.6388	-0.0405	-0.583	3.4394	2.2351	NA	NA	NA
NP_991330	C19ORF70	protein QIL1 precursor	-0.9158	0.8711	1.0928	-0.2644	-0.8445	0.9045	-0.4162	0.7519	0.9052	-1.5119	-0.9176	0.2378	-0.2593	-0.7973	-0.9382	-0.206	-0.113	-0.0251	-0.1006	2.368	-0.3419	-0.2092	0.636	0.7962	0.2109	0.6294	0.6083	0.6532	-0.5323	0.9609	0.6994	-0.29	0.1956	0.8382	0.0331	-0.6739	2.3031	0.832	0.8727	-0.5366	-0.7589	0.7829	-0.0251	-0.1006	0.631	1.5515	1.4191
NP_001027535	C1ORF151	mitochondrial inner membrane organizing system protein 1 isoform a	NA	-1.203	-2.5848	-2.8101	-1.5898	-0.5324	-1.0853	1.2182	2.996	-0.7485	-1.3346	3.3503	0.4295	-2.4073	-0.456	-1.9932	-1.237	NA	NA	-1.2072	-2.079	1.0476	-1.1515	1.2927	-2.9573	-0.0179	-1.0433	2.9129	-0.4068	3.0301	-0.8409	-0.749	-0.3221	-3.5334	3.2788	0.0125	3.8859	-1.7062	2.7455	-2.7095	-1.8054	-3.0032	NA	NA	-3.6607	-1.1753	-0.9809
NP_001010867	C1ORF69	putative transferase CAF17, mitochondrial precursor	0.5212	1.393	1.1063	0.4373	0.6489	0.9949	-0.2173	0.0253	1.7052	-0.4628	-0.4873	1.1633	0.3295	1.6576	0.7516	0.3945	0.6563	0.6696	0.8795	0.4863	-0.6983	-0.8096	0.7205	0.1011	0.1762	-0.1679	0.5868	-0.738	-0.5964	-0.6242	0.1197	2.338	-0.454	-0.0101	-0.1943	0.8834	1.7756	-0.0809	1.1695	-1.218	-0.185	-0.1056	0.6696	0.8795	1.18	-0.0145	1.3644
NP_001203	C1QBP	complement component 1 Q subcomponent-binding protein, mitochondrial precursor	-1.3691	-0.35	-1.2082	-0.4223	-0.0723	-0.3828	0.6096	-1.117	0.228	0.5025	-1.0003	-0.2193	-0.8814	-0.6842	-1.8192	-1.4351	0.1194	-1.6256	-1.4323	1.7358	-2.5743	-0.5852	-0.4993	0.006	-1.1258	2.5791	0.5438	-2.5826	0.6415	-1.4206	-0.9753	1.5463	-2.511	-0.4417	0.3861	0.1726	4.2632	-0.9385	-1.6115	-1.4111	-2.3012	-1.6837	-1.6256	-1.4323	-1.4107	-0.9332	-1.0513
NP_443097	C20ORF72	mitochondrial genome maintenance exonuclease 1	0.6629	0.3927	-0.7899	0.3234	-0.3367	-0.5917	0.0068	-0.5386	1.587	-0.8248	-0.5667	2.138	-0.2556	-0.2551	0.3908	-1.3503	0.7944	0.2431	-0.3777	1.9352	-0.9535	2.41	-0.9824	-0.8959	-2.1718	-0.4481	-0.3483	-1.3259	-0.0304	-0.6905	-1.555	-0.1963	-0.8769	-3.0546	-1.1017	2.0229	1.1746	-1.0837	-0.0178	0.2772	-0.0249	-1.3422	0.2431	-0.3777	-1.0781	-0.6775	-0.2832
NP_004919	C21ORF2	nuclear encoded mitochondrial protein C21orf2 isoform 1	0.3472	1.132	-0.4322	-1.4472	-0.0332	-1.1563	NA	-4.6486	-1.6037	0.3769	NA	-0.5375	0.9331	-0.0788	-0.3231	-1.2408	NA	2.5865	1.3949	0.9229	2.9597	-0.1168	1.6183	1.8429	NA	NA	NA	NA	-2.247	NA	-5.6719	-0.3696	1.7722	-0.4624	1.1395	1.0652	0.0601	1.6343	0.9999	0.7618	1.7556	NA	2.5865	1.3949	-2.2112	-0.9101	-0.7171
NP_078796	C2ORF47	uncharacterized protein C2orf47, mitochondrial precursor	-0.0495	-0.2462	-1.9269	1.0434	-0.9948	-0.7357	-0.3972	0.1048	2.5256	1.458	2.1938	1.2282	0.0481	0.7728	-0.1142	-0.0011	0.5307	-0.8575	-2.4691	0.046	-1.3024	0.6815	0.7809	-0.325	-1.7551	-0.1955	-0.2874	-0.3844	0.8729	0.1645	-0.3564	0.1972	-0.904	-2.0526	0.4856	0.1373	0.8637	-1.7857	0.1624	-0.3171	-1.2743	-1.9025	-0.8575	-2.4691	-2.9251	-2.9486	-2.7223
NP_710156	C2ORF69	UPF0565 protein C2orf69 precursor	-0.3248	-0.5473	0.0368	-0.2901	-0.9497	0.227	-2.4614	-0.3832	0.9552	0.7192	1.972	0.3633	-1.3666	0.0676	-0.3421	0.0554	2.8352	-0.3943	-0.8872	0.5164	-0.3494	0.279	-0.137	1.1851	0.4582	2.6501	-0.6886	-0.5996	1.1741	0.2699	-0.2668	-0.2665	-1.9122	-4.9817	-0.4407	-0.7227	1.4506	-0.2953	-1.0285	NA	NA	2.8019	-0.3943	-0.8872	0.1632	0.7443	0.8875
NP_057673	C3ORF1	translocase of inner mitochondrial membrane domain-containing protein 1 precursor	0.7965	-1.3937	-2.5173	1.2161	-0.7123	-1.7718	-1.4893	-2.2014	2.5415	-0.9627	1.267	0.6882	0.0555	-1.3495	-0.1142	2.383	1.9373	1.4217	0.099	-4.3045	-2.1878	0.3417	-0.6684	-0.3167	-0.2101	-1.0756	-0.8247	0.2958	1.2298	2.2142	-3.1794	-0.4399	-1.831	-1.1865	0.1469	-0.3402	1.1641	-0.8935	0.6783	-0.654	-2.9845	-0.5267	1.4217	0.099	-1.8542	-1.0774	-0.4649
NP_620162	C3ORF31	mitochondrial translocator assembly and maintenance protein 41 homolog precursor	-0.0576	0.8811	0.2021	1.4034	0.6729	0.8227	-0.2489	1.67	0.8007	0.1307	-1.275	0.9481	-0.9555	0.0543	-0.5813	0.4369	0.0064	0.4541	-0.4343	0.8702	-1.0735	0.8431	-0.8697	-0.0437	0.9704	-1.4348	0.2787	-0.4613	1.9073	0.9687	-0.0539	0.5017	-0.7551	0.0283	-0.7037	0.2621	1.9153	-0.0636	0.6394	0.9814	1.8415	0.3022	0.4541	-0.4343	0.5769	0.6896	0.2582
NP_775928	C3ORF33	uncharacterized protein C3orf33	5.3949	0.6704	-3.0571	0.272	6.0607	-2.2122	1.446	0.4988	2.1892	-2.7334	4.8285	3.6864	-1.7924	-0.7241	7.6932	-1.4563	NA	NA	NA	NA	0.401	0.4934	0.7205	0.1591	2.0423	0.1281	1.3177	-6.8714	-0.8557	-8.2217	-6.3189	0.4642	NA	NA	NA	NA	-1.2885	-1.1771	3.5866	NA	NA	NA	NA	NA	0.5256	-3.0623	-0.0233
NP_001078880	C5ORF33	NAD kinase domain-containing protein 1, mitochondrial isoform 1	0.9948	-1.0157	-0.8236	-2.2187	-0.9167	-0.0977	-2.0795	-0.2386	-0.1152	-1.3642	-1.659	1.6876	-1.8665	-1.3794	0.6035	-0.7146	-0.2668	-0.2613	-1.5545	2.4207	-0.5295	-1.1229	2.041	-1.4255	-1.1215	-0.1324	-0.5381	0.7531	-0.2423	0.4065	-0.9333	-0.7443	-1.1137	-1.4703	1.4309	0.9947	4.2527	0.5346	-0.297	-0.2111	0.1157	-1.256	-0.2613	-1.5545	-0.0586	0.7243	0.4028
NP_115716	C6ORF125	mitochondrial nucleoid factor 1	-0.4624	-0.9421	-1.1306	-1.6272	-1.5567	-0.157	-0.9022	-0.4627	-0.2947	-0.8963	-1.275	-1.2882	-1.2333	-0.8838	0.4858	-2.4099	-0.8351	-0.7337	-0.8872	1.4723	-2.4017	-0.3444	0.797	-0.5443	-0.349	0.7359	-0.2874	0.6186	0.5523	3.768	-1.3114	-1.5875	-0.454	-0.4357	1.0234	1.3229	2.7189	-0.6031	-0.2687	-0.8433	-0.2357	-0.4438	-0.7337	-0.8872	-0.0721	0.9127	0.0295
NP_001154848	C6ORF136	uncharacterized protein C6orf136 isoform 3	-3.2919	-13.959	NA	NA	NA	NA	NA	NA	-1.3197	NA	NA	NA	NA	-2.4106	NA	NA	NA	NA	NA	5.0212	NA	NA	2.3912	NA	NA	NA	NA	2.175	1.2744	NA	NA	3.153	NA	-6.2912	1.8929	NA	NA	NA	0.9999	-1.3013	-0.8839	NA	NA	NA	NA	NA	NA
NP_001135942	C6ORF203	uncharacterized protein C6orf203 isoform b	-1.9925	-1.1863	-0.8405	-0.3084	-0.5471	0.6335	-0.7034	-0.6181	2.4801	-1.1327	-1.05	1.0938	-1.8554	-1.4459	-2.499	-0.8523	-0.0439	0.7223	0.1019	-1.4706	-1.8276	-0.7304	-1.2361	-1.4007	-2.2455	-0.602	-1.9604	0.5648	-0.2117	-1.5495	-0.46	-0.5148	-1.1137	-1.3816	-0.9003	-0.7146	0.4269	-2.9891	0.1624	-0.9871	-0.2592	0.8724	0.7223	0.1019	-1.8596	-0.1134	-0.592
NP_612455	C7ORF30	mitochondrial assembly of ribosomal large subunit protein 1	-2.6483	-0.3065	-0.0543	-0.1835	0.5407	0.5799	-0.1889	0.0253	2.0802	-0.1944	1.0618	1.5308	0.6295	0.2771	-0.6952	0.0589	0.9294	NA	NA	1.032	-2.0828	-0.1828	-0.1571	-1.2973	-2.5537	-0.0692	-1.8135	-0.2807	1.6508	-1.7408	0.3494	0.3284	1.4	-1.6033	0.5117	-0.0878	-0.4815	-0.8659	-0.5938	-1.7101	0.8068	-0.0824	NA	NA	-1.2971	-2.3014	-0.7444
NP_001001795	C8ORF82	UPF0598 protein C8orf82	-1.7496	0.7105	-0.4795	-0.6538	0.4385	0.5883	-0.2931	-1.0663	4.3096	-1.0711	0.701	0.3162	1.1479	-0.1719	-1.2496	0.6594	2.0095	-0.0687	-0.8008	0.6858	0.2209	-0.8821	-1.1475	-0.1843	-0.4705	-0.7362	-1.3478	0.1459	-0.9338	3.2839	-0.4124	0.2394	-0.6638	-0.1993	-1.0093	-0.9343	3.7531	0.8943	-0.1274	-1.324	0.0064	-0.351	-0.0687	-0.8008	0.0658	0.5507	0.7761
NP_064632	CABC1	chaperone activity of bc1 complex-like, mitochondrial	-1.1991	2.8516	2.0645	0.9479	2.3797	1.6781	-0.1763	-0.394	1.4847	1.6131	-3.3901	1.6607	-0.0112	-0.1187	-0.4066	-1.1843	2.2921	2.8204	2.4883	0.8589	-0.2106	0.0514	-0.2538	-0.2547	1.3566	-0.8349	-0.5131	0.169	1.3135	0.9726	0.3998	-1.4892	0.2599	0.451	0.0805	0.5036	0.5947	-0.2192	1.7985	-1.1612	1.084	0.1364	2.8204	2.4883	2.8945	1.5483	3.4204
NP_004334	CALR	calreticulin precursor	0.9382	0.7507	-0.3074	-0.5876	1.6075	-1.1253	1.446	0.676	0.9007	-0.022	0.3766	0.7487	1.5627	1.5611	1.0174	2.1464	0.829	0.477	-0.4343	-0.9776	-0.7921	-0.9844	-1.0187	-0.8587	1.8427	-0.4007	-1.2869	-1.7333	1.3497	1.1132	-0.2556	-0.5289	-0.8059	-0.0131	-1.9806	-1.7781	-0.8972	-0.6411	-0.767	-1.8313	-0.4778	-0.457	0.477	-0.4343	-2.8007	-1.431	-1.8408
NP_001737	CANX	calnexin precursor	-0.596	-0.1359	-1.7109	-1.5648	1.0125	-1.817	-3.0832	-0.2205	-0.6447	-1.3642	0.4925	0.7868	0.0073	-1.3661	-0.6193	-1.2691	-0.2323	-1.715	-2.3023	-3.676	-1.6025	1.7371	0.2495	1.2927	-0.987	-0.6336	-3.2072	1.3027	1.3943	0.0434	-0.8213	-1.1144	-0.657	-1.3639	1.7792	-0.7525	1.4751	-2.0347	0.1412	-1.8048	-1.6609	-2.791	-1.715	-2.3023	-3.0333	-0.8069	-1.5809
NP_078813	CARS2	probable cysteine--tRNA ligase, mitochondrial	-0.77	-0.4135	-0.1758	-0.4223	-1.749	-0.3433	1.5502	0.7013	0.9711	0.8473	1.0717	1.2596	-0.6074	2.5358	-0.9496	0.6064	-0.1224	-0.11	-1.1046	3.8094	-0.4432	0.6485	-1.232	0.8831	-1.9678	1.4543	-0.4235	0.1113	-0.892	-3.3454	-1.247	0.3986	-1.7464	-2.555	-0.0806	-1.618	-1.2746	-0.8313	0.8444	-2.0698	-1.0166	-0.089	-0.11	-1.1046	-0.5616	0.3549	0.0491
NP_006068	CBARA1	calcium uptake protein 1, mitochondrial isoform 1	0.582	0.8711	0.0536	0.1728	-0.0993	-0.3207	-1.4041	0.4952	-1.122	-0.2978	-0.0239	1.1207	-0.0149	-0.0455	-0.0155	1.1786	0.829	0.7636	-0.9974	0.4073	0.3597	0.8992	1.4935	1.0941	-0.8654	0.4162	0.01	0.1113	0.9482	0.4573	0.3914	0.2722	-0.9344	-1.9402	-0.6444	0.8807	0.9161	1.1709	1.2578	0.8905	0.0454	-0.3244	0.7636	-0.9974	-1.1268	-0.7427	-1.3268
NP_116172	CBR4	carbonyl reductase family member 4	-0.1588	-0.5273	-0.5233	-3.5448	-3.4919	-0.4167	-3.2095	-0.3	0.2484	-0.8101	-1.5464	-1.3465	-1.6406	-4.0705	-0.3117	-2.3216	-2.7252	0.0024	-0.6548	3.3126	-0.8409	-0.4929	-0.8979	-1.7565	0.2716	2.7409	0.9092	1.4103	-3.2313	0.7735	0.2597	-1.2268	-0.569	-1.0417	1.3243	0.7559	4.4658	-1.3327	3.053	1.428	1.2558	-2.5954	0.0024	-0.6548	1.015	2.0767	1.6106
NP_742000	CBWD2	COBW domain-containing protein 2	-1.0048	-0.9187	-0.5199	0.0405	-0.5711	-0.1739	0.7327	0.0325	0.7711	0.6503	-0.3317	0.565	-0.2075	-0.2152	-0.8509	-0.2731	1.4224	-0.9423	-1.5664	0.3659	-0.8259	-0.4467	-0.9824	-1.5951	-0.9739	-0.4126	0.0637	1.2565	-1.1652	-0.9053	-0.2332	-2.7024	-0.9683	0.3032	-1.1538	-1.3765	-1.1453	-0.9246	-0.9401	-0.9228	0.2758	-1.3787	-0.9423	-1.5664	-0.9726	0.7611	0.2191
NP_612366	CCDC109A	calcium uniporter protein, mitochondrial isoform 1 precursor	1.0313	0.9179	-0.7123	1.1316	-0.2646	0.4415	-1.1768	0.5567	0.1666	-0.2215	-1.371	1.849	0.0592	-0.2518	0.6567	0.889	1.4569	0.9952	-0.2585	-0.8083	-0.098	0.665	-0.8898	-0.1264	0.1111	-0.8349	-0.2838	1.6024	1.2912	0.3362	0.537	-0.1822	-1.1374	-1.8663	-0.7226	-0.2425	0.951	0.0885	1.5688	-0.5404	-0.4895	-0.8516	0.9952	-0.2585	-0.5183	-0.5596	-0.7034
NP_660308	CCDC127	coiled-coil domain-containing protein 127	1.9825	0.4462	0.1144	-1.7154	-0.8926	0.7803	-0.5424	-1.7857	-1.2015	-1.6892	-2.8605	-0.4905	-0.4741	-1.5291	1.5604	0.6488	1.4255	3.6366	3.6234	0.8739	0.5548	1.5292	0.6279	-0.0437	0.4409	0.7399	-0.3662	1.318	-0.7331	0.754	-3.8963	1.8836	-0.1021	-2.7767	2.1772	1.0815	3.0299	-0.2123	1.7844	0.8905	1.0372	0.1994	3.6366	3.6234	0.5445	-0.8385	-0.1327
NP_036469	CCDC19	coiled-coil domain-containing protein 19, mitochondrial precursor	NA	-5.261	NA	-1.1313	-1.0729	-2.2432	-0.1952	-1.0194	2.8801	0.9409	2.1673	1.9924	NA	NA	0.0795	-0.9583	-5.9277	NA	NA	-2.9195	NA	NA	2.1497	0.7341	-0.4314	2.2713	-0.7961	NA	-4.1513	0.3089	-5.9436	-0.0651	-0.4472	-5.2478	0.1824	NA	-3.9893	-4.2754	NA	0.035	-0.0444	-6.0035	NA	NA	-1.4567	-2.0835	-0.9965
NP_001035521	CCDC56	cytochrome c oxidase assembly protein 3 homolog, mitochondrial	-0.4219	0.4496	-0.9214	-1.6456	-1.4425	0.5206	-1.262	-0.282	1.2302	-1.0982	-0.1927	0.4619	-0.6333	-0.6942	0.3453	-0.7216	-1.2872	-0.8047	-2.8087	-1.5459	-0.5558	0.0085	-0.298	0.3866	0.2065	1.1622	-1.0791	1.2489	1.5672	1.367	-0.9389	0.3331	0.5204	-2.7738	0.1919	1.3609	3.1661	-1.8963	1.7632	0.9246	1.0098	-1.2328	-0.8047	-2.8087	-0.2695	-0.5575	0.137
NP_001017928	CCDC58	coiled-coil domain-containing protein 58	-0.1021	0.1585	-0.6684	0.7312	-0.4299	-0.3038	-0.1226	-0.9471	1.7097	-0.8519	0.4925	0.3028	-0.1889	-0.8871	-0.1256	1.0514	-0.7346	-0.6993	0.096	1.8186	-1.1485	-0.9415	1.0949	0.097	-0.7569	-0.014	-0.1763	0.9184	0.6053	-0.144	-1.0929	-0.2618	-0.8431	0.0874	0.1042	-0.8068	3.4736	0.2684	2.3498	-0.9985	-0.7355	0.8525	-0.6993	0.096	-0.0126	1.0327	0.7116
NP_001026883	CCDC90A	mitochondrial calcium uniporter regulator 1	-0.4705	0.7005	-0.2905	0.0883	0.3995	-0.0215	-0.1384	0.3759	0.7643	-0.3545	0.5554	0.5403	0.7961	-0.3316	-2.8294	0.0307	0.6186	0.1216	0.1734	0.2718	-1.3812	2.4595	-0.1652	-0.6849	0.2196	-0.4165	-3.1427	-0.7802	-0.181	0.0864	-0.0343	0.1925	-0.7077	-2.5107	1.9355	0.216	1.0628	-1.5817	-0.5867	1.0192	-3.4726	0.1298	0.1216	0.1734	0.7744	0.9043	1.3038
NP_068597	CCDC90B	coiled-coil domain-containing protein 90B, mitochondrial precursor	0.5293	0.1619	0.7082	0.2463	0.0389	0.7718	-0.8928	0.1446	0.5121	-1.0662	0.0556	0.8159	0.0147	-1.0235	0.2693	-0.3896	0.7253	1.6418	1.8239	0.2304	0.1759	0.1405	-0.5758	0.126	-0.2101	-0.9415	-0.8856	0.0614	-0.0583	-0.5383	0.4614	2.4598	-0.7145	-0.3825	0.9571	-0.6386	1.8559	0.0263	0.2896	-0.5631	-1.044	0.6569	1.6418	1.8239	1.061	0.3707	1.2803
NP_005116	CCS	copper chaperone for superoxide dismutase	-0.43	-0.3165	-0.3951	-1.5281	-0.2225	1.3421	-1.4293	-0.9615	-0.4015	-0.8642	0.2111	-0.7728	-0.5111	-0.611	-0.099	-0.6263	0.7944	1.5203	1.1357	1.0696	-0.5295	-1.2087	-1.0267	-0.5525	0.2065	0.7399	-0.5417	1.1605	-0.2814	-0.5656	0.6406	-0.7865	0.8249	0.5308	-0.0071	0.9485	1.3773	-0.1604	0.2013	0.0804	0.1157	0.3121	1.5203	1.1357	1.3531	1.5568	3.4302
NP_001753	CCT6A	T-complex protein 1 subunit zeta isoform a	-0.6729	-0.6276	-0.2399	0.1397	0.3244	0.0576	1.0389	-0.3651	0.1166	1.1157	0.979	-0.4681	-1.1925	-0.0222	-0.3231	-0.6581	-0.1852	-0.1788	-0.3926	0.6143	0.0408	-0.6644	-0.2135	-0.3912	0.2196	-0.1481	0.3862	-0.3729	-0.3985	-1.163	0.1813	-0.0136	-0.4912	0.0933	-0.8908	0.6365	0.0741	-0.6826	-0.092	-0.7789	-0.5051	-0.1984	-0.1788	-0.3926	-0.6265	0.878	0.565
NP_006420	CCT7	T-complex protein 1 subunit eta isoform a	-0.4624	-0.7246	-0.2568	-0.2276	0.0419	0.1621	0.8621	-0.2133	-0.0061	0.9015	1.0121	-0.4972	-0.9629	-0.1586	-0.1978	-0.6686	0.0691	0.2546	-0.4522	0.7121	-0.4357	-0.1201	-0.4711	-0.3788	0.302	-0.1955	-0.0796	-0.0001	-0.6271	-1.202	0.3242	0.0426	-0.3796	0.4007	-0.7463	0.6447	0.0811	-0.6376	-0.0532	-0.8243	-0.3997	-0.1421	0.2546	-0.4522	-0.2911	0.8169	0.5709
NP_001766	CD38	ADP-ribosyl cyclase 1	0.9867	1.3963	-0.8371	0.9295	9.8439	-0.8656	-1.6976	3.3617	-0.7265	-0.0048	0.5223	0.6389	3.7587	-2.1079	0.7288	-0.9335	0.4742	0.9539	4.3533	-3.326	-1.4412	-1.6012	-3.096	-2.3605	-2.3063	-4.6159	-3.4042	-4.1967	2.9864	6.8757	0.1477	-2.5806	3.5348	-4.896	-1.5352	-1.0157	-5.4392	-1.4261	-3.6646	-3.1335	0.6116	-0.7753	0.9539	4.3533	-1.1646	-2.4813	-0.4532
NP_001781	CDC25C	M-phase inducer phosphatase 3 isoform a	NA	-3.6753	-0.1184	NA	-0.538	NA	NA	-1.1423	NA	0.0075	NA	-0.6451	-1.1296	1.9403	NA	NA	1.0393	NA	NA	1.2804	-3.4785	0.4803	-2.1499	NA	2.3678	NA	-0.2515	-1.8986	2.2782	-3.1814	-0.1071	NA	NA	0.1879	-2.0683	1.6431	-0.2893	-1.7822	-1.2369	-0.8925	0.2641	-2.36	NA	NA	NA	NA	NA
NP_006310	CDIPT	CDP-diacylglycerol--inositol 3-phosphatidyltransferase	-1.272	-0.1158	-2.8412	-1.5611	-2.2659	-1.3088	-3.0643	0.1265	0.0484	0.1257	NA	1.7795	-0.4778	-1.6588	-2.199	-2.0532	NA	NA	NA	-1.4556	0.461	2.2616	1.1472	2.0995	-1.1432	-1.0046	NA	1.1374	NA	-0.0346	-2.6165	0.6048	-1.5366	0.0756	0.8292	0.7315	1.3039	-1.9759	3.0388	1.4962	0.1703	NA	NA	NA	-4.6235	-2.1782	-3.1112
NP_001777	CDK1	cyclin-dependent kinase 1 isoform 1	0.2986	0.0247	-1.6907	1.9985	1.2198	-2.901	2.3266	-0.3109	-0.2288	2.2854	0.5686	0.2669	-1.511	4.0925	0.5655	1.991	1.8462	-1.981	0.1049	-0.2776	-2.2741	-1.875	-1.844	-2.6171	0.532	-0.8901	-0.7925	-2.7325	1.57	-1.4402	-3.4146	0.3377	-0.4405	-1.2604	-2.3976	0.4114	-1.8056	-3.6288	-0.5373	-0.9758	-1.8756	-2.2042	-1.981	0.1049	-1.3323	-0.6059	-1.1177
NP_976043	CHCHD1	coiled-coil-helix-coiled-coil-helix domain-containing protein 1	-0.6162	0.366	0.1987	1.0103	-0.8896	0.21	1.0768	-0.4049	1.7438	-0.5121	0.0721	0.6232	-0.7259	0.5133	-0.6041	-0.047	1.7081	-0.5663	-0.9974	1.3707	-2.4129	0.1768	-1.389	-2.0006	-1.0173	0.2268	0.7588	-0.542	1.4584	-0.7452	0.5706	-0.7069	-0.2104	-0.7432	-1.2272	-0.4921	1.3388	-0.1086	-0.6186	-1.5322	0.5022	1.184	-0.5663	-0.9974	1.3964	-1.2321	0.1741
NP_998885	CHCHD10	coiled-coil-helix-coiled-coil-helix domain-containing protein 10, mitochondrial precursor	1.4077	0.4496	2.0105	-0.404	-0.9076	1.9886	3.5387	1.3953	4.8687	NA	-0.2159	-0.8826	0.9072	-0.5012	-0.6193	-1.3079	2.0597	2.2196	1.3055	0.5917	-0.4094	-0.3411	0.3542	-1.7151	-1.1779	-1.0559	-1.2869	1.6985	1.5532	0.8087	2.531	-2.1169	1.1936	1.1633	-1.829	-2.1932	0.9964	0.1439	1.8939	-1.8843	-0.0093	-0.6129	2.2196	1.3055	1.9859	1.9651	4.0771
NP_057223	CHCHD2	coiled-coil-helix-coiled-coil-helix domain-containing protein 2, mitochondrial precursor	0.8329	-0.1359	0.364	-1.2893	3.2271	-1.1761	0.0289	-1.5146	-1.0174	-0.6352	-0.0404	0.8204	1.2442	-0.764	0.7478	-0.4249	1.9969	0.8943	0.1764	-1.5948	0.1121	0.7441	0.1368	-0.4946	-0.0582	-2.5952	-1.269	0.9222	0.5885	-1.4675	-1.1546	0.6329	-0.3356	-1.7599	-1.4831	0.8482	-0.2264	0.5277	0.1589	0.3643	-0.8097	-0.4736	0.8943	0.1764	0.4282	-1.2732	0.0686
NP_060282	CHCHD3	coiled-coil-helix-coiled-coil-helix domain-containing protein 3, mitochondrial precursor	-1.0817	-1.1997	-0.9147	-0.4921	-0.8626	-0.7385	-0.1132	-0.4916	2.0824	0.3695	1.9521	1.7683	0.0518	-1.3362	-0.8471	-0.3331	0.2669	0.9837	-0.2943	-0.2174	-1.2048	0.2724	0.3421	0.0887	-0.7049	1.3398	-0.7961	1.7984	0.0504	0.4924	-1.6811	0.0286	0.0501	-2.6023	1.1537	1.2578	1.2794	0.1785	1.8692	-0.4458	-0.7121	0.2657	0.9837	-0.2943	-0.8158	-0.9122	-0.033
NP_653237	CHCHD4	mitochondrial intermembrane space import and assembly protein 40 isoform 2	-1.1627	-1.4004	0.5024	0.9259	-0.6132	-1.0604	0.0099	-2.3026	2.4142	-1.4159	-1.8079	0.4014	-1.3073	-1.3062	-1.4433	-0.7216	-0.7472	1.0273	-0.0411	-1.2335	-3.032	1.7371	0.7125	-1.1856	-0.3663	-0.0061	-0.6994	-0.5343	1.333	1.7496	-1.8771	1.2278	-1.2423	-2.9393	1.3977	2.3485	2.9705	-1.3604	-0.7564	-0.4836	-1.9186	-0.3045	1.0273	-0.0411	-2.4086	-2.8444	-2.2317
NP_115685	CHCHD5	coiled-coil-helix-coiled-coil-helix domain-containing protein 5	-1.4096	-1.9992	-0.1353	-2.924	-1.0278	0.2693	-0.7539	-1.9736	-0.5243	-2.0685	-0.858	-1.8596	-1.0629	-2.6202	-1.2344	-1.1879	-1.1553	-1.6164	-3.1722	1.5852	-0.6608	0.7804	1.1714	0.126	-0.4879	2.7093	1.4216	2.4287	-1.2712	-1.7486	-1.3674	-0.1354	0.0027	0.4746	-0.1588	2.1613	3.7216	0.8355	0.9221	1.6817	-1.5203	1.2138	-1.6164	-3.1722	-0.9753	0.1097	-0.7092
NP_115719	CHCHD6	coiled-coil-helix-coiled-coil-helix domain-containing protein 6, mitochondrial	0.3027	-0.6109	-1.3331	-0.775	-1.9143	-0.5155	-1.8838	-0.6507	-0.6561	-0.714	-1.6093	-0.7526	-0.4445	-1.243	0.5731	-0.2801	-0.405	0.7315	-0.3271	0.524	-0.2406	0.6221	1.0345	0.6804	-0.349	0.1558	-1.3944	2.9551	-0.1057	1.4255	-1.9051	-0.2478	-0.0311	-3.7048	0.7913	0.8075	4.0221	-1.3292	2.1307	0.5839	0.8302	0.1463	0.7315	-0.3271	-0.256	-1.5436	0.0764
NP_001011668	CHCHD7	coiled-coil-helix-coiled-coil-helix domain-containing protein 7 isoform b	0.2865	0.6603	0.58	0.6356	NA	1.3054	0.8621	0.2169	NA	-1.5784	NA	0.1392	0.9591	-0.4281	0.5693	-1.0077	2.7128	1.6556	0.9331	-0.0631	-0.9572	1.0641	NA	-0.2836	NA	0.3373	1.2173	1.3142	0.8116	0.7267	0.0357	NA	-0.2544	-1.4525	0.1966	-0.1991	3.5854	1.2055	-0.8624	0.3075	0.2094	0.8823	1.6556	0.9331	2.3645	0.7738	3.2328
NP_057649	CHCHD8	cytochrome c oxidase assembly factor 4 homolog, mitochondrial	-0.175	-0.4503	0.2122	-0.7529	-0.3638	2.3104	-0.5361	-0.835	2.5438	-1.3888	-0.5171	-0.2148	0.7183	-1.2331	-1.3636	-2.643	0.044	0.6352	-0.2585	2.4433	-0.5107	-1.3835	-0.141	1.7602	0.723	-0.8625	0.9415	0.7685	0.7921	-0.5149	-0.7905	-0.2946	0.5102	-0.1461	-0.3057	1.2334	2.5407	-0.9454	1.4734	0.44	-0.9112	-0.7587	0.6352	-0.2585	1.153	0.4338	0.6647
NP_060867	CHDH	choline dehydrogenase, mitochondrial	-1.3853	0.0783	-3.1212	-0.8595	-1.1	0.4811	-1.4798	-0.9073	0.7802	-1.571	-0.5535	-0.2731	-3.1923	-0.0222	-1.7091	-2.7667	1.4381	-2.4396	-2.6568	2.6277	-2.3116	-1.8355	1.1714	0.7507	-0.349	-2.3544	-2.8812	-0.6496	-0.0723	0.9804	-2.7453	-2.3745	1.9041	-1.6092	3.4423	1.5807	6.0066	1.0257	3.06	0.8829	1.0333	1.9333	-2.4396	-2.6568	1.2936	0.2791	0.438
NP_060934	CISD1	CDGSH iron-sulfur domain-containing protein 1	-1.2477	1.403	-0.4525	0.5805	-1.1571	-0.6905	0.2624	-0.1193	2.6619	0.6084	3.5542	2.6489	0.511	0.999	-1.2382	0.2285	2.0974	0.7063	1.0046	-1.0905	-0.5558	0.6848	-0.3947	-0.9332	-1.5989	1.0438	-0.6779	-0.2115	1.3246	1.9057	0.2541	-0.2103	-0.9175	-0.7964	0.1705	-1.3467	1.6673	-1.4848	-2.3642	-1.3089	-0.8175	-0.6294	0.7063	1.0046	1.0854	0.4486	0.3344
NP_001008389	CISD2	CDGSH iron-sulfur domain-containing protein 2	-0.1669	0.1284	-3.2191	-1.0652	-0.4028	-2.8559	-0.9938	-0.7266	0.7711	-1.2164	2.5248	0.491	1.1405	-0.5611	0.5048	-1.5764	-0.5933	-0.8139	-1.8316	-3.2695	-2.9682	0.1207	-1.7635	-1.7565	-1.4079	-1.1664	-2.8203	0.7185	2.0272	0.9843	-1.0537	1.5276	0.1076	-0.6308	-0.5449	-1.7971	2.2892	-2.5049	0.6713	-1.9524	-1.3837	-2.0915	-0.8139	-1.8316	-1.6622	0.7359	-1.0278
NP_001816	CKMT2	creatine kinase S-type, mitochondrial precursor	-0.3976	0.7306	-1.2858	-1.3701	-1.6679	-1.6278	3.2388	0.0506	0.5848	-2.7481	-3.6152	1.8803	-0.6333	-4.6992	-4.9369	-2.6784	0.0189	-0.1077	-0.342	-0.8986	-1.974	0.3351	-0.5879	-3.3907	0.1328	-1.9439	-3.4544	-3.8662	-0.8055	-4.1926	-1.387	-2.3604	-2.7817	-1.9905	0.9334	2.8585	1.0139	-0.3333	1.5723	0.7239	-1.4969	-3.1059	-0.1077	-0.342	2.3158	0.1676	1.3996
NP_001279	CLIC1	chloride intracellular channel protein 1	0.3512	0.6871	1.9329	1.1867	0.8682	0.4359	0.0604	1.0953	-0.1197	-1.4897	-1.1824	-1.1739	0.5443	0.3403	0.5655	0.9773	1.482	0.6123	0.6263	1.1637	-0.447	-0.064	0.4025	-1.049	-0.579	0.6531	0.6405	0.0191	0.5551	-0.5656	0.9487	-0.393	-0.3119	0.5574	-0.3672	-0.6033	-0.1321	0.7041	-0.1733	0.6444	-0.4622	1.2835	0.6123	0.6263	0.5039	0.1476	0.2875
NP_039234	CLIC4	chloride intracellular channel protein 4	0.5253	2.41	2.0915	1.1977	-0.3157	2.3189	0.2498	2.0532	-1.2901	-1.0292	0.0125	0.91	-0.7889	1.4647	0.3719	2.2135	1.5354	0.931	0.0275	0.9304	0.6749	0.566	-0.2658	0.1549	0.2456	0.3531	1.3821	-0.4613	-0.7442	-1.4987	0.8759	0.3518	-0.4845	1.7013	-2.9425	-2.2718	2.6246	1.8487	-2.0144	-1.801	0.7756	-0.0658	0.931	0.0275	0.9556	0.638	1.4269
NP_001107558	CLIC5	chloride intracellular channel protein 5 isoform a	-0.9036	2.0788	2.3816	-0.1542	-5.5683	2.6972	-0.1731	2.505	-1.5242	-4.0361	-3.6085	1.0983	-0.6704	1.9104	-0.775	-1.8731	0.92	3.217	2.9977	5.1868	3.2261	1.328	1.9041	6.0175	3.9215	1.6911	1.6688	-4.8922	-0.7414	-1.1669	4.2058	-1.3252	1.5252	2.5555	-2.5113	0.6474	4.389	3.3667	0.1518	0.8678	1.1582	1.7377	3.217	2.9977	1.2449	2.1019	1.7259
NP_006003	CLPP	putative ATP-dependent Clp protease proteolytic subunit, mitochondrial precursor	-0.2519	-0.1225	-0.4862	-1.146	-0.1745	-0.061	0.8842	-0.2386	-1.4378	0.6281	-1.9205	0.7846	-0.537	-1.5091	0.3794	-0.2907	1.2183	-0.1077	0.5518	0.9944	-2.6043	-0.9679	-0.1571	0.3825	-0.2665	0.8267	-0.4163	-1.3913	1.4389	2.6944	-1.0173	0.0754	-1.5062	-0.7845	-0.7771	0.9106	3.1556	0.1957	-1.0779	0.1978	-0.4583	-0.7024	-0.1077	0.5518	0.1902	0.0918	0.3403
NP_006651	CLPX	ATP-dependent Clp protease ATP-binding subunit clpX-like, mitochondrial precursor	0.2703	-0.36	-0.7426	0.1434	0.3905	-0.5014	0.9694	-0.3904	0.8211	0.6503	0.6977	0.3678	-0.8592	0.8759	0.1022	-0.1212	0.5966	-0.1192	-0.9378	0.317	-0.3532	-0.0344	-1.0871	-1.0325	0.1414	0.3215	-0.7567	-0.7495	0.0895	-0.9599	-0.5608	-0.1307	-1.0258	-0.622	-0.0995	-0.1991	1.4367	-0.9973	0.4769	-0.3663	0.1235	-0.5167	-0.1192	-0.9378	-0.6995	0.4107	-0.6897
NP_004850	CLTC	clathrin heavy chain 1	-0.256	-0.1994	-0.5064	-0.6317	-0.3848	-0.3122	-1.1358	0.3687	-0.0561	-0.3939	1.5748	-0.9678	-0.2519	-0.5145	0.163	0.3521	-0.8696	0.4013	-1.3489	0.1439	-0.2519	0.1999	-0.0766	0.0846	0.0199	-0.4047	-0.6277	0.2151	0.1062	-0.5812	-0.0427	0.5439	-0.9716	-0.2377	-0.9714	0.178	-0.1565	-0.4786	-0.6574	-0.3436	-0.7902	-0.6294	0.4013	-1.3489	-0.8536	-0.0008	-0.336
NP_996531	CLYBL	citrate lyase subunit beta-like protein, mitochondrial precursor	-1.5189	0.5132	1.4977	-1.5942	-2.1847	1.4635	1.2093	-1.0194	-0.5493	-1.4503	-2.2978	0.2804	0.1925	-2.3042	-3.2585	-2.9856	-0.0439	1.518	1.5409	1.6793	1.6241	-1.8717	0.2374	0.8003	1.2221	-0.3336	0.4184	1.2565	0.3348	0.5276	1.1531	-1.6016	0.6083	0.7259	0.6444	1.2036	-1.6204	1.6377	-2.1557	-2.2023	1.2246	0.8425	1.518	1.5409	1.3937	0.7759	2.2243
NP_872329	CMC1	COX assembly mitochondrial protein homolog	1.1608	1.4766	-0.4929	-0.246	-1.5056	0.402	-1.3031	-1.558	1.0575	-1.8197	-0.1794	0.2602	-2.0961	-2.241	-0.2547	0.0801	-1.2558	-2.0658	-2.6836	-0.4583	-1.9214	-0.0574	-1.699	-2.0461	-0.9566	1.7226	-0.9107	-0.5958	0.3627	0.5939	-1.387	0.7078	-0.7314	-4.095	1.701	2.769	2.2997	-3.0755	2.6183	1.1555	-0.5715	1.8272	-2.0658	-2.6836	-0.1072	-1.0311	-0.975
NP_997198	CMPK2	UMP-CMP kinase 2, mitochondrial isoform 1 precursor	-1.867	1.5736	-1.2183	1.6275	-2.6866	-0.3038	0.5055	-2.252	-0.5879	-1.4922	-0.1033	-1.9492	4.1734	-0.5112	-2.2863	1.6978	-3.1397	0.5274	0.6382	-1.5835	-0.6496	-1.2615	-2.3794	-0.5029	-1.5381	2.5554	-4.239	-3.797	2.1109	2.6827	1.0971	1.2371	0.9974	0.7436	-2.0517	1.4315	-1.2571	-2.3735	-3.9084	-1.4149	-0.5247	-1.8859	0.5274	0.6382	-0.3425	-0.3544	0.0725
NP_149124	CNP	2',3'-cyclic-nucleotide 3'-phosphodiesterase	0.5901	-0.4035	-0.2197	0.305	-1.0849	0.8565	-0.4919	-0.5603	1.6302	0.0395	0.5421	-0.6697	0.8517	-0.4015	0.7326	0.5428	-1.3437	1.9101	0.3284	-0.9362	-0.053	-0.4632	-0.2215	-0.6932	0.7056	2.1094	-1.3335	1.245	1.1378	1.6012	0.3802	-0.4726	0.8181	-1.29	0.1658	0.3924	-0.2229	-0.278	-0.2935	0.7239	0.7326	0.3486	1.9101	0.3284	1.1259	0.8885	1.3409
NP_055070	CNPY2	protein canopy homolog 2 isoform 1 precursor	0.4038	-0.7347	-0.6279	-1.1093	0.3184	-0.0751	1.143	0.0036	-0.1447	0.1208	-1.0632	-0.3359	-0.6667	-1.2264	0.6149	-1.2408	0.9043	0.3807	-1.2059	-0.861	-0.0718	0.3021	0.5836	-0.023	2.9233	0.5662	-0.5453	-0.6227	-0.2591	-0.3665	-0.5944	0.7687	0.4392	-0.353	-0.0024	0.6772	-0.7784	-0.1259	-0.4878	-0.5707	0.6428	0.1795	0.3807	-1.2059	0.22	-0.0608	-0.164
NP_001035997	COASY	bifunctional coenzyme A synthase isoform c	-1.7051	-1.2198	-1.0834	-1.3481	-1.2412	-0.0694	-1.7071	-3.2677	1.3802	-1.7976	-1.1029	-1.77	-2.2553	-1.6921	-1.6977	-1.3645	-1.4944	-0.1352	-0.8335	1.5476	-0.083	-1.4033	-0.7087	-2.2819	-0.1754	3.7039	-0.0437	1.7331	-0.142	-0.9131	0.3382	-1.3814	-0.2612	0.2884	0.706	0.9784	2.0166	0.0643	1.1589	-0.2944	-0.306	-0.888	-0.1352	-0.8335	0.4417	0.5822	0.139
NP_000745	COMT	catechol O-methyltransferase isoform MB-COMT	0.4889	-0.4804	-0.4019	-2.7183	-2.1817	-0.8147	-2.0385	-0.4338	2.237	0.7882	0.4892	1.3156	-1.7258	-1.1266	1.0098	-2.7808	-0.7252	-1.6394	-2.198	-2.7502	-1.051	0.8299	-3.0074	-2.6874	0.2282	0.357	-3.4902	2.8399	-2.1244	-3.0174	-1.5466	0.2487	0.6083	-0.8318	-2.997	0.311	0.6121	-0.3921	-2.1698	-1.7026	-0.7668	-1.9058	-1.6394	-2.198	1.5992	1.7409	1.2002
NP_653190	COMTD1	catechol O-methyltransferase domain-containing protein 1	0.7115	0.3158	-2.352	1.521	-2.5123	-1.4725	0.2025	-0.788	2.9574	-2.0783	-1.0996	0.1437	-3.3256	-3.8543	0.6453	-0.1777	2.5715	-2.9348	-2.1771	0.2944	-1.3286	-0.1333	-0.2175	1.3423	1.0528	-1.0322	-0.8319	2.5132	0.9398	-0.7686	-0.8829	-0.3883	-0.6604	-1.6565	-1.4191	1.7272	0.5422	-0.5616	0.1341	1.1176	-0.4544	-0.1951	-2.9348	-2.1771	-0.475	1.1726	0.18
NP_653177	COQ10A	coenzyme Q-binding protein COQ10 homolog A, mitochondrial isoform a	-0.8631	-0.5306	NA	NA	-0.8656	0.2439	NA	0.5639	-2.8355	NA	-0.4045	-6.4443	-0.8259	-1.4659	-3.8433	0.0095	-1.5541	4.4162	-3.3718	2.6841	-0.7096	NA	NA	4.2798	-4.09	NA	NA	NA	0.1703	0.6837	-2.1376	2.0616	2.3913	-4.3285	0.9334	4.0414	1.2201	-9.3034	0.5511	NA	NA	1.605	4.4162	-3.3718	5.3311	0.8664	4.2686
NP_079423	COQ10B	coenzyme Q-binding protein COQ10 homolog B, mitochondrial precursor	-0.8631	-1.9457	-2.632	-0.1431	-0.1053	-0.7498	-0.5519	-1.0157	-0.2175	-2.5831	-0.4078	-1.5257	-0.8851	-1.6988	-1.8686	-3.0492	-0.7189	-0.0274	-2.1325	-0.5524	-1.8276	-0.0772	1.4653	2.778	-0.8524	-0.9375	-2.3223	-0.296	-1.1429	-0.3548	-0.222	0.9608	0.0027	-3.028	-0.2227	3.317	1.9048	2.1115	0.6253	NA	NA	1.4525	-0.0274	-2.1325	-1.2809	-1.1395	-0.4337
NP_059117	COQ3	hexaprenyldihydroxybenzoate methyltransferase, mitochondrial	-0.596	1.7944	-0.385	-0.4848	0.9854	0.9779	0.9189	0.3904	1.762	1.3841	0.6646	1.0647	-1.7221	0.031	-0.6345	-1.8907	-0.9481	1.1763	1.0493	0.8401	-1.7564	-1.3011	-0.3625	-1.1897	0.1501	0.803	-0.7101	1.122	0.4045	-0.2572	0.3354	-0.927	-1.3201	0.4746	0.2487	0.6745	1.3144	-0.6791	0.2083	-0.0786	-0.0327	-0.6957	1.1763	1.0493	1.4531	0.2413	2.0738
NP_115690	COQ5	2-methoxy-6-polyprenyl-1,4-benzoquinol methylase, mitochondrial precursor	-0.2883	0.8544	0.1818	0.3748	1.5774	0.6081	-0.211	-0.3542	0.2507	-0.0713	-0.2821	0.3633	0.5554	-0.3416	-0.0611	-1.3609	0.4051	1.7702	1.0553	0.9455	-1.1598	0.3747	1.1674	-1.1649	-0.0018	-0.3376	-0.3518	0.8069	0.3209	0.8516	-0.2332	-1.2596	-0.3254	-0.4535	1.3622	1.0245	1.6533	0.0298	1.3533	-0.1694	0.4515	-0.646	1.7702	1.0553	0.3336	0.6285	1.3429
NP_872282	COQ6	ubiquinone biosynthesis monooxygenase COQ6 isoform a	-1.5068	1.0216	0.4585	-0.6354	-0.1684	1.249	0.5465	0.4952	1.9506	0.6626	0.7705	0.975	-0.4704	-0.2518	-0.2927	-2.0779	-0.2385	2.1027	1.103	1.446	-0.2444	-0.8524	-0.5557	-0.7098	1.1309	-0.0534	-0.7495	0.511	-0.5462	0.1371	0.3494	-1.358	-0.5251	-0.5894	0.8931	1.1466	2.0481	-0.8486	-0.2122	0.2886	0.881	0.1994	2.1027	1.103	1.1773	0.98	2.6836
NP_057222	COQ7	ubiquinone biosynthesis protein COQ7 homolog isoform 1	-0.1426	0.4429	0.6339	-0.6611	2.1904	0.6928	-0.0784	-0.9977	-0.7606	1.1009	-1.6457	1.7929	-0.9111	-1.5025	-0.099	-1.6929	1.3439	1.5386	2.0772	1.3933	-0.4957	-0.0838	0.8856	-0.7594	-2.3454	-0.606	-0.3769	-0.1	-0.089	0.2738	-2.9974	-1.4657	0.2125	-1.8545	2.4615	1.285	1.7162	-1.229	1.8338	1.3713	-0.5949	0.3386	1.5386	2.0772	1.4748	1.1421	2.281
NP_064708	COQ9	ubiquinone biosynthesis protein COQ9, mitochondrial precursor	0.4605	0.754	-0.2939	-0.584	1.1717	0.1875	1.4997	-0.6398	1.7097	0.6256	0.8466	1.7885	0.4887	-1.1998	0.444	-1.2691	0.7881	1.5776	1.0404	-1.2674	-0.2931	-0.0574	0.5877	-1.0366	0.2196	-0.9967	-1.4911	0.4841	0.5718	-0.4875	-0.8073	-1.2643	-1.2423	-2.5757	1.3883	1.0842	-0.8448	-0.9316	1.0847	-0.2262	0.2719	-0.0095	1.5776	1.0404	-0.1154	-0.7196	0.2875
NP_001294	COX10	protoheme IX farnesyltransferase, mitochondrial	1.0394	2.149	-3.7117	2.1308	0.4385	1.6865	0.7643	2.2592	1.5665	-1.8961	-3.7244	2.3016	0.7183	1.2252	1.0668	-2.855	2.044	2.5888	0.5369	-1.7378	2.5095	-6.4141	3.7037	3.4565	2.5414	1.8253	1.9876	-0.2	1.1824	0.4534	2.2314	-1.7234	1.3256	-0.1875	1.945	0.7586	-0.6806	2.7616	3.3357	1.1971	1.6502	2.467	2.5888	0.5369	-0.0288	-1.1321	-0.8187
NP_004366	COX11	cytochrome c oxidase assembly protein COX11, mitochondrial isoform 1	NA	2.5338	-0.5638	NA	3.8942	0.3004	NA	0.9073	-0.8152	-1.2139	-1.745	-1.1246	0.3184	-0.5644	NA	NA	NA	0.0092	0.7574	-1.2373	-1.4862	1.6645	-0.9784	-0.3912	-0.4575	NA	NA	-1.399	-0.2228	0.7852	-0.1127	5.2142	-0.8837	1.3643	0.9547	-5.0473	2.5512	-0.0256	-1.7034	-0.6881	-2.2427	NA	0.0092	0.7574	0.9988	0.9358	1.1748
NP_510870	COX15	cytochrome c oxidase assembly protein COX15 homolog isoform 1	NA	NA	-1.5051	NA	NA	1.6357	NA	NA	NA	-0.7707	NA	1.9296	0.0962	-1.4726	-1.1433	-0.8912	NA	NA	NA	NA	NA	0.6782	-0.5074	0.2584	-1.7855	NA	NA	NA	-0.457	1.9409	NA	NA	-0.2747	NA	0.1326	NA	-0.3801	-2.0658	1.4169	NA	NA	NA	NA	NA	0.4255	1.2968	1.7083
NP_005685	COX17	cytochrome c oxidase copper chaperone	-2.6604	-3.682	-2.2271	-0.1211	-2.6355	-2.1275	-1.5871	-2.9966	0.3757	-3.024	-0.4542	0.0496	-2.185	-4.5861	-2.7192	-1.4351	-0.7597	0.3394	-0.7084	-1.783	-3.1746	2.6706	0.4467	0.4652	-1.9938	0.3136	0.3826	-0.1192	-1.2656	0.9024	-5.1734	-1.4892	-0.0379	-5.5522	1.014	1.4586	4.2108	-3.3176	1.5052	-1.059	-3.1681	1.068	0.3394	-0.7084	-1.811	-3.86	-1.9757
NP_001026788	COX19	cytochrome c oxidase assembly protein COX19	-0.2438	1.1421	0.6238	0.5291	-0.3698	0.2355	0.7611	0.0723	0.3075	-0.9923	-0.8778	-1.6781	0.7257	-1.0301	0.8617	-0.9053	-0.5996	0.1331	-0.3151	0.0799	0.4572	1.0674	0.1448	-0.4615	-0.2752	0.1715	-0.0473	-1.7717	0.9482	0.3245	0.1477	3.7292	-0.6908	-1.157	0.7889	0.8807	0.5492	0.3617	-1.6186	-0.5026	-0.9737	0.5972	0.1331	-0.3151	-0.0856	-0.8764	-1.0454
NP_001852	COX4I1	cytochrome c oxidase subunit 4 isoform 1, mitochondrial precursor	0.3958	0.4764	-1.5119	0.3014	-2.0766	-1.6109	-0.5298	-0.3217	2.421	-0.0319	0.9128	1.4344	-0.7555	-1.3761	0.0415	-2.6113	0.0283	0.0161	-0.9229	-3.7061	-2.3717	2.6541	-1.542	-0.6436	-1.1085	-2.9701	-2.6805	0.8569	1.1991	1.5036	-0.8717	-0.1728	-0.8025	-2.1678	1.9995	-0.2018	2.6281	-2.4323	1.7702	-1.3543	-1.9772	-0.8615	0.0161	-0.9229	-1.0105	0.1571	-0.0721
NP_004246	COX5A	cytochrome c oxidase subunit 5A, mitochondrial precursor	-0.511	1.7041	0.3067	0.9442	-0.6222	0.6392	1.4808	-0.1735	2.8165	-1.406	0.6613	0.5739	-0.7889	0.6963	-0.4826	-1.1207	0.6406	0.8186	0.7425	0.4073	-0.9985	0.9091	-1.6829	-0.3291	0.6752	-2.4531	-0.5417	0.0844	1.0625	0.1567	0.8423	-0.3087	-0.5826	-0.1786	0.7913	-1.9137	3.9453	-0.2884	1.0034	-1.5777	-1.2275	0.0966	0.8186	0.7425	0.823	1.8314	1.4289
NP_001853	COX5B	cytochrome c oxidase subunit 5B, mitochondrial precursor	0.416	1.5937	0.9612	-0.4738	-0.4359	0.6617	1.2851	0.1627	2.287	-0.8101	-0.2357	0.7173	-1.3073	-0.2385	0.4592	-0.764	1.4349	1.1397	0.3492	0.2116	-0.8334	2.1329	-0.8898	-0.8463	0.6796	-1.715	-0.7531	-0.004	1.2019	0.184	0.6938	0.23	-0.7957	-0.5658	0.9026	0.7451	2.939	-0.7103	0.8621	-0.2111	-0.349	0.9486	1.1397	0.3492	1.6316	0.498	1.8588
NP_004364	COX6A1	cytochrome c oxidase subunit 6A1, mitochondrial	-0.0171	0.0883	0.7014	-0.4223	-0.9107	0.8198	0.9253	-0.6976	1.162	-0.8618	-1.2121	0.0115	-0.4445	-1.2264	0.706	-0.6545	-0.0878	0.5916	0.8229	-0.7481	-0.8184	-0.1366	-0.7932	-1.6407	0.5494	-1.7071	-1.1293	-0.5727	-0.1698	0.5197	0.8563	-0.2197	-0.9547	-0.0751	0.5709	-1.8161	0.951	-0.0705	-0.8694	-1.0818	-0.4192	0.0966	0.5916	0.8229	0.8285	0.578	1.3351
NP_001854	COX6B1	cytochrome c oxidase subunit 6B1	0.3431	-0.3667	1.1097	-0.2717	-1.0308	-0.5945	1.4965	-0.1844	1.487	-1.1622	-1.4836	0.2244	-0.5074	-1.1133	0.2959	-1.3397	0.2356	1.1098	1.0106	0.3395	-0.7358	0.6716	-0.8013	-0.8835	1.4434	-1.1783	-0.4127	-0.9993	0.0086	0.9414	0.8395	-0.7631	-0.6198	-0.0308	0.6515	0.8319	1.8105	-0.4163	0.0281	-0.4041	0.0025	0.521	1.1098	1.0106	1.1692	0.8001	1.4132
NP_004365	COX6C	cytochrome c oxidase subunit 6C proprotein	0.2257	0.2221	-0.8573	0.0516	-0.8536	0.0435	0.6254	-1.3013	2.3347	-1.1622	0.1118	2.0977	-1.2481	-1.3395	0.5351	-2.2263	2.9232	1.6303	1.7465	-3.2733	-1.111	3.9505	-1.1314	-1.2352	1.3262	-1.2888	-0.7173	-0.2192	1.0597	1.9057	-3.255	-0.201	-0.9006	-4.6271	2.0279	0.6962	3.9837	-2.3182	1.3992	-0.4988	-1.7663	2.3112	1.6303	1.7465	-0.21	-1.5763	0.3579
NP_001856	COX7A2	cytochrome c oxidase subunit 7A2, mitochondrial precursor	0.0233	2.1758	0.1177	-0.2056	-1.3313	0.0745	0.4802	0	2.5642	-0.3028	-0.0901	0.9773	-0.6704	0.011	-0.6269	-1.4951	1.2811	0.5137	0.3671	-0.0669	-2.8256	-2.0367	-0.0766	-1.591	1.0181	-2.6267	-0.2623	0.2574	0.912	0.2543	0.8171	-1.4095	-0.6468	0.4776	0.8789	0.7912	3.4526	-0.2227	2.1907	-1.6761	-0.9386	1.1608	0.5137	0.3671	0.8907	1.7052	1.3546
NP_004709	COX7A2L	cytochrome c oxidase subunit 7A-related protein, mitochondrial	1.6142	0.0515	-0.5942	0.3161	0.0299	-0.1541	1.1588	-1.0519	0.7961	0.143	-1.04	1.2574	-0.837	-1.8884	2.1149	-0.2236	0.9326	0.0689	-0.771	-0.4018	-0.7659	2.123	-0.7046	-0.1181	1.7429	-2.0071	-2.3832	-1.0377	1.6703	2.995	-0.7261	0.1832	0.8316	-1.4525	1.1798	2.0907	3.2779	-0.4924	1.9752	-0.6881	-0.3412	0.6503	0.0689	-0.771	0.5066	-0.5102	1.0478
NP_001857	COX7B	cytochrome c oxidase subunit 7B, mitochondrial precursor	-1.6808	-6.0438	-4.2245	0.2169	-2.8007	-1.3963	-1.0537	-4.6088	1.512	-0.9283	2.0349	1.654	NA	-3.1391	-2.2901	-2.2686	NA	NA	NA	-7.2136	NA	1.3445	0.5071	0.1053	-2.6188	0.0808	-1.3908	0.3304	-1.1011	2.0072	-8.3073	-0.2618	0.632	-7.2252	3.3167	1.4667	1.1082	-6.1462	0.6677	-0.6237	-4.1872	NA	NA	NA	NA	NA	NA
NP_001858	COX7C	cytochrome c oxidase subunit 7C, mitochondrial precursor	-0.9603	1.7877	-1.161	-0.5987	-3.3897	0.1112	-0.5803	1.3808	2.4165	-2.1374	-0.2357	2.4921	0.1184	-0.0189	-0.4446	-0.9124	4.4114	0.5183	1.0791	-2.7577	-2.8707	2.9972	-1.9124	-1.3262	0.8098	-1.8611	-1.6416	0.5148	1.6592	2.7373	1.2736	-1.2456	-0.7517	-1.9048	2.6818	0.6528	3.3723	-1.2082	2.7526	-0.8925	-1.0479	2.1388	0.5183	1.0791	0.3741	-0.3007	1.8452
NP_004065	COX8A	cytochrome c oxidase subunit 8A, mitochondrial	NA	-1.7784	-1.3938	NA	NA	NA	NA	NA	NA	NA	NA	NA	-0.3371	-1.1067	NA	NA	NA	NA	NA	-3.1039	-1.7263	1.7371	-0.3383	NA	NA	NA	NA	NA	NA	NA	NA	NA	-0.2916	-4.8014	1.4925	NA	NA	NA	1.5405	NA	NA	NA	NA	NA	NA	NA	NA
NP_000088	CPOX	coproporphyrinogen-III oxidase, mitochondrial precursor	0.0072	0.4596	1.1097	-0.1284	0.7751	-0.7837	0.2498	0.2819	0.1712	-1.2262	0.4561	1.3896	-0.1889	0.2372	0.1478	0.9419	0.8572	0.2156	0.1705	1.8901	-0.9535	0.0547	0.7205	-0.8463	-0.579	0.0176	-0.2444	-1.0569	0.7781	-0.2338	0.0749	-0.7537	-0.6029	0.4185	-0.6847	0.7776	2.67	-0.4267	2.1554	1.3334	0.0532	1.9697	0.2156	0.1705	0.5445	0.8138	1.2491
NP_001116105	CPS1	carbamoyl-phosphate synthase	-1.6849	-1.4807	-0.3209	-2.4942	0.3634	-0.7724	6.2026	-1.3844	-1.9196	-0.352	-4.1646	1.291	3.4439	-1.08	-3.8129	-3.6532	3.9907	-0.4425	-2.5287	-1.6889	-3.2121	-3.3001	-1.9849	-2.5467	-1.4557	-1.7269	-0.0724	-4.1813	1.2298	1.9331	-1.3338	-1.0488	-1.655	-0.0485	-3.748	-3.509	-2.7385	-2.0658	-1.7564	-2.3613	-0.8527	-1.4317	-0.4425	-2.5287	-0.0342	0.5959	1.2237
NP_001867	CPT1A	carnitine O-palmitoyltransferase 1, liver isoform isoform 1	-0.7984	-3.4913	-2.1968	-1.2856	-0.3097	-1.5262	-2.1711	-0.4771	1.0893	-0.4875	1.0949	-1.6647	-1.6369	-2.2709	-0.0497	-3.5826	-2.4238	-1.034	-1.2	-1.7905	-1.9064	-0.9745	-1.4454	-0.3126	-1.8983	0.8741	-1.7885	0.5686	-2.8325	1.3982	-2.1544	-2.426	-1.6686	-1.9757	-0.8221	1.114	-0.2753	-2.6121	0.9433	-0.7486	-0.962	-0.5698	-1.034	-1.2	-1.5703	-0.8206	-1.3874
NP_000089	CPT2	carnitine O-palmitoyltransferase 2, mitochondrial precursor	-0.5798	-1.2499	-1.0834	-1.3885	-0.1384	-0.5691	-0.5834	-1.7712	2.2438	-0.7633	0.6712	0.0563	-0.1149	-1.5424	-0.2433	-0.8135	-1.2841	-0.149	-1.4472	0.2718	-1.3587	-1.6936	-0.6121	-0.114	0.3497	2.5554	-0.4808	-0.1577	-0.4347	-1.0185	-0.5104	0.5673	-0.2003	-1.1983	0.5709	1.6838	3.0718	-1.3776	1.9434	-1.0136	-1.5711	0.3519	-0.149	-1.4472	-0.8672	-0.3239	-0.7425
NP_000746	CRAT	carnitine O-acetyltransferase isoform 1 precursor	-2.033	-6.0438	-3.1381	-4.8195	-4.1169	-1.1874	-4.8476	-4.7245	-1.0901	-4.6985	-2.9697	-4.3693	-3.9107	-4.7191	-2.2256	-4.2536	-3.036	-0.6121	-3.4195	0.5616	-4.5215	-2.3402	-1.1274	1.1851	-1.1736	1.9437	-1.6989	1.1758	-2.4589	0.3362	-3.2886	-0.6366	-0.1563	-0.3707	-1.6797	3.781	2.6316	1.9697	4.0318	-2.9669	-2.9611	-0.1454	-0.6121	-3.4195	-1.481	-0.146	-0.418
NP_604391	CREB1	cyclic AMP-responsive element-binding protein 1 isoform B	0.2419	-0.7213	1.0152	0.3418	0.2703	-0.5296	-0.8801	-0.7157	0.253	0.0888	0.744	-0.5017	1.2738	-0.3482	0.0149	-0.3508	-0.069	0.0712	0.1615	-0.7255	0.4122	-0.1036	-0.5356	0.0308	-0.4314	-0.9849	0.1246	0.3227	-0.4961	-0.4719	0.3018	-0.0323	1.1429	0.0933	-0.552	-0.0743	1.0523	0.1231	0.2967	0.8489	1.4315	0.5011	0.0712	0.1615	-0.6481	-1.7141	-0.0565
NP_004066	CRY1	cryptochrome-1	-0.766	-2.675	-1.6907	NA	0.5077	NA	NA	NA	NA	NA	-1.3743	-3.2512	1.6404	0.4368	3.4629	2.1817	1.5323	NA	NA	-6.8372	0.6786	0.0646	-1.2119	NA	7.4152	NA	NA	-1.299	0.9343	-0.5149	NA	NA	-0.4066	-3.563	NA	0.5959	-1.3829	-1.7857	0.8373	0.7429	5.1838	-0.0194	NA	NA	4.1331	-0.266	6.096
NP_001876	CRYAB	alpha-crystallin B chain	0.1286	2.42	3.8628	4.941	1.3641	6.4971	-1.8933	4.0051	1.5961	-1.6695	0.9393	-1.9246	-2.5405	3.7133	-0.0838	3.923	1.9373	4.0906	3.826	1.6981	-1.8614	0.2658	4.1707	-0.656	4.4076	-0.5981	0.0458	-2.8286	0.1396	-3.5289	2.6739	-1.3299	-1.6111	2.3486	-4.3734	1.2226	-0.2858	0.0989	-0.6256	-0.0597	1.6228	0.7199	4.0906	3.826	3.7545	2.3903	5.2947
NP_001880	CRYZ	quinone oxidoreductase isoform a	-1.0412	-1.0625	-0.5537	0.9846	-0.4749	0.6928	-2.1079	-0.9109	0.6211	-0.0319	-2.8175	-0.2597	-1.8739	-0.3116	-1.8117	-1.6894	-1.5258	0.7728	-0.2705	1.2766	0.4422	-1.0767	2.5523	0.4445	-1.5077	0.4044	1.0812	1.1835	-1.0899	0.8711	1.1671	-2.1496	0.8012	-0.0958	2.317	-0.7173	3.6623	0.794	0.3638	0.1978	0.225	1.0945	0.7728	-0.2705	0.8257	0.8969	1.5461
NP_004068	CS	citrate synthase, mitochondrial precursor	-0.4462	0.2087	-0.1893	-0.6905	-0.3818	0.2891	0.657	-0.4844	2.1983	-0.0664	-0.5435	0.5045	-0.1778	0.0975	-0.2129	-1.1384	0.0189	1.1305	0.1973	1.16	-1.2536	-1.1625	1.0265	0.4032	-0.9783	0.7754	-1.269	1.3411	0.8646	1.3982	0.1953	0.141	-0.4574	-0.7313	0.0568	1.947	2.2158	-0.5408	0.5193	-0.3246	-0.591	-0.3244	1.1305	0.1973	0.0821	0.3781	1.3702
NP_001307	CSE1L	exportin-2 isoform 1	-0.7174	-0.0957	-1.7346	1.1316	-0.2376	-1.5798	-0.6908	-0.0145	0.2939	1.0295	0.2343	0.3319	-1.6887	2.7952	-0.8509	1.8991	-1.2778	-2.4144	-2.6091	0.539	-1.2649	0.1669	-0.3343	0.0929	-1.1649	-1.0599	-0.3017	-0.7341	0.845	-0.671	-1.4542	0.5673	-1.6347	-0.3264	0.1516	0.4331	-0.8343	-1.2013	-0.9755	-1.3846	-2.1841	-1.0936	-2.4144	-2.6091	-2.2761	-1.009	-1.6024
NP_001137474	CTPS2	CTP synthase 2	-1.1586	-1.9156	-1.6333	-2.6742	-0.5681	0.3032	-1.1674	0.0325	0.4575	0.0543	2.1408	0.9392	-1.2777	0.5266	-1.1509	-1.7071	-0.6499	-1.1578	-1.8167	4.9497	-0.642	-0.2158	-0.9462	0.8955	-1.4123	-0.0258	-0.3053	-0.2384	1.4863	-0.5422	-0.7737	5.0736	-0.4642	0.3741	-0.4857	0.9513	-1.1278	-0.0256	-0.1132	3.6161	0.1157	3.929	-1.1578	-1.8167	0.6446	0.5296	0.5377
NP_660275	CTU1	cytoplasmic tRNA 2-thiolation protein 1	0.9706	0.8778	-0.4929	0.8046	NA	0.9299	-0.5045	0.1084	1.3575	1.2511	1.2339	0.7823	0.2184	2.3828	0.1896	0.8289	0.7096	-0.2109	0.0722	0.5315	-0.0755	-0.1201	-0.4591	-0.8753	-0.6528	-0.7323	-1.0003	0.0498	1.0793	-0.6047	0.7555	-0.3321	-0.4574	-0.5806	0.0284	1.1222	-0.6771	0.7006	-0.0426	0.2356	-0.4271	0.09	-0.2109	0.0722	0.9258	-1.1395	0.4438
NP_001012777	CTU2	cytoplasmic tRNA 2-thiolation protein 2 isoform 1	0.8653	0.5934	0.0806	1.5393	0.3003	0.6138	-0.6908	0.5494	0.6598	1.1945	1.1876	0.7756	0.0147	2.8185	0.1364	0.4828	1.8651	0.8003	1.5141	-0.5561	0.5323	0.919	-0.3222	-0.9456	-0.3099	0.7675	-0.4414	-0.884	2.0635	-0.222	-0.5608	0.3237	-0.9513	-0.9471	1.1845	-0.3646	-0.761	0.462	0.5511	-0.2981	0.5608	0.3187	0.8003	1.5141	1.8561	-0.5449	0.1683
NP_001014433	CUTA	protein CutA isoform 1	-0.3288	0.8845	1.6326	-0.2497	-0.6973	0.9271	-0.0406	0.6145	2.1483	-1.2213	-2.2515	0.0137	-0.0816	-0.3748	-0.118	2.4678	2.0754	-0.2086	-0.3181	1.8336	-0.9985	-0.6743	-0.9341	-0.9084	1.8036	0.5544	-0.2229	0.9722	0.0253	-0.9209	0.8283	0.0052	-0.6976	0.8766	-0.2417	-1.1486	1.4961	0.6314	-0.3712	-0.6881	0.2055	0.7265	-0.2086	-0.3181	1.2801	1.7346	1.4895
NP_001905	CYB5A	cytochrome b5 isoform 2	-1.6079	-3.7188	-2.0011	-4.4742	-3.3146	0.7662	-3.1369	-1.1206	-2.9628	-1.3986	-2.3408	-2.9554	-3.1293	-2.9861	-1.1129	-5.4863	-2.7566	2.6186	0.1347	-0.4094	-0.0493	-2.0796	-0.5839	1.483	0.4105	5.0616	-0.5238	1.2066	-3.2201	0.6603	1.2035	-1.8405	-0.6029	0.4421	1.4475	0.7261	2.7888	1.1571	4.0777	1.341	0.6389	0.7829	2.6186	0.1347	0.4904	0.7485	2.1129
NP_085056	CYB5B	cytochrome b5 type B	-0.8955	0.2489	1.3796	-0.5693	0.3905	-1.2326	-1.9912	0.0868	-0.3379	-0.3299	1.4093	1.049	-2.2442	-0.2617	-0.2889	-0.4002	-3.1805	0.4197	-0.9884	-4.1125	-2.2441	2.8751	-0.0082	0.6721	-1.9591	-2.0545	-2.9027	0.0729	-0.8279	0.3714	-1.0817	-0.9504	-2.7647	-4.7394	2.5468	1.1954	-1.4003	-1.9067	3.1201	-1.0136	-2.4652	-2.9965	0.4197	-0.9884	-2.8738	-1.8604	-1.0864
NP_057327	CYB5R1	NADH-cytochrome b5 reductase 1	-1.2072	-0.9354	-2.1226	-2.4354	-0.8596	-0.14	-2.7581	-2.1074	0.7098	-2.6644	-2.5229	-2.1688	-1.0629	-3.3753	-1.1395	-1.2762	0.7913	-0.4172	-1.6796	-0.5448	-2.4917	-1.6276	0.3944	1.665	0.5016	2.3068	-0.0366	2.7438	-1.4245	0.4729	-0.6448	-0.6881	-1.0258	0.9357	2.0753	1.1466	1.2305	0.2649	0.438	-0.1202	-0.5169	1.6879	-0.4172	-1.6796	0.7473	1.9882	0.5181
NP_001165131	CYB5R3	NADH-cytochrome b5 reductase 3 isoform 3	1.0232	1.5669	0.4079	0.6908	2.5209	1.04	-2.0858	1.4351	1.7256	0.0543	2.8094	0.5605	0.2184	0.0676	0.7858	-0.1989	-0.1883	1.5042	0.239	-0.7556	1.2039	0.9487	-0.5275	-0.4615	0.8879	0.2505	-1.5413	0.6493	-0.4068	0.266	1.6993	-1.1987	-0.3221	0.7022	-1.6987	-0.4243	0.1684	-1.0042	1.3285	-1.3051	0.2055	-1.14	1.5042	0.239	0.2146	0.7075	1.6732
NP_001907	CYC1	cytochrome c1, heme protein, mitochondrial	-0.2236	-0.8752	-1.8628	-0.2276	1.4752	-0.8317	-0.4225	-1.229	3.221	-0.9923	1.8396	1.8646	1.0331	-0.7208	-0.1218	0.2355	1.6327	0.1377	-0.7918	-0.2438	-2.7806	-0.0706	-1.7031	-0.354	-0.336	-0.2271	-1.595	0.3189	0.7112	2.0658	-0.7261	-1.1378	-0.5352	-1.9639	0.353	0.4738	2.8272	-0.6895	-0.2051	-2.5127	-0.6574	-0.0957	0.1377	-0.7918	-1.6027	-1.4584	-1.3933
NP_061820	CYCS	cytochrome c	-0.4422	1.1889	0.9241	-1.7962	-0.6342	0.1536	0.3035	0.3434	3.8255	-0.7042	3.5475	2.7879	1.9774	0.1274	-1.0977	1.3446	1.5166	0.516	0.7157	0.8363	-0.7621	1.2291	0.2616	0.1632	-0.2535	-1.2769	0.1282	-1.5565	2.1862	0.6174	0.2906	-0.6413	-1.107	-0.6959	-0.7179	0.216	-0.2264	-0.3921	-3.0957	-1.1802	-1.3446	0.3751	0.516	0.7157	0.247	0.3739	1.1338
NP_000775	CYP27A1	sterol 26-hydroxylase, mitochondrial precursor	1.1527	0.4529	-0.6515	-1.4876	3.4134	-0.5324	-1.8333	0.4699	1.1484	-0.1969	2.0481	-0.3919	3.4254	1.1686	0.7706	3.1848	-1.0203	0.2867	-1.0778	-2.3964	-0.2444	-2.1455	0.4105	3.6178	-1.217	-2.9622	-2.2255	0.0575	1.3079	0.2972	-0.0595	-0.4633	0.4764	-1.7422	-2.997	1.1981	-1.568	-1.6197	-1.4066	-0.9985	0.2836	1.0647	0.2867	-1.0778	0.6932	-0.4481	-0.3262
NP_689996	D2HGDH	D-2-hydroxyglutarate dehydrogenase, mitochondrial precursor	-1.8751	-2.0929	-1.8054	-0.0256	-2.7166	0.419	-1.5524	-2.1182	-2.4696	-0.2978	0.4296	-0.2821	-0.5815	-1.5324	-1.4775	-2.417	-2.2982	1.463	-0.1602	0.125	-1.535	-0.8524	1.4733	2.8649	1.3479	-1.6756	-0.5955	-2.2598	-0.2368	-0.2611	-1.0033	-3.3582	-1.0867	-1.553	0.2392	2.6442	-1.1558	-0.5443	-0.3465	0.2621	0.799	-1.2726	1.463	-0.1602	1.2016	1.1158	1.5442
NP_387506	DAP3	28S ribosomal protein S29, mitochondrial isoform 1	-1.2355	1.3094	-0.746	0.8414	-0.6011	-0.3574	0.4771	0.2024	2.4074	0.0986	0.0589	0.7375	-0.8592	-0.1486	-0.6534	-0.3472	0.7819	-1.0019	-1.1523	1.4723	-1.8501	-1.0603	-1.7514	-1.4959	-1.1389	-0.5586	-0.8964	-0.7572	1.7986	0.2308	-0.362	0.4033	-1.2288	-1.0151	-0.2275	0.0858	1.1432	-0.9523	-0.3571	-2.842	-1.1064	-1.2295	-1.0019	-1.1523	-1.0862	0.3581	-0.4884
NP_060592	DARS2	aspartate--tRNA ligase, mitochondrial	-1.276	0.095	-0.1252	0.6761	-1.5086	0.1084	0.4676	-0.8097	0.6643	0.1971	0.8665	1.5196	-1.0074	-1.0468	-1.3598	-1.587	1.5574	0.4701	-0.2675	1.1788	-1.8989	-0.196	1.2157	-0.5029	0.4886	0.4162	0.0351	-1.007	0.0895	-0.0932	0.1701	0.6563	-0.1529	0.2175	0.6846	0.7776	-0.167	-0.7725	1.8904	1.6514	-0.2201	0.4779	0.4701	-0.2675	-1.5459	0.5812	-0.0917
NP_001073331	DBI	acyl-CoA-binding protein isoform 3	-0.5474	2.0119	0.1177	-0.2497	-1.6979	-0.2699	-1.8554	1.1061	1.6075	-2.5708	-0.1761	1.5352	-2.2553	2.0035	-0.5775	-0.5062	1.3784	-0.0893	-1.3191	0.1363	-1.6663	-2.9405	-1.063	1.8471	-1.2647	-2.7254	-1.5126	0.192	-3.8976	0.6213	-0.2528	-1.3111	-1.2017	0.1613	-0.436	-0.8149	-1.2606	-0.1673	-4.0886	1.6363	-3.1134	0.5176	-0.0893	-1.3191	-1.8083	-0.0766	-0.1992
NP_003852	DCAF5	DDB1- and CUL4-associated factor 5	0.3634	-2.4174	-2.6152	-1.7154	-0.2165	0.4274	-0.9306	-1.9556	-0.2584	-1.081	-0.6528	-1.8551	0.111	-2.7865	0.7136	-0.1071	-0.2731	0.6169	-1.057	0.2003	0.6336	0.0118	-0.0323	-0.5525	-0.7222	-0.4481	-0.3662	0.7147	-1.023	0.8906	-2.2468	1.5604	-0.7348	-2.1501	0.3127	0.7424	0.0007	-0.527	-0.3217	1.4697	0.7873	-0.1984	0.6169	-1.057	-1.6081	-1.2953	-0.4767
NP_079095	DCAKD	dephospho-CoA kinase domain-containing protein	0.5496	-0.5273	0.0705	-1.6309	0.727	-0.1457	-1.4925	-0.3217	0.4666	0.1898	-0.5502	0.5089	-2.0406	-0.0389	0.106	-2.915	-0.6624	0.4082	-0.6488	-0.2776	0.9788	-0.1036	-0.5517	-1.8889	0.8098	3.475	-1.2941	3.2318	-0.4013	-0.0425	2.5366	0.2581	0.3478	0.5751	1.3764	2.2264	2.0166	0.0298	0.0599	-0.4571	0.2562	-0.5996	0.4082	-0.6488	0.4093	0.3686	0.5474
NP_001910	DCI	enoyl-CoA delta isomerase 1, mitochondrial isoform 1 precursor	-2.1544	0.6202	-1.4107	-1.1129	-1.3794	0.6759	-2.0574	0.3145	3.221	-0.7485	-0.3582	-0.5129	-1.2666	-0.6842	-3.2661	-1.9084	-0.9073	1.2268	0.5756	4.2497	-2.6793	0.3714	0.8534	1.6692	0.5884	1.0872	-0.4665	-2.1022	0.1452	-0.5227	-0.7317	-1.5407	1.8094	0.0874	1.3527	1.8303	6.5132	-1.0491	3.8092	0.811	1.0801	1.2702	1.2268	0.5756	2.7134	1.8367	2.9103
NP_057370	DCXR	L-xylulose reductase isoform 1	-2.4904	-0.3767	-2.3081	-2.9901	-1.6979	-1.433	-2.4772	-2.899	2.0415	-2.0118	-3.7707	-0.4815	-3.4959	-2.7366	-2.0433	-4.3525	-2.204	-0.8666	-2.6121	-0.7518	-0.9835	-1.2516	-1.6749	-0.085	1.6821	2.1568	-0.3554	2.3556	-3.6021	-0.3275	0.7302	1.9304	-0.366	-2.8418	-0.218	1.3555	1.8	-0.0256	0.3285	-1.9789	-1.8796	-0.5565	-0.8666	-2.6121	-0.0748	-0.0808	0.1077
NP_005207	DDOST	dolichyl-diphosphooligosaccharide--protein glycosyltransferase 48 kDa subunit precursor	2.5128	1.945	0.1987	-0.268	2.1153	-1.1733	-1.644	2.0026	1.6915	0.5468	1.9157	1.831	1.5627	-0.0289	2.6047	-0.9335	0.088	0.1056	-0.7293	-2.2722	-0.9197	-0.7139	-0.91	0.3577	0.046	-1.4585	-2.4727	-0.2691	1.1908	1.3396	0.2429	-1.194	0.3241	-0.6161	0.2061	-1.5827	0.2068	0.1404	1.3462	-2.6527	-1.0166	-2.0417	0.1056	-0.7293	-1.1754	0.3139	-0.678
NP_001346	DDT	D-dopachrome decarboxylase	-0.8631	-0.641	0.7048	-1.6015	-1.139	-0.2755	-0.1889	-0.7808	1.787	-2.1596	0.989	-0.0737	-0.5704	0.0609	0.2921	-1.5375	-1.5478	0.6696	-0.4403	0.0987	0.6899	-0.4434	-2.0211	-1.3924	1.9729	-0.0574	-1.0003	1.1797	-0.7024	0.4495	-1.0789	1.7618	0.2565	-0.4978	-1.7058	-0.9859	-0.0377	-0.4025	-0.4313	-1.8691	-0.7941	-1.3024	0.6696	-0.4403	-0.5751	1.0474	1.3233
NP_060850	DDX28	probable ATP-dependent RNA helicase DDX28	-0.3288	0.5801	-0.5233	-0.404	0.2012	0.2467	0.4487	-0.7229	1.2052	1.2093	0.701	1.0198	-0.3815	-0.0156	-0.175	-0.1812	0.9734	-0.032	-0.4492	1.0659	-0.8747	2.2154	0.5595	-1.2145	-2.1718	-0.3573	-1.7813	-0.5958	0.8729	-0.6242	-0.5328	0.2019	-1.1273	-1.0594	2.0374	-0.5653	-0.3103	-1.3465	2.1801	-1.5436	0.389	-1.3654	-0.032	-0.4492	-0.5345	0.4307	0.3461
NP_001347	DDX3X	ATP-dependent RNA helicase DDX3X isoform 1	0.165	0.0448	-0.3884	0.3712	-0.0603	-0.2501	-0.0027	0.6362	0.1075	0.2464	0.9327	0.2132	-0.1445	0.9125	0.3453	1.2422	0.5307	-0.0091	-0.4641	-0.0782	0.1046	-0.163	-0.3987	-0.4574	-0.158	0.0768	0.6943	-0.6919	0.6722	0.0278	-0.5944	0.4876	-0.6198	-0.5303	-0.6279	-0.5843	-0.0273	-0.6376	0.2578	-0.5177	-0.5715	0.4911	-0.0091	-0.4641	-0.8401	-0.1871	-0.4454
NP_001350	DECR1	2,4-dienoyl-CoA reductase, mitochondrial precursor	0.5172	-0.0422	0.8566	0.1875	0.8592	0.7718	1.5281	0.4988	3.7119	-0.618	2.164	1.4792	0.2962	0.0509	0.9756	0.2779	3.3439	1.1465	0.2658	0.9756	-0.4432	-0.5687	-1.4333	-1.1235	-0.0191	-1.8808	-2.1575	0.365	0.2707	2.0307	0.3046	-0.2291	-2.1388	-0.0545	-1.2959	1.3772	4.3296	-0.195	-0.8482	0.1448	-1.0557	-0.6526	1.1465	0.2658	0.458	0.8706	1.9507
NP_079177	DENND2D	DENN domain-containing protein 2D isoform a	-0.3531	-1.7885	0.0536	-1.7338	-0.1805	-1.0773	-0.8612	-1.2254	-0.6174	-1.6326	-1.2452	-1.0081	-0.4037	-3.2688	-2.6813	-0.3508	-2.5086	-1.2954	-0.2168	-2.3023	-0.1918	-0.6083	0.5675	-1.7317	-0.5964	1.3674	-0.0616	2.0405	0.201	0.305	-1.3198	-2.1122	0.2531	-1.0299	2.0185	0.4059	0.2418	-1.1494	1.4239	1.3599	-1.6882	0.0402	-1.2954	-0.2168	0.3444	1.04	0.6901
NP_550438	DGUOK	deoxyguanosine kinase, mitochondrial isoform a precursor	-1.187	0.4094	0.86	-0.8374	-0.6522	1.0259	-1.6219	-0.5494	-0.7629	0.2957	-1.3743	-0.1768	1.0331	-1.895	-2.1078	-2.2898	-0.9324	0.1033	-0.1811	0.5955	0.7912	0.0019	-0.4027	0.3701	-1.6206	0.2268	-0.7853	0.0883	-2.0519	0.7852	-0.5412	-0.1026	-1.6111	-0.0338	-0.5828	0.2621	2.8063	-1.4019	-0.1132	2.5675	-1.3524	0.1861	0.1033	-0.1811	-1.0186	1.8588	-0.0369
NP_001352	DHODH	dihydroorotate dehydrogenase (quinone), mitochondrial	0.4686	2.2962	0.9207	0.1618	3.2241	1.6865	-0.0532	0.7121	2.3551	-0.5022	0.3634	0.119	-0.5037	-0.611	0.0681	0.0307	1.8368	1.6028	0.808	-1.0077	-1.1373	-0.0344	-0.6121	0.0556	0.9747	-0.7796	-1.767	0.0037	2.175	-1.2332	0.2037	-0.1447	0.3343	1.1574	1.367	0.7559	4.2038	-0.852	1.6536	-0.8773	1.8415	0.8691	1.6028	0.808	2.259	1.6125	2.6973
NP_612461	DHRS1	dehydrogenase/reductase SDR family member 1	-1.2113	0.2689	0.6778	-4.5183	-0.7183	0.7888	0.2782	-1.5001	1.112	-2.359	-2.0198	-1.5056	-0.1223	0.0642	-0.8965	-1.3009	-0.6687	-0.337	-1.623	0.2342	-0.3231	-2.0796	-1.3327	-0.5401	0.2196	2.4607	-3.3684	3.3548	-1.9654	-0.8975	1.0859	-2.3042	-0.2713	-3.1285	1.2319	0.4982	3.6762	0.5657	1.3391	0.6634	-2.9611	-1.372	-0.337	-1.623	-0.1965	-0.5817	0.9442
NP_878912	DHRS2	dehydrogenase/reductase SDR family member 2 isoform 1	-6.2549	-3.5348	-7.5478	-10.4106	0.2643	-3.6915	-4.0585	-7.8837	1.9461	-4.9177	-1.6358	-5.613	-8.6064	-4.2967	-8.4761	-9.2373	-7.6232	-0.2361	-0.5356	-3.6572	-8.4609	-6.5097	-8.8409	-6.0262	-5.852	-4.6278	-4.7262	6.4446	-2.7238	1.9604	-6.2825	-2.4213	-7.6941	-4.9758	-5.6149	-3.0505	8.0226	-5.9664	1.4522	-2.9821	-1.9225	-7.7307	-0.2361	-0.5356	-3.5417	-0.5659	-1.3483
NP_004744	DHRS3	short-chain dehydrogenase/reductase 3	1.598	2.497	2.0173	-2.1342	1.5744	0.4472	1.7396	-1.2399	3.3937	-0.6057	3.4085	2.0641	1.4553	1.2751	0.8579	4.1914	-0.5933	2.011	0.1645	-1.0717	-1.7939	-1.8717	-1.075	6.4353	-1.473	-2.3228	-1.4553	-1.1453	1.0291	-1.5026	0.299	-1.4657	-3.2485	-2.6792	-3.0396	-0.5436	-0.8728	-0.4336	-3.3254	-1.5739	0.7795	-2.1743	2.011	0.1645	0.6905	0.4181	1.4562
NP_066284	DHRS4	dehydrogenase/reductase SDR family member 4	-0.9643	-0.9421	0.3607	-0.7199	0.4596	0.5855	-2.7613	-0.9904	-0.2084	-2.2852	0.1482	-1.0753	-0.1667	-1.12	-0.9231	-2.2333	-1.7268	1.5088	0.0722	0.9906	-0.9722	0.9025	-0.5235	-1.1773	-0.0452	0.8859	-0.5166	1.956	-1.0035	-0.714	0.4614	1.3917	0.429	-2.1738	0.2061	1.247	2.7469	-0.61	1.4593	2.1132	1.2051	1.0415	1.5088	0.0722	1.464	-0.225	0.8445
NP_057113	DHRS7	dehydrogenase/reductase SDR family member 7 precursor	1.1932	-0.7347	-1.9201	-1.6566	-0.1354	-0.7329	-3.6324	-0.8133	2.7324	-0.3249	3.627	-0.2664	1.8182	-2.4106	0.2845	-3.9499	-1.0266	-1.4559	-2.1086	-1.9825	-1.3211	0.9058	-0.7449	1.243	0.519	-0.7125	-3.2717	1.7484	-0.4152	-0.3236	-0.4012	1.5604	0.0636	-1.7688	0.6065	1.5373	0.6296	-1.1805	1.0317	-1.3505	-1.9616	-2.718	-1.4559	-2.1086	-2.7034	-0.6133	-1.4226
NP_056325	DHRS7B	dehydrogenase/reductase SDR family member 7B	1.2782	-1.2967	-0.1117	-1.1203	1.313	-0.1146	-0.6655	-0.4482	-1.0129	-0.0048	0.2045	-1.0731	-0.4111	-1.7653	1.4769	-2.3675	1.2246	0.4174	-0.9557	-0.1949	-0.2331	-1.3901	-0.9784	0.8376	0.0243	-0.8744	-1.81	2.4325	-0.6689	-1.811	2.0829	0.3143	-1.5502	-0.6397	-0.5663	3.6453	-0.5304	0.2338	0.3815	0.0274	1.5604	-1.939	0.4174	-0.9557	-0.0234	-0.265	0.1683
NP_061176	DHTKD1	probable 2-oxoglutarate dehydrogenase E1 component DHKTD1, mitochondrial	2.0675	-1.1997	-0.6549	1.6753	-1.136	-1.0886	0.758	2.6135	3.6619	1.3226	-1.0996	0.2423	-1.2814	4.0693	2.225	-2.7667	0.6312	-0.0251	-1.5664	0.9756	-1.9252	-0.2851	-0.608	-1.6655	-1.1562	0.8583	-1.1006	-1.1761	1.4083	1.1756	-0.9697	0.2675	-0.7856	-0.7461	-0.4502	1.4315	-1.7462	-2.6225	0.3956	-0.3966	-0.1811	-1.7997	-0.0251	-1.5664	-1.8028	0.4549	-0.0721
NP_619520	DHX30	putative ATP-dependent RNA helicase DHX30 isoform 1	0.0719	0.018	-0.8101	0.3601	-0.4599	-0.1428	-0.0879	0.4085	0.3212	0.1996	-0.4575	-0.2171	-0.8185	0.1507	0.0225	-1.3892	1.3062	-0.6649	-1.3549	0.9342	-0.113	1.4633	0.3582	0.639	0.2369	0.5149	0.0351	-1.495	0.0867	0.9141	-0.1491	-1.4283	-0.454	-0.3293	0.6373	0.897	2.1285	-0.444	0.8974	0.0539	-0.552	-0.2084	-0.6649	-1.3549	0.3038	-0.1944	-0.3223
NP_060650	DHX32	putative pre-mRNA-splicing factor ATP-dependent RNA helicase DHX32	0.9017	-1.2131	-0.6616	-0.3966	0.4536	0.1056	0.2277	0.0253	2.4415	-1.6277	0.9426	-1.5078	-0.0445	-1.752	1.1731	-1.7283	-0.4458	-0.2544	-1.8047	2.6653	0.371	-0.5358	0.2455	0.8252	2.268	0.1597	0.4077	-1.2529	0.5774	-0.019	-0.4516	3.1812	0.6828	-0.2554	-1.6774	1.3555	0.2557	0.9738	0.9575	0.247	-0.1342	0.4215	-0.2544	-1.8047	-0.5264	0.2002	-0.2265
NP_001922	DLAT	dihydrolipoyllysine-residue acetyltransferase component of pyruvate dehydrogenase complex, mitochondrial precursor	-0.4988	0.8745	0.192	0.0589	0.105	1.328	-0.6687	0.8928	3.4869	-0.0122	2.2931	0.2826	-0.1778	0.184	-0.2091	0.398	0.5809	1.5157	0.6918	1.6605	-0.6608	-0.0311	-0.7811	-1.169	1.4564	-0.7086	-0.4199	-2.6018	0.8172	-0.671	0.3298	-0.9411	-0.0683	0.1968	0.3222	0.5226	2.9425	-0.8659	0.5794	-1.5474	-0.4973	-0.2482	1.5157	0.6918	0.7095	1.4915	2.0015
NP_000099	DLD	dihydrolipoyl dehydrogenase, mitochondrial precursor	-1.106	-0.8886	-0.665	-0.7566	-1.2382	0.402	1.9858	-0.394	2.2142	1.4063	1.3133	1.0423	-0.5222	0.826	-1.1433	-0.3154	0.5652	1.3781	0.6829	0.5992	-0.8672	-1.2615	0.636	-1.198	-0.145	0.5741	-0.7423	-0.5766	-0.2117	-0.222	-0.2052	-0.4024	-0.5183	-0.8939	0.578	1.8167	1.6812	-0.4959	-0.3853	-0.2981	-0.5715	0.0104	1.3781	0.6829	0.4796	0.6917	1.079
NP_001075031	DMPK	myotonin-protein kinase isoform 4	1.0637	-0.1392	1.14	0.2463	-0.2135	2.6633	0.5749	0.8603	-3.1855	-3.5633	-1.702	0.5896	-1.1518	1.2451	1.6933	-1.3362	1.3031	1.3804	-0.3747	1.3293	0.7499	1.4699	1.3969	0.0887	2.2897	2.7685	1.7082	-1.4143	-1.2851	-0.4953	2.1445	3.1577	1.9345	0.7347	0.4667	-0.2805	1.4017	2.689	1.9398	0.3492	1.943	2.5532	1.3804	-0.3747	-0.0721	-1.4047	0.0627
NP_001530	DNAJA1	dnaJ homolog subfamily A member 1	-0.6365	-0.0656	-0.3884	0.9773	-0.0753	-0.9954	0.5686	-1.2037	-0.4765	-0.0516	-0.2754	0.8832	-0.7148	-0.0156	-0.8053	0.8501	-0.4238	-0.9515	-0.2853	-0.5561	-0.8972	0.2427	-0.298	-0.4077	-1.23	-0.5941	-0.5238	-1.0954	-0.1224	-1.038	-0.3704	0.3846	-1.1543	-0.0426	-1.431	0.5307	0.088	-1.6508	-0.6963	-0.0332	-1.9772	-1.014	-0.9515	-0.2853	-1.5892	-0.2828	-1.0239
NP_005138	DNAJA3	dnaJ homolog subfamily A member 3, mitochondrial isoform 1	-1.2113	-0.6243	-0.1016	-0.1211	0.5467	0.2891	-0.8391	-0.1771	1.9393	0.7808	0.6878	-0.5711	-1.2295	-0.6908	-1.7509	0.2391	0.9922	-0.94	-1.6439	0.8852	-1.7338	0.8464	0.6843	-0.7015	-0.7309	0.0137	-0.2121	-1.1069	0.912	-0.589	-0.572	-1.283	-1.3641	-0.8998	-0.4194	1.3582	2.2857	-2.0589	2.219	-0.9871	-1.5945	-0.9941	-0.94	-1.6439	-0.1154	0.8138	0.1995
NP_060668	DNAJC11	dnaJ homolog subfamily C member 11	0.7601	-1.1094	-1.1205	0.4336	0.2823	0.371	-0.8391	-0.0398	2.5869	-1.0342	-0.1894	0.7106	1.1479	-0.8372	0.3491	-2.2157	-0.4929	-0.1513	0.3552	-0.7631	-1.2574	-0.9778	-1.1314	-0.2423	-0.8481	0.4557	-1.4445	2.2134	0.1452	0.5276	-0.5188	-0.7256	-0.6841	-0.2436	1.4901	0.0505	-0.2194	-0.3645	0.7525	-1.5701	-0.1069	-0.9079	-0.1513	0.3552	-0.1803	0.8285	0.3246
NP_660304	DNAJC19	mitochondrial import inner membrane translocase subunit TIM14 isoform 1	-1.6241	-1.4941	-1.7076	0.0258	0.9975	0.6109	-0.4446	-1.0483	0.5348	-0.4702	-1.3346	0.0227	-2.2331	-1.0767	-1.8496	-0.5698	1.2622	0.0092	-0.8156	0.0159	-1.9027	0.7112	1.2358	0.4197	-1.5425	2.6265	-1.0504	-1.6372	2.3005	0.3948	-0.8101	1.6306	-0.9006	-2.1885	1.5707	0.5796	3.3233	-1.962	1.7808	0.1296	-1.4774	1.0547	0.0092	-0.8156	-1.262	-1.3342	-0.6604
NP_115693	DNAJC30	dnaJ homolog subfamily C member 30 precursor	0.25	NA	-2.2744	0.0185	-0.7093	0.961	-3.4241	-2.6279	1.137	-0.054	NA	0.2692	0.0295	NA	0.0415	-0.5592	NA	NA	NA	NA	NA	-1.2384	NA	0.1467	-3.0007	-2.828	-2.2255	NA	NA	NA	-1.1658	-0.8568	-0.5352	NA	0.8197	NA	1.5974	0.054	NA	NA	NA	NA	NA	NA	-0.2506	0.8959	1.4074
NP_079495	DNAJC5	dnaJ homolog subfamily C member 5	0.3391	-13.7415	-5.2198	-2.4795	-3.4498	-2.8756	-2.635	-5.9282	-0.1652	-0.0442	3.2033	1.6204	-1.6628	-4.8223	0.1022	-0.5698	-2.9576	-1.2381	-2.3142	-0.6502	-0.9459	3.459	-2.3271	1.876	-1.447	-0.7125	-3.1678	0.584	-0.2451	0.0044	-7.7528	-0.0885	-2.237	NA	2.2956	0.3951	-3.4547	-2.4946	-1.6433	-1.8313	-5.5616	-4.2762	-1.2381	-2.3142	-3.2388	-2.2319	-0.8402
NP_001074318	DNLZ	DNL-type zinc finger protein	-1.6525	-1.0023	0.5395	1.6495	0.3574	-0.4195	0.0636	-0.4229	1.8802	-0.1131	-1.5332	1.1296	-0.4482	-1.0834	-1.6863	-0.4179	0.4993	-0.2567	-0.9438	0.5616	-0.083	-0.3444	-0.1008	-1.409	0.2326	1.1109	-0.3912	-0.7802	-0.2145	-2.4396	-0.3592	1.1435	1.4338	-0.752	0.7036	0.4955	1.1711	-0.4509	-0.9825	-1.3695	1.7205	0.7199	-0.2567	-0.9438	-0.8726	-0.3376	-0.0643
NP_036192	DNM1L	dynamin-1-like protein isoform 1	-0.6243	1.1287	1.1063	0.5438	-0.3668	0.4895	2.0868	0.5169	0.1666	0.899	1.1942	0.7935	-0.7926	-0.0821	-0.8585	-0.8311	1.1429	0.3325	-0.3002	0.1137	-0.7358	-1.0174	1.0023	0.068	-0.0408	-0.2113	0.6226	-0.3998	0.9538	-0.4212	0.3942	0.75	-0.8194	0.3357	-0.2796	0.5714	0.8567	0.2787	-0.7175	-0.9758	-0.8761	0.1066	0.3325	-0.3002	-0.0396	0.4191	0.2132
NP_056384	DNM3	dynamin-3 isoform a	0.8734	0.9246	1.7845	0.3491	0.2943	1.3929	0.1362	1.1459	-0.1379	-0.0048	-0.4674	0.6591	0.9924	1.142	1.1959	0.1261	0.6186	2.2425	1.8418	0.8401	0.7912	-0.671	0.3904	0.49	0.762	0.4281	-0.0616	-0.6073	0.7475	1.8159	1.5676	0.0426	1.4338	0.8323	-0.8813	0.6013	0.6016	1.1571	-0.5019	0.2432	0.7873	0.9221	2.2425	1.8418	0.6067	0.718	1.0497
NP_001124295	DNMT1	DNA (cytosine-5)-methyltransferase 1 isoform a	-0.7984	0.6737	-0.9923	0.2242	-0.2766	-0.8232	2.1467	-0.394	-0.772	1.0812	-0.0371	0.1885	0.311	2.3395	-1.0294	2.0369	-0.5871	-0.5915	0.6769	-0.1497	-0.8446	-0.6347	-0.6684	-0.8091	-1.3124	-0.3771	-0.4271	-0.7572	0.7753	1.7183	-0.8969	-1.2409	-1.1171	-1.2249	-0.7653	-0.4867	-0.7854	-0.9004	0.3674	-0.5177	-0.349	-1.7367	-0.5915	0.6769	-1.1132	-0.307	-0.5216
NP_783328	DNMT3A	DNA (cytosine-5)-methyltransferase 3A isoform a	0.5374	-0.1693	1.356	0.2132	0.2462	-0.7301	0.133	1.9267	-0.8515	1.3669	0.5355	1.0109	1.3738	0.5732	0.4934	0.6876	1.9593	-0.7543	-0.0411	-1.1771	-1.55	-1.1889	-0.8576	-2.4847	-1.7942	-1.348	-2.2829	-1.4643	-0.1001	-0.4134	-1.0313	0.9046	-2.3351	-1.355	-2.599	-1.9734	-2.1131	-1.9344	-1.7211	-1.2218	-1.3212	-1.3621	-0.7543	-0.0411	-0.5237	0.2402	0.137
NP_982272	DOCK8	dedicator of cytokinesis protein 8 isoform 1	1.0475	1.6004	2.0274	0.7569	1.947	-0.1598	-0.1321	0.1844	-1.6242	-1.6227	-1.467	-0.4501	3.5735	0.174	0.6073	0.006	0.3078	0.007	2.524	0.2304	0.1046	-1.4099	0.7809	1.2058	-0.4792	-0.1758	-0.2659	-1.7448	1.5337	3.1551	1.0831	-0.8193	1.718	0.0549	-1.7271	-0.8095	-0.9811	0.2234	-1.4737	0.512	-0.5676	0.1132	0.007	2.524	-0.1018	-0.5575	0.1546
NP_006417	DPYSL4	dihydropyrimidinase-related protein 4	-1.0008	0.2823	2.3175	0.5695	-3.3506	2.8581	-0.3467	2.8303	-1.2719	0.404	-1.1625	0.7554	0.6258	1.2451	-2.0585	-0.3614	-3.8869	NA	NA	0.189	1.8042	1.2192	-1.3609	0.3908	-1.5381	0.0295	-0.1763	-1.6372	-1.4831	NA	-0.8353	2.4457	1.0448	-1.3816	-2.0683	NA	-1.3235	3.1869	1.1377	0.0728	1.1309	0.4248	NA	NA	0.6743	-1.9341	0.524
NP_036277	DTYMK	thymidylate kinase isoform 1	-0.8955	-0.1492	-0.638	0.0295	0.9945	-0.8881	-1.139	-0.5024	-1.5651	-0.5047	-0.7421	-0.2283	-0.2741	-0.2484	-0.2091	-1.9154	0.2324	0.289	-0.2079	1.0508	-0.6946	-0.1003	0.9258	-1.0863	0.7968	1.2096	0.1461	-0.565	0.9231	-0.0307	-0.7093	0.8671	0.3106	-0.4653	-0.4739	0.8644	1.552	-0.5339	0.4062	-0.3095	0.2953	-0.0592	0.289	-0.2079	-0.594	0.5454	0.0139
NP_001020419	DUT	deoxyuridine 5'-triphosphate nucleotidohydrolase, mitochondrial isoform 1 precursor	1.1365	-1.2064	-1.3196	0.8928	-0.9587	-1.1112	1.6007	-0.5061	-1.9992	1.7166	1.2703	-1.1425	-0.7111	-1.0534	1.1123	-0.3119	-0.3359	-1.2633	-1.5158	-0.861	-0.9234	-1.3176	-1.0026	-1.351	0.1848	-0.306	-0.6922	0.0037	-0.8111	-1.5651	-1.3366	-2.2621	-0.4066	-1.9964	-1.4476	-0.6603	1.0279	-1.9759	0.4875	-0.1846	-1.0127	-1.8329	-1.2633	-1.5158	-0.6319	0.1739	-0.5588
NP_001077083	EARS2	probable glutamate--tRNA ligase, mitochondrial	-0.3329	-0.4269	-0.4153	-0.5289	-0.8295	-0.7893	0.6412	-0.7844	1.612	0.0814	-0.0338	-0.4255	-0.4815	-1.4127	-0.2243	-0.4214	2.628	-0.032	0.1943	-0.8233	-0.507	1.6678	0.0844	-1.0738	-0.1016	0.6412	0.1605	-0.6842	0.2344	-0.3079	-1.331	-1.3908	-1.5705	-1.086	0.5638	1.5671	1.8909	-1.5886	2.1625	1.9467	1.1348	-0.5863	-0.032	0.1943	1.0502	-0.366	0.2543
NP_001389	ECH1	delta(3,5)-Delta(2,4)-dienoyl-CoA isomerase, mitochondrial precursor	-2.4013	-1.5509	0.5226	-2.4648	-1.0339	-2.1727	0.0667	-1.3447	0.8757	1.128	0.135	-1.1806	-1.4258	-1.7586	-2.199	-1.7283	-0.7378	1.401	0.6829	0.8739	-1.3511	-0.6512	-0.2135	-0.5939	0.1631	1.8055	-0.4271	0.3496	-1.3353	0.6603	0.7807	-1.4236	-0.2848	-0.0012	-0.2891	0.7152	1.9573	0.054	0.0281	-1.8048	-0.7863	0.143	1.401	0.6829	0.055	1.0516	1.4797
NP_001002030	ECHDC1	ethylmalonyl-CoA decarboxylase isoform 1	-0.7862	1.1655	3.2116	1.374	0.6369	2.9146	-0.4888	0.3832	1.2757	-0.7682	0.2475	-0.2709	0.2332	1.4114	-0.6307	-0.4603	0.3549	3.0359	3.1944	1.6567	-0.2406	-0.2851	-0.0525	-0.6436	4.247	-2.0663	-0.0545	-2.5096	-0.8864	0.2386	2.5226	1.0591	0.1584	1.9052	-1.694	3.7674	2.4324	0.0574	-2.76	1.4773	0.4007	2.0493	3.0359	3.1944	2.1536	1.9798	4.2198
NP_078969	ECHDC3	enoyl-CoA hydratase domain-containing protein 3, mitochondrial precursor	-1.9763	1.2358	0.1953	0.5989	1.8809	1.6527	0.4802	-0.0651	0.0484	0.074	0.6646	2.7296	-1.0074	-1.9615	-2.6243	-4.3455	3.1555	3.3798	1.7912	5.8002	-2.3079	-3.0758	0.483	-0.4864	1.7212	1.6437	1.5362	1.8829	-0.4403	-2.1976	-0.9417	-5.2601	-2.1253	-0.6633	0	2.1857	3.5679	0.2926	0.1553	1.8407	1.2246	1.1475	3.3798	1.7912	3.3867	0.8338	2.2888
NP_004083	ECHS1	enoyl-CoA hydratase, mitochondrial	-1.6525	0.2857	0.3337	-0.6685	-1.6889	0.8142	-0.7034	-1.8001	2.9097	-2.2655	-0.7918	-1.212	0.2443	-1.6788	-0.9079	-1.1066	-0.2762	1.3529	0.2479	1.2992	-1.5538	-0.2488	1.421	-0.7222	0.2847	1.6477	-0.6743	0.7723	-1.1624	0.4573	0.9011	1.4151	-0.3965	-0.353	-0.8908	0.6555	1.2445	-0.6757	1.3144	-0.8963	-0.7472	1.0381	1.3529	0.2479	0.7176	1.1484	2.0816
NP_057665	ECSIT	evolutionarily conserved signaling intermediate in Toll pathway, mitochondrial isoform 1 precursor	-0.0293	0.7674	-1.4478	0.6393	-0.5621	-0.1485	1.0042	-1.1639	2.4801	0.8399	0.2873	0.2176	0.111	0.7428	-0.9117	0.0766	1.9059	-0.7038	0.385	1.2315	-2.4167	-0.9184	-1.0589	-2.2613	0.2977	0.061	-1.7455	0.2535	2.3395	2.2024	-0.404	0.0754	-0.2341	-1.4644	-1.1538	1.8547	-0.2229	-1.554	0.5405	-0.2792	0.5452	-0.835	-0.7038	0.385	-1.0024	-0.245	-0.7777
NP_001950	EEF1B2	elongation factor 1-beta	1.1932	-0.6377	0.0907	0.5144	1.0636	-1.385	-0.5361	1.3844	0.912	0.5715	1.4523	-0.4748	1.3331	0.4501	1.6744	0.0978	0.9765	0.477	0.096	0.0084	-0.0005	0.5561	-1.1394	-0.2257	-0.8437	0.661	-0.1978	-2.0753	0.2763	1.2459	-0.474	1.0076	0.2971	-0.0692	-1.7911	-0.9859	-0.3731	-0.8174	-0.1521	0.0463	-0.4075	-0.4371	0.477	0.096	-1.6757	-1.5005	-1.4812
NP_001395	EEF1G	elongation factor 1-gamma	1.1365	-0.9789	-0.385	-0.6464	1.5564	-1.5177	0.7201	0.7916	0.5621	1.2511	1.3034	1.3941	1.796	1.9403	1.3858	0.4969	0.2104	-0.2338	-0.5594	-0.3153	-0.5257	-0.13	-1.1515	-0.0147	-1.3472	-0.0179	-0.5775	-2.1599	0.7363	1.0468	-1.233	-0.1073	-1.0968	-0.7165	-2.3905	-1.7374	-1.4318	-1.1702	-0.2616	-1.2748	-1.2822	-1.9191	-0.2338	-0.5594	-2.5682	-1.0648	-1.878
NP_001952	EEF2	elongation factor 2	0.9989	-0.2697	0.1987	-0.1725	0.8322	-0.7301	0.3382	0.9724	-0.6583	0.9039	0.2806	0.119	0.7591	0.663	1.1693	0.6135	1.7332	0.3922	0.1824	0.667	0.2246	0.1867	-0.2578	1.0113	-0.336	-0.6889	0.0637	-0.4843	0.7447	1.4372	-0.1659	-0.4492	-0.4574	-0.084	-1.4665	-0.4975	-0.4884	0.1335	-0.1804	-1.131	-0.7238	0.1563	0.3922	0.1824	-0.8131	-0.2586	-0.3418
NP_689939	EFHA1	calcium uptake protein 2, mitochondrial	0.2257	1.2792	0.2021	0.2793	-0.1534	0.6815	-1.6376	0.6723	-1.0629	-0.2978	-1.3379	0.5269	-0.6926	-0.2983	0.3832	1.055	0.11	0.7109	-0.5207	1.1863	-0.2481	0.3549	1.4009	0.2211	0.0633	-0.8309	-0.1584	0.2574	0.7196	-0.2377	-0.2304	1.12	-1.3844	-0.2643	-1.1704	1.0571	1.1502	0.4274	-0.0744	0.9208	-1.0362	-0.8648	0.7109	-0.5207	-0.3317	0.4465	0.7741
NP_079478	EFHD1	EF-hand domain-containing protein D1 isoform 1	3.8	0.2221	-0.6785	0.8267	-0.6102	1.6075	-3.3136	0.9398	-0.8788	-2.2753	-2.4832	-0.5129	-3.2145	-1.0168	2.9085	-1.0324	0.7976	-0.0091	-1.2655	-0.2776	0.0858	-0.6743	0.8091	-2.133	-0.5486	0.2781	0.1676	-0.1385	0.2289	0.2543	0.2849	1.6868	-2.9813	-0.3234	-1.1917	0.4846	-0.0203	1.9662	2.3003	-1.4679	0.51	1.2636	-0.0091	-1.2655	0.4823	-0.226	-1.0063
NP_004087	EIF4EBP2	eukaryotic translation initiation factor 4E-binding protein 2	0.2217	-0.5908	-0.584	-1.0395	-0.4779	0.5573	0.9726	-1.1893	1.5461	-0.7657	-1.5299	0.2759	-0.9851	-0.7773	-0.0003	-0.6263	0.7065	-0.1375	-0.3449	0.5089	0.7987	1.3379	0.173	-0.3333	0.315	0.2229	1.0561	1.1028	-1.1652	-0.2962	0.4194	0.5813	0.4967	0.4953	-0.1706	0.0831	0.3396	-0.2953	-0.039	-0.0824	-0.3763	0.2624	-0.1375	-0.3449	-0.2262	-0.6954	-0.4669
NP_060597	ELAC2	zinc phosphodiesterase ELAC protein 2 isoform 1	-1.0129	0.366	0.4652	1.374	0.0659	0.45	1.0704	0.4374	-0.0356	0.5838	-0.2125	0.4014	-0.0297	0.1341	-1.7281	-0.8241	1.7772	0.2546	0.8914	0.0761	-1.0247	-0.0937	0.9822	-0.3498	0.3801	-0.9651	0.1605	-1.1069	1.4835	-1.1044	0.2625	0.75	-1.0495	-0.0574	-0.9666	0.349	1.1048	-0.8832	-1.0673	0.0615	-1.0635	-0.3377	0.2546	0.8914	0.8014	0.5086	0.5318
NP_004426	ENDOG	endonuclease G, mitochondrial precursor	-0.8024	-1.0525	1.0759	-1.8036	-0.7664	1.0316	2.7275	-0.7266	0.6257	-1.5932	-1.9271	0.0025	-0.8518	-0.5412	-0.0762	-0.432	-0.4175	0.7728	-0.8603	1.2842	1.2939	0.0976	-1.2481	-3.068	1.2047	-1.9518	-1.5162	0.0767	-1.3214	-1.0341	0.9879	-0.9973	0.8485	0.3387	0.4359	2.5411	0.2313	1.6723	-1.7847	-2.4332	0.2641	3.4019	0.7728	-0.8603	0.8122	0.9569	1.5989
NP_001419	ENO1	alpha-enolase isoform 1	1.0839	2.2528	2.5942	0.3932	2.4098	1.6809	2.1594	1.0121	3.9369	-2.2999	1.1876	-0.486	2.1219	1.6809	1.1959	-1.1737	1.1021	1.0227	1.8835	1.6643	-2.1203	-0.5358	0.1126	1.3547	1.1917	0.4952	2.0485	-1.276	0.5188	-1.1434	1.492	-2.0981	0.6692	1.0037	-1.0448	-0.994	1.1711	1.7207	2.6607	-1.8881	0.8029	0.6237	1.0227	1.8835	2.2861	1.4463	2.6699
NP_001119595	ENOSF1	mitochondrial enolase superfamily member 1 isoform rTSalpha	0.4241	0.0749	-0.9248	-2.7697	0.0149	-0.4901	-2.2216	-3.3545	-1.9196	-1.1622	-0.9573	-1.9515	-2.2146	-0.5145	1.6326	-4.2996	-2.2291	1.1672	-1.8911	0.9041	0.5248	-2.9339	0.5474	-2.1123	2.3461	-0.456	-1.5377	3.6892	-3.4571	-2.0258	-1.0733	-2.056	1.8263	-1.1244	0.4809	0.3137	3.4491	3.0935	1.0706	0.4438	0.4085	-1.0936	1.1672	-1.8911	0.3038	1.4905	-0.1679
NP_004437	EPRS	bifunctional glutamate/proline--tRNA ligase	-0.0333	-0.2095	-0.8	0.3014	0.09	-0.8176	0.6633	0.7193	1.0666	0.9162	-0.2854	-0.3471	0.1406	1.2518	0.2883	0.3309	0.314	-0.6672	-0.8782	-0.6841	-0.3231	1.0905	0.5675	-0.1595	0.2369	0.0808	0.4757	-0.3191	1.4919	0.0356	-0.4964	0.483	-0.6401	-0.5569	0.289	-0.0906	0.0391	-0.5443	1.2048	-1.7556	-0.9854	0.0767	-0.6672	-0.8782	-1.619	-0.2534	-1.0298
NP_005693	ERAL1	GTPase Era, mitochondrial	-1.1829	-0.5139	-1.4714	-0.4223	-0.9287	-0.9926	-0.2804	0.1554	0.912	0.303	-0.7653	-0.6384	-1.5258	-0.6376	-1.8572	-0.9512	2.0001	-0.619	-1.2715	0.0046	-1.55	-1.0932	0.3823	0.6224	-0.9175	-0.7915	-1.7419	-0.9378	2.3395	1.3435	0.0525	1.0029	-1.1814	-0.7402	0.0118	1.3419	0.2977	-1.5955	-1.1062	-0.6616	-1.3954	-1.4649	-0.619	-1.2715	-0.4453	-0.6165	0.0119
NP_056107	ESYT1	extended synaptotagmin-1 isoform 2	0.9422	0.3191	0.0941	-0.5325	-0.529	0.6335	-1.2115	0.4121	0.5689	-0.1698	-0.4211	1.0893	0.4073	0.3503	1.1845	-1.2514	-0.6593	1.3758	0.6829	-0.4922	-0.1956	0.7507	0.7889	1.9133	0.7056	0.0808	-1.5305	-0.0923	-0.0304	0.4807	0.8507	0.0333	-0.3863	0.2914	-0.5994	2.0419	-0.3522	0.0505	0.9787	-1.7026	0.0805	-0.9808	1.3758	0.6829	1.0664	0.1928	1.9038
NP_004721	ETF1	eukaryotic peptide chain release factor subunit 1	-0.851	0.1652	-0.0476	-0.6611	0.0359	-0.1626	0.3918	-0.7229	-0.6788	-0.911	-0.0801	-0.8871	-1.2444	-0.0355	-0.6383	0.0272	-0.3359	-0.6603	-1.0421	0.6745	-0.0155	0.5561	0.6923	0.7259	-0.4575	0.582	0.3969	-0.1692	0.7893	-1.4441	0.5734	0.5111	-1.0156	0.4303	-0.7345	1.1792	0.9825	0.1819	0.7525	-1.059	-1.4774	-0.3045	-0.6603	-1.0421	-0.6833	0.5833	0.1956
NP_000117	ETFA	electron transfer flavoprotein subunit alpha, mitochondrial isoform a	1.8004	1.0183	1.2446	-0.7713	-0.0753	1.1247	0.9063	-0.1374	0.9393	-0.1772	-0.4939	1.7347	-1.111	-2.0114	1.4731	-2.9892	0.8729	1.9628	1.5916	-1.8093	-1.1185	0.754	-0.3504	-2.1951	-0.2275	-3.0806	-1.0684	-1.3144	0.0504	-0.2728	1.6516	0.6891	0.1279	0.3328	-0.2156	0.3652	4.113	-0.2676	3.5194	-1.5549	-0.1694	-0.5963	1.9628	1.5916	0.7068	1.0042	2.0152
NP_001976	ETFB	electron transfer flavoprotein subunit beta isoform 1	1.7437	0.6102	1.0928	-0.6427	0.1621	1.0513	1.1651	-0.3326	1.1325	0.3006	-0.6892	1.7459	-0.663	-2.1711	2.1262	-2.4311	1.0016	2.1485	1.7197	-2.0841	-0.3119	-0.0179	-0.0847	-1.2931	0.4452	-1.9045	-0.8212	-0.8379	0.2121	0.0434	1.2988	0.675	0.6523	0.3534	-0.154	1.1846	4.7244	-0.0117	3.2403	-1.078	0.2875	-0.1686	2.1485	1.7197	1.1692	0.758	2.0093
NP_004444	ETFDH	electron transfer flavoprotein-ubiquinone oxidoreductase, mitochondrial precursor	-0.5231	-1.3101	0.9578	-0.8889	-0.6673	0.5093	-2.2216	-1.0736	2.0711	-1.3346	-1.0533	-1.5818	-1.8887	-1.5291	-0.5319	-2.8797	-1.0643	1.9513	0.2926	1.9315	-1.5012	0.091	1.6102	-1.0325	1.17	1.9752	-0.0509	1.2604	0.4937	0.1645	1.1615	-1.9201	-0.092	-0.087	0.244	1.7163	3.4177	0.4931	1.1236	1.8634	-0.6223	0.4447	1.9513	0.2926	0.8771	0.3297	1.7826
NP_055112	ETHE1	protein ETHE1, mitochondrial	0.4484	0.2388	-0.0442	-0.5876	-1.3494	-0.1598	-0.8675	-0.6145	3.7437	-1.0637	-0.2291	2.6848	-0.637	0.2505	0.482	-1.0254	-0.1506	0.2087	-0.4224	1.2842	0.8399	-0.6446	0.4387	0.9948	-1.434	1.1306	-1.5628	0.1805	0.095	0.8906	0.4754	-0.6366	-1.0698	0.1968	-1.694	-0.7742	2.96	0.5139	0.6076	1.1176	-0.6301	0.4248	0.2087	-0.4224	-1.6298	0.8264	-0.1503
NP_001153416	EVI5L	EVI5-like protein isoform 1	0.9827	-0.2964	-0.1657	-0.8448	0.8472	1.3675	-0.2363	-0.5061	0.378	0.2932	-0.1794	0.5022	-0.3556	-0.8472	0.9984	0.8572	0.1508	0.9493	-0.196	0.0611	0.7762	0.2427	0.648	-0.6974	0.9183	1.841	0.25	0.0883	0.0197	0.7579	-1.2582	-0.126	-0.2882	-0.1934	-1.4784	-0.275	0.1859	1.2366	-0.4065	0.1258	0.0259	0.7729	0.9493	-0.196	-0.2127	-0.9795	0.3442
NP_005098	EXOG	nuclease EXOG, mitochondrial isoform 1 precursor	-1.7456	-7.6462	-2.5308	0.1985	-0.7063	-1.0688	-1.685	-5.7004	-1.8265	-1.1598	2.0382	2.1089	1.0887	-1.732	-0.5091	-1.6576	-2.1381	0.2477	1.4128	-3.4201	1.2939	2.1032	3.3816	0.9824	0.736	1.7542	-0.3196	-0.1346	-3.538	2.2337	-7.2151	0.4876	0.4222	-5.8596	-0.8885	-0.0227	2.8761	-3.2104	3.2827	-0.8698	-2.1334	1.9532	0.2477	1.4128	-4.1448	-4.2652	-3.4161
NP_001432	FAAH	fatty-acid amide hydrolase 1	-2.3001	-2.5679	-3.0706	-3.8313	-3.1794	-1.0829	-2.856	-2.5556	-1.0356	-1.9429	-0.9838	-1.9672	-2.9404	-2.3175	-0.4598	-2.523	-4.4144	-3.116	-4.5039	0.3207	-0.1393	0.8068	-2.6169	-0.536	1.3653	2.3186	-2.5444	2.7438	0.3962	-3.9935	-0.8269	2.6425	-0.1055	-0.9323	1.7555	2.3322	2.5023	-2.3182	2.8763	-1.1234	0.3851	0.0204	-3.116	-4.5039	0.4661	1.8451	0.395
NP_004256	FADS2	fatty acid desaturase 2	3.7757	-4.1771	-6.4884	-3.0636	-1.3163	-3.6379	-6.2616	3.9834	0.5325	4.0241	3.3357	0.435	-0.4556	1.6044	3.3794	-2.1309	1.2057	-2.8133	-3.1901	-3.3373	-4.589	-4.4645	-6.9971	-4.6567	-0.9045	-8.4759	NA	-6.8214	1.0458	-1.9165	-2.3224	0.5626	-3.9692	-6.6252	-2.779	-2.9555	-2.9376	-4.3377	1.2543	-7.1651	-4.0934	-4.684	-2.8133	-3.1901	-4.0772	-2.7276	-2.861
NP_112485	FAHD1	acylpyruvase FAHD1, mitochondrial isoform 2	-1.9115	-0.2161	-0.4356	-0.0109	0.6789	0.7069	-2.8844	0.3326	-0.3197	-0.5096	-0.9275	-1.3711	-1.0925	-0.9703	-1.9218	-0.9371	-0.091	-0.2132	-0.8067	2.1798	-1.5312	-0.483	1.5297	0.0184	-1.2213	1.4503	0.4614	0.7454	0.1592	1.3513	0.5818	-0.2244	-1.3235	0.6342	0.4027	1.7625	3.8824	-0.2607	3.3357	0.2848	-0.0015	-0.0294	-0.2132	-0.8067	0.7392	1.482	1.036
NP_057128	FAHD2A	fumarylacetoacetate hydrolase domain-containing protein 2A	1.2458	1.8848	-0.9113	-0.6207	-0.7814	-0.1852	-2.736	2.4002	4.23	-0.2412	3.7428	0.8675	1.359	-1.7686	0.8693	1.4223	3.0582	0.8209	-0.902	0.0611	-1.2348	-0.2158	-0.5557	-1.8765	-0.4097	-0.1324	-1.6201	2.0175	0.7196	-1.6354	0.1505	-1.105	-0.7213	-0.6693	-0.1753	0.3544	0.6855	-0.6757	-2.6469	0.3454	0.9278	-1.2428	0.8209	-0.902	0.5499	1.3473	1.5188
NP_955368	FAHD2B	fumarylacetoacetate hydrolase domain-containing protein 2B	1.2782	1.4231	-1.0699	-0.786	-0.7033	-0.0102	-2.736	2.6026	3.5937	-0.6401	3.3854	0.8675	1.0627	-2.3474	0.8351	1.0868	3.1649	0.5962	-0.9557	1.2804	-0.9384	0.0415	-0.5436	-1.6076	-0.4097	0.5149	-1.2439	2.1212	0.8869	-1.5846	0.0469	-1.3533	-0.3559	-0.7018	0.1303	0.897	0.6855	-0.6203	-2.6363	-0.1089	1.0411	-1.1532	0.5962	-0.9557	0.6824	1.3273	1.4562
NP_116211	FAM136A	protein FAM136A	-1.0898	-2.3037	-0.6549	0.6283	-1.0819	-1.7774	1.7206	-0.7229	1.4802	0.7168	0.6679	2.743	1.8663	-1.8484	-1.3674	0.2638	1.19	-0.7199	-0.3986	-0.2325	-0.9722	-0.3609	0.4065	-1.9882	-1.1128	-0.527	-0.8534	1.2911	0.516	-1.7642	-4.3108	0.661	-0.904	-1.1481	-0.9027	0.4358	-0.2054	-1.3292	-1.6751	-0.177	-1.2041	0.6171	-0.7199	-0.3986	-0.2506	-0.2323	0.0921
NP_055182	FAM162A	protein FAM162A	-1.2558	-1.1562	-1.5996	-0.9109	-1.118	-0.3094	-0.9496	-1.6013	1.8529	-1.7754	0.1383	0.3902	-2.1887	-2.3507	-1.2344	-0.5874	-1.1177	-0.3989	-1.1821	0.3621	-1.8239	0.5627	-1.2884	0.2915	-0.9479	-0.527	-1.1185	1.3449	-1.589	1.9682	-0.5608	-0.5944	-0.0074	-2.1383	1.2011	0.3652	3.3338	-1.5575	2.7809	0.3643	-0.1303	1.363	-0.3989	-1.1821	-0.3858	-0.5196	-0.25
NP_803237	FAM171B	protein FAM171B precursor	1.6627	-3.8726	-0.6954	-1.8513	2.4969	0.4331	1.8311	0.0325	-3.4855	-0.32	0.9658	-2.0658	-1.2147	-2.2576	2.7262	-1.1101	NA	4.8175	2.1487	-6.777	-3.2646	-0.0673	-0.5476	1.0651	6.9334	1.253	0.2751	-3.5241	-2.5621	-3.8217	-3.1514	1.8274	0.1279	-3.6103	-0.5236	0.8183	-2.0677	-0.8589	0.0811	-0.0597	8.4129	NA	4.8175	2.1487	-1.5757	-3.3959	-1.7275
NP_076422	FAM173A	protein FAM173A isoform 1	-1.616	0.4028	NA	NA	-2.1427	NA	NA	-1.2109	NA	NA	NA	NA	-2.3035	-2.9229	NA	NA	NA	NA	NA	-0.5825	-3.1933	NA	NA	NA	NA	NA	NA	-0.077	NA	-0.6945	-2.5745	NA	-0.1732	NA	1.3314	NA	4.1165	NA	2.5335	1.7952	-0.716	NA	NA	NA	NA	NA	NA
NP_062457	FAM54B	mitochondrial fission regulator 1-like isoform a	0.2338	0.6235	1.7743	0.3969	0.2943	1.4748	0.8495	0.0072	-0.8129	0.7069	-0.6097	0.7532	0.2628	0.7927	-0.5623	-0.2589	0.6123	1.1167	-0.1692	1.017	0.5623	-3.5871	0.4306	1.301	1.2134	0.5189	0.5044	0.657	0.4909	-0.226	1.0635	-1.2128	-0.1935	1.184	0.8789	0.349	3.4037	1.5513	-0.191	-0.389	1.7478	0.0601	1.1167	-0.1692	1.7479	0.7264	0.9872
NP_004620	FANCG	Fanconi anemia group G protein	1.4199	0.5533	-0.1724	1.183	-5.0875	NA	-3.2505	-2.3893	-0.7583	-3.1052	-0.4078	-2.4803	4.0772	-2.3341	-1.1319	2.0757	-4.7409	0.5779	2.8756	-3.883	-3.9024	-1.7365	-3.7361	NA	-3.8947	3.2619	-7.6461	-3.6241	2.0272	3.7329	-0.1996	-2.337	-1.0968	-0.2673	0.3388	3.2221	-3.8705	-4.9705	-4.5374	-2.384	-0.9932	-2.2672	0.5779	2.8756	-2.5222	-0.1713	-1.9601
NP_006558	FARS2	phenylalanine--tRNA ligase, mitochondrial precursor	-0.4057	-0.7715	-1.1171	-1.8072	0.8021	0.2552	0.9821	-1.6122	1.0825	-0.2831	-0.9474	-0.5711	-0.5667	-0.7108	0.0301	-0.2837	0.5715	-1.5018	-0.9229	-0.5787	-1.5613	-1.0998	-0.1732	-0.656	-0.4531	1.328	-1.2475	-0.0424	0.6582	0.6564	-1.6139	-0.9458	-1.1408	-3.1758	1.6986	-0.0743	0.8008	-0.7483	1.5123	0.546	0.268	-0.1752	-1.5018	-0.9229	-0.4831	-0.909	-0.5001
NP_006703	FASTK	fas-activated serine/threonine kinase isoform 1	NA	NA	NA	0.3381	NA	1.6273	-0.2773	NA	NA	-3.6273	NA	NA	NA	NA	1.7123	2.1534	NA	NA	NA	-0.5147	-0.3344	NA	NA	0.5521	NA	1.1425	0.9451	NA	-0.0249	NA	NA	NA	-0.9886	-0.3559	4.2217	NA	NA	NA	NA	NA	NA	NA	NA	NA	NA	NA	NA
NP_078898	FASTKD1	FAST kinase domain-containing protein 1	-0.6365	-0.4838	-2.1293	NA	-0.9858	0.5771	0.2498	NA	0.6121	0.9015	-0.3218	0.1504	0.2184	-2.6102	-0.3535	-1.7565	NA	NA	NA	-0.6164	-3.2909	0.5132	0.7245	-0.5567	-1.7638	0.2031	NA	-2.3367	NA	-0.3821	NA	-0.8849	NA	-4.0004	1.2366	2.5682	1.1502	-1.5333	-1.5126	-0.071	-1.7429	NA	NA	NA	NA	NA	NA
NP_055744	FASTKD2	FAST kinase domain-containing protein 2	-0.0333	-0.1526	-0.3884	0.3565	0.2763	1.9293	-0.7097	0.0217	2.3551	0.7266	0.8764	-0.17	0.0407	-0.3782	0.5048	0.7548	1.0079	0.0299	0.668	0.125	-1.3286	0.7507	-0.5315	-1.6365	-0.6484	-1.1743	-0.9107	-0.9685	0.3962	0.7032	-0.9417	0.3237	-0.975	-1.0121	-0.5118	-1.5366	-0.9706	-1.0007	-0.7564	-0.6388	-0.5364	-1.0438	0.0299	0.668	-0.256	0.8738	0.7526
NP_068598	FASTKD5	FAST kinase domain-containing protein 5	-0.2843	-0.999	-0.719	0.9369	1.6615	-0.5155	-0.3846	-1.7893	2.4188	-0.3816	1.2405	0.7756	1.0109	0.1441	0.1744	-0.0859	1.8117	-1.0088	-2.0401	0.2342	-1.9402	1.7404	0.8212	0.1756	-3.413	-0.4244	-1.9497	-1.8793	1.5309	3.2136	-1.5662	1.4386	-1.6652	-2.1176	0.2606	1.4016	-0.0307	-1.8376	1.007	-0.7032	-0.4505	-0.7554	-1.0088	-2.0401	-0.0288	-1.149	-0.8773
NP_060173	FBXL12	F-box/LRR-repeat protein 12	-1.0898	NA	NA	NA	NA	1.2518	NA	0.8458	NA	NA	NA	NA	1.1479	0.2306	0.463	1.8179	NA	1.5088	0.4684	0.7084	-0.2368	NA	NA	0.4983	NA	NA	-2.2506	NA	-0.2117	NA	0.0273	NA	NA	-0.9353	-1.3102	0.0831	NA	NA	-0.5196	0.3908	1.291	NA	1.5088	0.4684	NA	NA	NA
NP_001995	FDPS	farnesyl pyrophosphate synthase isoform a	0.165	-0.3566	0.2358	2.9279	-0.6552	-1.5064	1.6638	0.2169	0.687	1.2117	1.1909	0.2602	-1.2036	-0.2118	0.5351	-0.9759	-0.9042	-1.6692	-1.5485	-1.9335	-2.2441	-0.9712	-0.2135	-0.5567	-0.3967	-1.2454	-1.097	-2.817	0.3237	-1.1239	-0.3956	4.4319	-0.5995	-0.7254	-1.2107	-0.1421	-1.582	-1.6232	1.4275	-1.3467	-0.8175	-1.0339	-1.6692	-1.5485	-1.5297	-0.2481	-0.1132
NP_004100	FDX1	adrenodoxin, mitochondrial precursor	1.8166	2.3096	-1.829	-0.9697	1.7397	-1.2156	-0.937	0.1663	2.7279	-1.2189	3.0775	-0.5375	1.4849	1.1753	0.4668	1.8002	1.4506	2.2976	2.7445	-1.7115	-0.7096	0.4011	1.0708	1.181	0.5537	0.732	-0.3841	-1.472	1.0319	0.715	0.2289	-0.2946	0.5407	-2.0939	0.0047	1.6051	1.0768	-1.2774	0.8727	0.5649	0.8849	1.2835	2.2976	2.7445	-1.7785	-1.1195	-1.1334
NP_001026904	FDX1L	adrenodoxin-like protein, mitochondrial precursor	0.1286	-0.0589	0.6609	-0.8705	0.0149	0.9836	1.0515	0.347	-0.5743	-0.1575	-0.3483	-0.3986	-0.5482	-0.0921	1.2528	-0.6439	-0.4395	1.1419	0.522	0.7385	0.0108	-0.991	0.2334	-0.2754	1.8123	1.2214	NA	0.2881	0.1006	0.5705	1.1055	-1.1097	0.1279	0.3505	-0.7368	1.0489	2.6875	1.451	0.6889	0.2015	2.2671	0.6735	1.1419	0.522	1.253	-0.5607	0.4243
NP_001012533	FECH	ferrochelatase, mitochondrial isoform a precursor	-0.0171	1.2525	0.8026	-0.3709	-0.49	0.1988	0.4266	-0.9688	-0.0311	-0.65	-0.4145	1.3896	0.9368	1.5412	-0.3269	-1.5446	0.7442	1.7014	0.1288	0.3584	-0.522	-0.737	1.4492	-1.4793	0.5233	1.2885	0.68	-0.9685	1.2967	-0.589	0.8591	-1.0535	-0.0751	0.7495	1.3764	0.3273	0.8986	0.2891	-0.4277	0.0728	1.1309	-0.2581	1.7014	0.1288	1.0042	0.5907	1.1611
NP_004102	FEN1	flap endonuclease 1	-0.3814	0.0281	0.4349	-0.3893	1.8298	-0.8091	1.3103	-0.0145	-0.272	1.0862	1.9521	-1.2031	1.6627	2.7986	0.1858	1.5318	-0.3013	-1.4422	0.2092	0.475	-2.4429	-0.8524	-0.9784	-2.5798	-0.2101	0.2702	-0.488	-2.7555	1.1629	0.754	-0.7009	1.6822	0.402	-0.7461	-1.6821	-1.0564	-0.4605	-3.0617	-0.5655	0.5044	-0.7199	-1.266	-1.4422	0.2092	-1.0456	0.0487	-0.9066
NP_056448	FGFR1OP2	FGFR1 oncogene partner 2 isoform 1	0.752	-0.1693	1.0321	-0.3048	0.3003	0.6476	-0.0058	0.4952	-0.4061	-0.8076	-0.1166	-0.4479	0.6591	-0.9703	0.6908	-0.8452	-0.2009	0.5527	0.948	1.0621	1.3577	0.3945	0.3944	-0.0023	0.8619	1.3635	0.053	-0.9878	0.4937	1.0624	0.9823	-0.0276	0.879	-0.1047	-1.078	1.0733	0.4095	0.7283	1.4063	0.512	0.5452	1.1906	0.5527	0.948	0.9664	0.0697	0.7233
NP_000134	FH	fumarate hydratase, mitochondrial	-1.0777	0.4262	-0.1083	-1.1754	1.0095	0.4895	1.547	-1.0447	1.3984	0.0986	0.3601	0.249	-2.1591	0.6929	-1.1661	-0.8735	0.9326	0.0918	-0.1334	0.5277	-1.5162	-0.4797	0.8292	-0.2712	0.5711	0.0176	0.3504	-1.1376	0.0532	-0.7218	0.0833	1.1107	-0.5589	0.2323	0.0924	0.5389	0.972	-0.8866	1.7243	-2.4862	-0.1381	0.9155	0.0918	-0.1334	-0.2398	0.8001	0.9891
NP_001159715	FHIT	bis(5'-adenosyl)-triphosphatase	-0.936	-1.6814	-0.8776	-0.7015	-1.5056	1.0118	1.7301	-0.4193	0.5325	-0.4013	-1.8112	-1.0372	-0.7703	-2.873	-1.3977	-2.3852	-1.4725	0.9287	-0.8008	0.2869	1.3577	1.6117	0.7125	0.8293	-0.1059	0.2702	1.0991	2.2557	-0.0026	1.0507	0.565	-0.4258	0.429	-0.4446	0.4667	-2.2447	2.2857	1.4614	-1.7564	-0.4117	0.5842	1.2006	0.9287	-0.8008	1.5018	1.441	0.4575
NP_001153174	FHL1	four and a half LIM domains protein 1 isoform 1	-2.8952	-0.7347	5.0234	-0.3415	0.099	9.021	-2.3257	2.2628	-2.9764	-1.8616	-3.4629	-1.9605	-0.8481	-0.5112	-2.1154	4.0819	1.6735	5.7851	4.6423	3.9035	1.7329	-1.7497	5.2617	-0.1843	7.3154	2.1686	1.9804	-0.8379	-2.7294	-1.7408	6.1942	0.6001	1.4643	3.1141	-4.1815	0.9187	-0.4256	1.4372	-0.668	1.905	4.5435	1.8902	5.7851	4.6423	5.6827	0.9074	6.1937
NP_057152	FIS1	mitochondrial fission 1 protein	-2.7211	-1.0157	1.0354	-2.3987	-1.4726	0.0124	-1.584	0.4916	1.2711	-1.2632	-0.5535	-0.9991	-0.8851	-1.7154	-3.566	-2.7561	-0.8539	0.8462	-1.045	1.2653	-0.0005	0.5594	0.644	1.3216	-0.1841	0.0808	1.2209	0.9837	-0.5156	-0.101	-0.3788	-0.749	-0.4811	0.9446	1.0495	0.8156	0.5248	-0.6618	-1.403	-0.0824	-1.0401	0.4513	0.8462	-1.045	2.6025	2.1598	2.1891
NP_068758	FKBP10	peptidyl-prolyl cis-trans isomerase FKBP10 precursor	3.456	-1.0759	1.8384	0.2169	-1.4485	0.6279	0.6917	1.5254	-1.756	-1.4897	-0.5601	-0.1633	0.2666	0.2605	3.5275	0.9985	1.5637	1.7587	-0.5416	1.4272	1.913	1.0311	0.1488	-0.1719	2.2984	1.324	-0.4271	-0.5689	1.319	-4.0052	0.2878	0.764	-1.0427	0.9239	-2.2507	-1.4498	0.399	1.451	0.1023	-1.0855	1.2675	-0.1421	1.7587	-0.5416	-1.1944	-0.8659	-0.2636
NP_057678	FKBP11	peptidyl-prolyl cis-trans isomerase FKBP11 isoform 1 precursor	1.9623	-0.37	0.2662	-0.9146	-2.2779	-0.7329	-3.9922	2.0568	1.7302	-1.2484	-0.3979	2.1403	0.8331	0.0742	1.4541	-0.5415	2.4271	0.6031	0.1317	-0.575	0.0933	0.2361	-1.2361	-1.1856	5.4014	-0.9099	-3.1176	0.461	1.5811	2.6319	1.45	1.7431	1.7552	0.4983	-2.599	-3.7884	-0.3487	-0.3748	0.1447	-2.1038	-2.5316	-0.7024	0.6031	0.1317	0.009	-0.165	0.0784
NP_004461	FKBP2	peptidyl-prolyl cis-trans isomerase FKBP2 precursor	-1.0777	-0.3566	-1.1509	-1.6272	0.4536	0.3032	-1.6124	-0.094	-0.8288	-1.5636	0.9856	-0.7482	0.0555	-1.6522	-0.7598	-1.0784	-0.4897	-0.0504	-0.0172	-1.7341	-1.3061	0.2394	-1.6064	-0.1264	3.3617	0.9491	-1.3406	0.7416	-1.1931	0.4963	-1.0005	1.1669	0.7132	-0.4151	-0.9666	-1.8676	0.3186	-0.8451	-1.2617	-0.0824	-0.0678	-0.2581	-0.0504	-0.0172	-0.7887	1.3873	0.4067
NP_002005	FKBP4	peptidyl-prolyl cis-trans isomerase FKBP4	-2.8668	-0.9689	-2.3115	-2.1305	-0.487	-1.2947	-0.3436	-3.2822	-1.9196	0.6306	-1.8245	-0.9364	-4.6254	-1.9948	-3.1028	-4.289	-1.1993	-2.7445	-3.5595	-0.2362	-1.5387	0.0646	-0.133	-0.987	-1.3689	0.9806	-1.269	-0.7226	-1.7898	-0.4446	-2.4148	-2.9881	-1.8208	-2.2151	-0.7818	1.6973	1.5974	-1.0561	-0.3818	-2.8193	-2.4535	-0.6626	-2.7445	-3.5595	-1.1836	0.1192	-1.1373
NP_036313	FKBP8	peptidyl-prolyl cis-trans isomerase FKBP8	1.181	0.9246	-1.0159	-0.2276	1.4001	0.0322	0.6317	0.1735	0.2802	0.5912	0.6447	1.0198	-0.3445	0.9358	0.987	-0.2589	-0.0753	0.2133	0.239	-0.1986	-0.8109	-0.7733	-0.9543	0.4445	1.6517	-0.7638	-1.5269	0.6301	0.3571	-0.4485	0.5342	0.4689	0.5373	-0.6308	0.1871	0.973	-0.1356	-0.323	0.2295	-0.9985	0.2289	-0.0161	0.2133	0.239	-0.0505	0.1971	0.522
NP_079483	FLAD1	FAD synthase isoform 1	-0.9684	0.0916	-0.2365	3.3467	-0.5651	-0.061	1.1083	-0.9796	0.4984	0.8029	-1.093	0.8899	0.8405	-0.5711	-0.8015	-2.1026	1.6327	-0.1948	-1.0242	-0.4583	-1.1936	-1.08	-0.9784	-0.7222	-1.3124	-0.0258	-0.6994	-1.3144	1.0346	0.1645	-0.1407	0.1878	-1.1611	-0.1668	0.289	-0.4243	0.2278	-1.0664	0.9045	-0.2489	-0.7902	-0.1288	-0.1948	-1.0242	-0.7292	0.1623	-0.0037
NP_054772	FLVCR1	feline leukemia virus subgroup C receptor-related protein 1	NA	NA	NA	NA	NA	-1.385	NA	NA	0.0484	1.7387	NA	-0.3202	NA	0.164	NA	NA	NA	NA	NA	-0.5298	NA	NA	NA	-1.4048	NA	NA	-1.5771	NA	NA	NA	NA	2.2958	NA	NA	0.7486	0.2947	-1.9698	-3.3245	2.0353	-0.5934	0.2484	NA	NA	NA	1.848	-0.0061	2.3455
NP_060017	FOXRED1	FAD-dependent oxidoreductase domain-containing protein 1	0.586	-0.1526	-0.5975	0.1948	-1.3043	-0.2868	-0.6434	0.488	1.7915	-0.5786	2.9848	-0.1252	0.6554	0.1241	-0.1788	-0.9194	-0.8728	-0.243	-1.5932	0.1363	-0.8634	0.378	-1.6829	-1.3676	0.9356	-1.0007	-0.8928	-0.2576	0.2428	0.5939	0.0273	-0.6507	-0.0852	-0.8732	-0.7961	-0.9018	0.2523	-0.7517	0.4628	0.0615	0.0103	-1.7434	-0.243	-1.5932	-0.3074	0.9148	0.0237
NP_004948	FPGS	folylpolyglutamate synthase, mitochondrial isoform a precursor	-0.9198	-1.4038	0.8735	0.3014	-1.4245	0.7718	-0.716	-0.3	0.1484	-1.3789	0.7076	-1.0417	-1.2407	-0.7906	-0.2775	-1.0077	-0.3861	-0.4081	-1.4294	-0.0368	-0.0605	-0.8755	0.0925	-0.3788	-0.2144	0.7438	-0.3518	-0.8571	0.9984	-0.7725	1.8365	-0.2946	-0.3051	0.5426	-0.3672	-1.1378	0.7065	-0.4405	2.1766	-1.5587	0.1821	0.4281	-0.4081	-1.4294	-0.6184	0.497	-0.1718
NP_776155	FUNDC1	FUN14 domain-containing protein 1	-1.7658	NA	-1.6266	NA	NA	NA	NA	0.1265	2.7847	-1.9773	NA	NA	0.8331	-2.5936	NA	NA	-1.3343	-1.2289	-2.1027	0.7836	-2.3642	-0.5951	-3.6315	NA	-4.077	NA	-1.011	2.0367	-0.1001	-0.8701	-0.0903	0.0942	-1.5569	-0.3441	1.0637	-0.4487	NA	NA	0.3532	-1.0893	0.6272	0.6038	-1.2289	-2.1027	NA	NA	NA
NP_076423	FUNDC2	FUN14 domain-containing protein 2	-1.8508	-0.8585	-0.5773	-0.8631	-1.725	-0.9926	-0.4193	-0.3542	-0.2561	0.9261	-0.8613	0.3319	-0.9	-1.6988	-1.4965	-3.2258	0.8729	0.5091	-0.2883	-1.4631	-1.4449	1.9581	-0.4349	-0.8008	-0.8828	-0.3494	-0.9358	1.5794	-0.6829	-0.3118	-0.9837	-1.6344	-0.4033	-2.957	2.1274	0.2323	1.2515	-1.3846	0.6253	-1.4187	-0.9698	2.0228	0.5091	-0.2883	-0.4669	-0.2386	0.6393
NP_036324	FXC1	mitochondrial import inner membrane translocase subunit Tim10 B	-0.6162	-0.9622	0.2662	-0.7309	-0.6132	0.6505	-1.584	-0.394	1.3734	-1.209	-0.5932	-0.8961	0.0332	-0.8505	-1.2269	-1.4845	0.7096	1.3804	0.8855	2.0444	-0.0793	-1.7134	0.9741	-0.143	-0.0842	0.9964	0.9952	0.3458	-0.9561	1.1405	0.3802	-0.4726	-0.5454	0.0017	0.9239	0.661	1.9852	0.8631	0.8762	-0.0748	0.4515	0.4348	1.3804	0.8855	2.6863	1.6515	2.6113
NP_000135	FXN	frataxin, mitochondrial isoform 1 preproprotein	-1.1789	-1.464	-0.2264	-0.0403	1.1177	0.738	-0.4604	-0.6687	0.7166	0.0445	-0.0868	-0.5689	0.4369	-0.1753	-1.356	-1.2797	-2.4709	-1.4582	-2.4483	1.589	-0.1806	0.8365	0.9862	-1.1111	-2.1718	-0.8467	-0.1655	-0.8302	-0.365	-0.55	-1.6111	1.12	-2.1896	-0.5865	1.855	-0.1936	-1.0335	-2.2249	0.1377	2.2949	-2.7268	-2.423	-1.4582	-2.4483	-1.6352	0.2918	-0.379
NP_443082	GADD45GIP1	growth arrest and DNA damage-inducible proteins-interacting protein 1	-1.4217	0.0013	-1.2453	0.2536	-0.1775	-0.0186	-0.5614	-0.1157	0.837	-0.1796	-0.1397	0.2759	-0.9185	-0.6343	-2.1306	-1.1879	-0.2951	-1.057	-0.7829	1.3481	-1.6025	-0.384	-0.4108	-1.3841	-1.2256	-0.0692	-0.9537	0.1036	1.1824	-0.4055	-0.278	0.3331	-1.0799	-0.2111	0.2653	-0.275	0.944	-1.4261	-0.6115	-1.1537	-0.5715	-0.8847	-1.057	-0.7829	0.4931	1.4073	1.2295
NP_002035	GALK2	N-acetylgalactosamine kinase isoform 1	0.9139	1.2491	0.6474	1.5393	-0.7304	-0.2106	0.0194	-1.0194	0.2871	0.8571	2.4486	-1.6759	-1.0666	-0.3782	0.6035	-2.0037	0.4145	0.0024	-0.5356	0.3885	-0.083	-0.2026	-0.914	-1.8806	0.2239	-0.9415	-1.183	-0.296	0.0671	-0.9443	0.2345	-0.5476	-0.2442	-0.0042	-0.6207	-0.0173	0.2523	-0.935	0.597	-0.4344	-0.5364	-0.6427	0.0024	-0.5356	-0.3506	0.2823	0.4106
NP_938148	GANAB	neutral alpha-glucosidase AB isoform 2 precursor	0.4929	0.2422	0.1245	-0.9807	0.9584	0.2016	0.0036	0.7772	0.4075	0.2464	0.7837	0.975	0.3776	1.0356	0.5503	1.0868	0.3109	0.8599	-0.5445	-0.1535	-0.2368	-0.4566	-0.0484	0.8955	0.9487	0.5465	-0.4808	-1.2683	0.6387	0.0786	0.0021	-0.3227	-0.1698	0.1199	-0.526	-1.0076	-0.1251	0.6453	0.1942	-0.2489	0.2836	-0.0327	0.8599	-0.5445	-0.137	0.0971	-0.1034
NP_002038	GARS	glycine--tRNA ligase precursor	1.2701	-0.1894	1.3998	0.8634	-0.508	-0.157	1.0263	1.3953	1.9097	-0.5613	1.9852	2.2478	1.6404	0.9391	1.4123	-0.4779	1.5511	0.3211	-0.5982	0.6933	-0.2631	-0.2356	-0.596	0.4528	-0.336	0.2702	-0.2945	-0.4805	1.5783	-0.2806	0.3046	-0.4867	-0.9886	0.6076	-0.9382	-0.8746	-0.1985	0.3652	-0.1486	-1.2862	-0.5832	-0.1852	0.3211	-0.5982	-0.5129	-0.0292	-0.2402
NP_789788	GATC	glutamyl-tRNA(Gln) amidotransferase subunit C, mitochondrial	-0.2762	-0.0823	-0.1083	0.1985	-0.2796	-0.1965	-0.5298	0.1193	1.4279	-0.9406	-2.3739	-1.4675	-1.3555	-0.5611	-1.2686	-1.6505	0.1853	-1.6577	-1.5634	-0.6653	-1.1598	-0.5555	-0.7369	-1.7069	-0.8047	0.5978	-1.0433	-0.5573	0.254	0.0161	0.2821	-1.2362	-2.9982	-1.2456	-0.7653	-0.3293	-0.3277	-0.4059	0.1129	-0.601	0.592	-1.077	-1.6577	-1.5634	-0.5994	-0.5112	-0.4005
NP_001473	GATM	glycine amidinotransferase, mitochondrial precursor	0.2257	-1.1796	0.084	-3.8093	0.8051	-0.2191	-2.6256	-2.2195	1.087	-2.2335	2.2666	-0.6473	-1.4888	-1.5857	1.1579	-1.315	-2.2637	1.573	-0.7739	1.7019	-2.1465	-1.4297	0.3622	-2.4061	-1.0911	0.9372	-0.1835	-2.7786	-2.0742	-3.1814	0.4082	-3.9672	-0.8295	-0.1638	0.6325	0.3978	2.8831	-0.61	1.1695	0.5649	-0.5793	-0.8549	1.573	-0.7739	-0.6265	0.8464	0.1155
NP_001165161	GCAT	2-amino-3-ketobutyrate coenzyme A ligase, mitochondrial isoform 1 precursor	-4.3119	-1.9858	-1.3196	-2.6522	1.1838	0.3173	-3.9544	-1.9881	-0.097	0.3449	-1.7484	-0.6854	-2.2479	-2.5004	-1.5762	-2.3464	-1.6012	-0.0916	-2.0729	-2.1593	-0.8259	-3.6695	-3.5187	-3.1715	0.1111	-2.9701	-2.9206	2.152	0.2317	0.2152	0.0273	-2.3323	-1.0596	-0.1549	-0.2464	-1.9815	-3.9334	-2.5361	-1.0744	-3.1524	-2.8635	-1.1566	-0.0916	-2.0729	1.6722	1.1284	2.3396
NP_000150	GCDH	glutaryl-CoA dehydrogenase, mitochondrial isoform a precursor	-0.3693	0.1686	-0.2736	-0.8631	0.5017	-0.14	-0.4099	-0.7085	1.1643	-1.0366	-0.3218	0.9705	0.7961	-0.7574	-0.3345	-1.0466	1.4286	0.4266	0.1496	1.1825	-0.5558	-2.1488	-0.5074	-2.0296	-0.3403	-0.2587	-1.441	0.2996	1.1239	3.8734	0.0189	-0.8146	-0.7483	-0.5894	0.045	0.8807	3.9278	0.2891	-0.138	-0.7978	-0.6106	-0.4471	0.4266	0.1496	0.3417	1.2147	1.0341
NP_004474	GCSH	glycine cleavage system H protein, mitochondrial precursor	-0.1183	0.6102	1.0287	0.1434	0.3123	-0.1795	-0.6339	-0.2783	3.4755	1.7954	-1.7417	0.1751	-2.2257	-0.3116	-0.5433	2.1923	-0.2825	1.0732	0.6382	2.3191	-1.6588	-0.5259	0.8775	-3.9658	0.046	-0.7757	-1.3299	-0.6995	0.5133	1.4724	0.0385	-1.4564	-1.4927	0.4599	0.3648	0.3463	-0.5758	-0.61	0.6677	-3.2849	0.3656	-0.6228	1.0732	0.6382	0.009	-0.687	0.4614
NP_061845	GDAP1	ganglioside-induced differentiation-associated protein 1 isoform a	-1.4744	-1.9691	-2.7838	-3.9122	-0.1775	-0.3235	-1.7197	-3.6328	-1.7833	-0.9283	-2.0595	0.3566	0.3851	-2.3507	-2.8597	-3.9464	-0.832	-1.2312	-0.8812	4.4266	-1.2348	-1.0207	-3.1926	0.7383	-1.5772	5.7602	1.9124	-2.4366	-2.2219	2.6046	-1.7483	-2.6509	-3.1369	-1.2634	-0.1114	-0.5056	5.0598	-0.9731	-1.8094	-3.2319	-2.0865	-0.5764	-1.2312	-0.8812	1.3044	1.4652	1.0614
NP_872375	GDPD1	glycerophosphodiester phosphodiesterase domain-containing protein 1 isoform 1	-1.8953	-1.9992	-0.3006	-2.8652	-1.3013	-0.8091	-2.2721	-0.9326	1.5029	0.1651	-1.8146	0.1302	-1.4258	-1.742	0.2769	-1.2797	NA	NA	NA	0.7498	-1.2649	2.8916	1.1835	-0.6808	-2.2412	0.8978	-3.1678	-0.1385	0.095	1.0273	-0.4236	5.0268	-0.6976	-0.6338	-0.282	0.2621	1.4122	0.0851	1.4239	0.2621	-1.7351	NA	NA	NA	0.2795	-0.5165	-0.5021
NP_005253	GFER	FAD-linked sulfhydryl oxidase ALR	-1.7496	-1.2833	-2.0719	-1.5942	-0.6582	-0.2134	-1.7639	-0.1337	1.1461	-0.98	1.5086	-2.8433	-0.4556	-2.5603	-0.5661	-1.1349	-0.3767	0.1583	-1.5068	0.4863	-0.6721	0.1933	1.5458	-0.7511	-1.4687	2.291	-0.0616	-3.0284	0.4547	2.3742	0.2681	0.0707	-1.2897	-1.3964	-0.661	2.4136	4.2667	-1.3016	4.0919	-0.6956	-1.3056	0.1497	0.1583	-1.5068	0.174	0.2623	-0.0272
NP_079272	GFM1	elongation factor G, mitochondrial	-1.272	-0.3968	-1.2285	0.7899	0.9884	-1.1027	-0.9243	-0.7699	2.0256	-0.5613	0.7076	-0.0244	-0.3593	-0.3815	-0.8319	1.3764	-0.3924	-0.8552	-1.7005	-0.0556	-1.7188	1.5886	-0.0927	-0.9332	-1.5642	-0.9099	-1.1436	-0.7918	-0.3678	-0.0151	-1.1322	-1.0488	-1.107	-0.9501	0.1397	-0.2099	1.0663	-0.8451	1.954	-1.184	-1.1455	-0.4769	-0.8552	-1.7005	-0.7373	0.0634	-0.4493
NP_115756	GFM2	ribosome-releasing factor 2, mitochondrial isoform 1	-0.7417	0.0849	0.0064	-0.7309	-0.3187	0.594	-0.716	-1.3085	1.0734	-0.5737	-0.5005	0.5896	-1.1444	-1.2197	-0.0952	-1.2126	-0.7283	-0.7245	-1.0838	0.3207	-0.8146	-0.3609	-0.2779	-1.0407	-0.3967	1.0951	-1.3514	-0.4497	-1.1541	-0.2064	-0.2052	-1.4892	-1.2085	-0.0515	0.2179	3.0512	1.4437	-0.7414	-0.7281	1.8293	0.0103	-0.9842	-0.7245	-1.0838	0.3633	1.381	1.0653
NP_001032354	GGPS1	geranylgeranyl pyrophosphate synthase	0.1245	-1.9357	-1.1947	-1.8844	-0.1144	0.7549	-0.6087	0.3109	1.8347	-0.3496	-2.7645	-1.0462	-1.3295	0.6264	0.5769	-1.64	-0.7943	-0.3072	-0.5475	-0.0443	-0.9872	0.025	1.6263	-0.3953	-0.1537	0.2584	0.8627	1.2258	-0.7163	2.2571	0.8787	3.2139	0.182	1.054	0.9263	0.8265	-0.6072	0.6487	3.3781	-2.5316	0.7092	0.9188	-0.3072	-0.5475	-0.7563	0.3475	-0.9203
NP_055209	GHITM	growth hormone-inducible transmembrane protein	-0.5272	-0.5607	-2.4228	-0.6207	-3.8765	-0.4477	-0.8801	-0.4518	-0.1447	-2.364	0.4825	1.7929	-0.6037	-3.1624	-1.056	0.0978	NA	NA	NA	-3.9545	NA	1.9086	-0.0082	2.2567	-1.907	-2.3623	-1.9031	1.9944	0.8869	NA	-2.1964	-0.7162	-1.7058	-3.9029	0.8078	0.1916	1.0873	-2.8784	0.5052	-0.1657	2.9582	NA	NA	NA	-5.2914	-3.5116	-2.6754
NP_000156	GJA1	gap junction alpha-1 protein	0.1286	-2.772	-0.9383	-1.6383	-2.7497	0.6815	-3.0359	-2.4183	-2.9741	-0.1255	0.9923	-2.7985	-5.3771	-2.6534	NA	NA	-0.1224	0.9677	-1.0004	-3.6873	4.3029	0.8926	-1.7111	1.7643	5.4188	6.6601	-1.6344	0.8953	-2.9022	NA	-2.8629	-2.6274	-0.5217	-0.5156	-0.8103	NA	6.5132	-0.1535	6.6185	1.9012	1.6463	-1.266	0.9677	-1.0004	0.0631	-0.1965	0.5513
NP_149991	GK2	glycerol kinase 2	-1.0817	1.3729	-0.8135	-1.0725	1.4933	0.2467	-0.4509	0.2241	-0.4902	-1.0686	-0.9639	-0.7347	0.5073	1.6343	-0.9686	-0.764	0.1382	NA	NA	2.9175	-2.9945	-1.3077	-1.3166	1.2141	0.4799	-0.0692	-0.5202	-3.0976	0.2261	0.7306	0.7583	-2.9554	0.2937	-0.4624	-0.0095	-2.2257	-0.0517	-2.0001	-0.0037	-0.2489	-2.1802	0.2889	NA	NA	-1.984	0.7243	-1.3327
NP_000161	GLDC	glycine dehydrogenase	-2.8506	-0.534	-3.0504	-1.4766	-2.9239	-0.891	2.3298	-4.963	-3.6173	4.189	-3.4364	4.0091	-6.7696	-5.5341	-1.937	0.896	1.0707	-0.5479	-2.5227	-2.8669	-6.3749	-4.3326	-3.1202	-5.2318	-3.4607	-5.2593	-5.7365	-6.3948	-5.1774	-6.0002	-4.6749	-6.4733	-3.8406	-4.7364	-3.992	-2.025	1.835	-1.7476	-7.6223	-3.16	-1.3212	-3.2518	-0.5479	-2.5227	-1.7704	-0.3544	-0.6252
NP_057164	GLOD4	glyoxalase domain-containing protein 4	-1.272	0.6035	0.4146	-0.6244	-0.8716	1.4155	1.828	-0.1771	0.1189	-0.948	-1.1989	-0.421	-0.7889	-0.7075	-1.1851	-1.8271	-0.1946	0.6375	1.0583	1.4648	0.4572	-0.9811	1.8397	1.4954	1.3436	-0.2823	1.3929	0.4457	0.5523	0.0122	0.9543	1.2137	1.1699	1.0717	1.0021	1.947	3.0124	2.6267	-0.191	1.9429	1.3808	1.5885	0.6375	1.0583	1.9399	0.0381	2.1012
NP_057150	GLRX2	glutaredoxin 2 isoform 1	-0.5434	1.3796	NA	0.1103	-0.9948	0.3456	0.8243	-0.2711	1.3847	NA	NA	NA	-0.3889	1.1586	-0.5927	0.6806	0.0848	-0.1008	-2.192	0.0084	-2.1203	NA	-0.6161	0.5231	0.5624	-0.3968	NA	-1.3298	1.188	-1.3504	0.8283	0.141	-0.5555	0.2116	-0.789	0.1265	NA	NA	0.4522	-0.8811	-0.2982	0.5077	-0.1008	-2.192	NA	NA	NA
NP_057501	GLRX5	glutaredoxin-related protein 5, mitochondrial precursor	-1.1141	-0.7146	-0.1556	-1.6823	0.2673	-0.1372	2.0457	-0.6326	1.8029	-1.6129	-0.8812	-0.4344	0.0925	-2.2975	-0.156	-0.3543	0.2607	-0.3209	-2.335	1.3557	-0.7358	0.3054	-0.4591	-1.1442	-0.5747	0.2702	-0.187	0.7839	-0.4459	0.0278	-0.2332	0.6282	-1.8716	-0.7195	-1.6608	0.0017	2.2472	-0.4613	-0.7528	-1.131	-0.0678	-0.1222	-0.3209	-2.335	0.5202	-0.1587	0.5924
NP_055720	GLS	glutaminase kidney isoform, mitochondrial isoform 1 precursor	-0.7417	3.0255	1.2244	5.0108	2.9987	0.4444	-2.0164	1.999	2.6756	-0.2781	2.0382	2.7767	1.2775	3.8297	-0.8319	3.3967	4.6626	0.626	0.5041	-0.2701	-0.1543	-0.2125	-1.9486	-1.7234	-1.0998	-1.348	-2.0393	-1.1876	2.8525	-0.8819	0.3018	-1.5032	-1.1949	0.25	-2.4023	-2.8199	0.9161	-0.3575	-1.9932	-1.0628	0.6818	-0.7521	0.626	0.5041	-0.3533	0.1992	0.6745
NP_037399	GLS2	glutaminase liver isoform, mitochondrial	-4.5103	1.2491	-0.9822	-0.404	-2.6715	9.0041	-3.0769	-3.7015	-0.0697	-2.5339	-0.3449	NA	1.3257	-1.7786	-4.0787	2.9729	0.4993	4.0264	0.7186	-2.3889	1.6353	2.6508	5.4831	-1.1566	2.1248	4.9196	NA	0.4572	-4.4246	-0.3704	-5.3695	-0.3368	0.9636	-0.6249	-0.0806	-1.9409	4.6615	NA	1.3745	2.1549	6.2459	-0.0459	4.0264	0.7186	-0.8563	0.5949	1.2217
NP_005262	GLUD1	glutamate dehydrogenase 1, mitochondrial precursor	-0.8065	-0.2329	0.057	-0.0109	-1.0369	1.1445	-1.2747	-0.9796	-0.0561	-2.3541	-1.8079	0.3969	-1.0851	-0.9703	-0.68	-3.3177	-0.5086	1.1465	0.3552	2.8761	0.3522	0.3054	1.5056	0.1673	0.1935	0.4794	-1.0325	2.494	-0.5909	-2.5919	0.1841	-0.201	0.72	-0.1165	-0.1138	1.0896	3.9313	0.8113	1.1483	0.9056	0.6116	0.1961	1.1465	0.3552	1.464	1.4589	1.6732
NP_036216	GLUD2	glutamate dehydrogenase 2, mitochondrial precursor	-0.7984	-0.2228	0.0266	0.1801	-0.9738	1.1332	-1.0569	-0.8928	0.0484	-2.0389	-1.851	0.4328	-0.7741	-0.9037	-0.6345	-3.2823	-0.4269	1.2268	0.3701	2.8798	0.5098	-0.1927	1.7109	0.3783	0.2456	0.7715	-0.8462	2.3902	-0.4152	-2.4045	0.2849	-0.5382	0.7978	-0.3087	-0.0901	1.5536	4.3016	0.8424	1.2508	0.8072	0.8849	0.2358	1.2268	0.3701	1.2476	1.3747	1.4836
NP_002056	GLUL	glutamine synthetase	2.3792	-1.2599	-2.9323	-3.0709	-0.9647	0.5206	1.9447	-3.7304	0.1689	-3.8071	1.6642	-2.1935	-0.5296	-2.3674	2.6921	-1.7353	-2.0439	1.9559	-2.627	1.8637	0.2209	-1.9905	-1.0146	1.9133	-0.2969	1.5214	-1.3836	-1.8601	-1.9041	0.8008	-2.2468	-3.7564	-0.4236	1.9525	-1.4049	-1.7347	-3.1997	-4.3135	5.2651	3.3132	-1.4266	2.2747	1.9559	-2.627	-2.5249	0.5117	0.5787
NP_964011	GLYAT	glycine N-acyltransferase isoform a	NA	1.316	NA	NA	0.3364	5.701	NA	-1.0808	NA	NA	NA	NA	0.0444	NA	NA	NA	0.1162	5.3449	5.253	NA	NA	NA	4.992	-1.7524	7.502	NA	-1.1973	NA	NA	NA	4.9199	NA	NA	1.3791	NA	5.7534	-0.1705	NA	NA	NA	NA	2.5466	5.3449	5.253	5.4636	2.7376	6.5201
NP_000396	GM2A	ganglioside GM2 activator isoform 1 precursor	2.3428	2.798	1.0321	-1.0799	-0.3998	0.3258	-1.1863	1.4423	-0.3924	-1.7065	-1.9536	-0.1835	-1.9739	0.1574	2.1604	-1.0784	-0.0659	0.9241	0.4535	1.7696	-1.4262	0.7145	0.9218	2.418	0.7707	1.7976	0.4471	-2.1407	1.4361	0.4104	2.7523	-0.7678	0.5576	-0.8525	1.4262	2.5601	1.7581	1.0499	2.0812	0.9019	0.35	1.5056	0.9241	0.4535	1.3315	0.296	-0.0956
NP_004115	GMFB	glia maturation factor beta	-0.0171	-0.1191	0.7115	-0.3893	-0.5441	0.6307	-0.4099	0	0.2007	-0.8347	-0.143	-0.6653	0.0147	0.2738	0.425	-0.5309	-0.4081	0.688	0.3284	0.2869	0.4535	0.3417	-0.5235	-0.8587	1.3393	-0.0495	0.4757	0.1421	-0.6132	-0.6476	-0.3144	-0.201	0.4798	1.1633	-1.3078	-0.8556	0.5702	0.3099	0.2225	0.8413	0.2133	0.4911	0.688	0.3284	0.0334	1.2074	0.8934
NP_068806	GMPPB	mannose-1-phosphate guanyltransferase beta isoform 2	-0.2519	0.647	0.3404	-0.6611	-0.3638	-0.4929	-1.8617	0.8567	-0.8311	-1.1351	0.605	-1.2322	0.174	-0.6875	0.0643	-0.9795	0.4553	0.3646	-0.33	1.6944	0.401	-1.1163	0.8332	1.363	2.6109	0.5386	-0.1118	-0.738	-0.7024	0.5002	0.4222	-1.2268	2.1375	-0.3205	-0.0782	1.5373	0.7973	0.9634	1.4204	0.1713	0.0805	1.3664	0.3646	-0.33	-0.0883	0.6633	0.2914
NP_006868	GMPR	GMP reductase 1	-0.9117	-2.0293	-1.9674	-1.3738	1.8749	-0.3292	-1.6534	-2.2809	5.2936	-1.9601	1.8926	-2.7963	1.0776	-1.9682	-1.0028	-1.7141	-2.3453	-1.0088	0.6263	-1.9034	-1.3549	0.2098	-2.1821	-0.7677	0.8228	2.291	-1.6308	-0.5343	0.516	-0.0073	-1.6587	1.2465	-0.7077	-3.0457	0.3056	2.7093	-0.153	-0.7829	-2.0426	0.6255	-0.5598	-2.2738	-1.0088	0.6263	2.3861	2.1608	4.894
NP_002065	GNB1	guanine nucleotide-binding protein G(I)/G(S)/G(T) subunit beta-1	0.0881	0.1552	1.4201	-0.0256	0.5377	1.9773	-0.353	0.9651	0.0734	-2.0758	-1.1195	-0.7594	0.9479	0.8825	0.1174	0.1402	0.3392	2.4558	1.4366	1.604	1.2676	-0.3114	0.5675	0.7259	1.4781	0.807	0.3289	1.4756	-0.1754	0.9258	1.9065	0.9186	1.7485	1.7663	-0.3364	0.0505	0.6855	1.3542	0.1094	0.8224	1.3183	1.3664	2.4558	1.4366	2.2455	1.3852	2.1051
NP_005265	GNG5	guanine nucleotide-binding protein G(I)/G(S)/G(O) subunit gamma-5 precursor	0.0112	-1.1863	-1.7008	0.5585	-0.2285	-0.8543	-0.3594	-0.8314	0.2757	-2.3196	2.5645	0.5022	1.3109	1.0056	0.1554	-1.5305	1.0205	1.3712	2.3483	-2.7803	-0.9122	-0.1531	-0.2618	0.5107	-0.7309	-0.0889	-2.1718	2.7937	-0.2089	1.0156	-1.8323	0.8577	2.124	-5.0172	1.7815	0.6365	-0.2439	-2.6329	-0.6362	0.5082	0.1547	1.8437	1.3712	2.3483	-0.9618	-2.4213	-0.0975
NP_071413	GOLPH3	Golgi phosphoprotein 3	0.1488	-0.1392	0.8195	-1.6346	0.0058	-0.5607	-0.3783	-0.1916	0.4711	-1.31	0.893	0.007	-0.1038	-0.7175	0.6643	-0.0611	-0.1977	-1.9076	-1.6647	0.0498	-0.9122	-1.1526	0.7326	0.4776	0.3107	0.3215	-0.8032	-0.3191	0.2986	0.1606	-0.3956	1.5042	0.676	0.1377	0.2132	-0.5382	0.2767	-0.323	-0.668	-0.6691	-1.1884	1.1973	-1.9076	-1.6647	-0.7103	0.6033	-0.6721
NP_002071	GOT2	aspartate aminotransferase, mitochondrial precursor	-1.3732	1.4532	-0.854	-1.0946	-1.9954	0.2496	-2.0827	-1.464	3.6346	-1.6744	3.1007	1.0602	-0.5	-0.7973	-0.9382	-2.4841	2.2104	0.4403	1.383	5.2621	0.3259	0.2427	-0.2578	0.3039	-1.7942	1.2293	-1.7992	2.7976	-0.1029	0.8008	-0.2108	0.1035	-0.9175	-1.1481	2.9353	0.6067	3.4002	-0.6999	2.0105	-0.7335	0.1118	-0.2283	0.4403	1.383	-1.2593	-0.4975	-0.4239
NP_065969	GPAM	glycerol-3-phosphate acyltransferase 1, mitochondrial precursor	0.0233	-0.1024	3.4613	-1.0505	NA	NA	-0.8012	0.0036	0.7052	0.0395	0.3104	-0.6227	-0.4556	-0.8938	NA	NA	-0.5494	4.4162	1.6452	1.8148	-0.2744	-0.4368	-2.5807	NA	1.6908	0.3334	-1.7562	NA	-0.7024	-1.0888	1.7945	-0.3602	-0.0514	3.6019	-1.9735	1.8818	0.689	0.137	-0.661	-1.0212	0.0376	0.2955	4.4162	1.6452	2.6836	2.6607	4.2667
NP_005267	GPD1	glycerol-3-phosphate dehydrogenase	-7.0078	0.8745	8.0195	-2.6448	1.4242	9.1904	-1.9249	-1.2218	-1.3288	-3.5362	-4.4426	-1.0036	-2.2368	-0.8671	-6.5584	-7.715	2.1665	7.6171	6.3017	8.0884	-2.7806	-3.0791	5.938	-0.6477	9.8152	2.733	-1.0075	-4.7347	-3.3372	-3.1463	8.6615	0.216	3.0409	5.8955	-6.951	5.8348	0.7414	3.3391	0.1059	0.6331	3.3135	4.1876	7.6171	6.3017	5.6692	3.1385	7.3781
NP_001076581	GPD2	glycerol-3-phosphate dehydrogenase, mitochondrial precursor	-0.7134	-1.0659	-0.9957	-1.9542	-1.124	-1.0321	-1.7197	-1.3628	1.3825	-1.7976	0.6878	-1.2591	-1.6665	-1.243	-0.7977	-3.0457	-1.7205	-1.7815	-1.8345	-0.9287	-3.077	1.1103	0.3703	0.0018	-0.6267	4.7025	-2.9958	-0.9647	-1.1875	-3.1111	-0.8325	-0.8568	-0.6942	-0.6279	0.8339	0.49	5.1506	-1.0664	-0.1768	1.4318	-1.4305	-0.1421	-1.7815	-1.8345	-0.0288	2.6313	0.5416
NP_597700	GPT2	alanine aminotransferase 2 isoform 1	2.2618	1.8179	0.1076	1.5834	0.6369	0.2891	-0.7476	3.9075	2.562	0.9187	-0.762	2.817	2.47	6.0119	2.13	3.8665	3.4569	1.2314	0.4803	-1.4631	-2.5405	-1.5254	-2.2425	-1.9261	-0.3403	-2.982	-3.7983	-1.3605	2.1973	-0.3118	-0.32	-1.4517	-0.0717	-0.8348	-0.5497	-1.4905	-1.3654	-1.7857	-2.1946	-1.3808	1.8962	1.1343	1.2314	0.4803	0.9664	0.999	2.41
NP_000572	GPX1	glutathione peroxidase 1 isoform 1	0.5779	1.219	1.6765	0.5805	0.2583	1.3647	-0.1794	0.1157	-1.9605	-0.9972	-1.3412	-0.5756	0.5924	0.2239	0.4288	-0.2695	0.4742	2.0362	1.1089	1.9126	0.9	-0.9085	1.3324	0.4073	1.6604	-0.1324	0.2465	-1.8678	0.8646	0.5666	2.433	-1.5969	2.053	1.4855	-1.2841	-0.5138	2.5023	0.8182	-0.191	0.7845	0.4671	1.0017	2.0362	1.1089	2.0454	1.822	2.9044
NP_001034937	GPX4	phospholipid hydroperoxide glutathione peroxidase, mitochondrial isoform C precursor	0.0072	-0.5239	-0.3782	-0.4995	2.6021	0.5488	-1.9564	-0.1048	-2.0674	-2.1177	-3.1551	-1.1784	-0.7481	-1.1266	0.4706	-0.5238	0.2921	1.8894	1.1328	0.2041	0.2209	-1.2945	0.5112	1.9009	1.4695	2.0581	0.0602	-0.3844	-0.7442	-1.0419	1.6432	0.7312	1.6131	0.247	-0.7463	1.5915	2.09	1.9524	-1.3006	-0.9493	0.4085	1.1973	1.8894	1.1328	0.6824	0.7654	2.1618
NP_036335	GRHPR	glyoxylate reductase/hydroxypyruvate reductase	-1.3084	0.6403	0.5327	-0.5142	-1.103	1.2179	-0.5109	-0.6651	1.8665	-1.0957	0.3237	0.2087	-0.5926	-1.4326	-0.9686	0.3839	-0.2197	0.9035	-0.5505	1.939	1.0088	-0.4269	0.9621	-1.14	0.9834	1.099	0.0888	1.6101	1.2549	-0.8936	0.6742	-0.1447	1.2681	0.983	-1.5708	0.661	2.5477	0.8493	0.0034	-0.3398	1.002	1.3465	0.9035	-0.5505	1.4153	1.4505	1.6224
NP_079472	GRPEL1	grpE protein homolog 1, mitochondrial precursor	-0.8631	-1.6179	-1.188	0.9405	1.2769	-0.9728	-0.8928	-1.3844	2.1074	-0.2683	0.1913	0.1168	-1.9258	-1.1366	-0.8319	-0.3543	0.0848	-1.3206	-1.4949	-0.6577	-1.1936	0.7112	-0.4993	-0.0147	-1.664	-0.0376	-0.6349	-0.7149	0.3711	-0.7921	-1.0593	0.5485	-1.3506	-4.0152	-0.8079	1.3284	1.4926	-1.3638	0.4592	-1.6534	-2.434	0.4149	-1.3206	-1.4949	-1.1646	-1.4215	-0.119
NP_689620	GRPEL2	grpE protein homolog 2, mitochondrial precursor	-4.6803	-0.8886	0.6913	-0.3158	1.7307	-0.9926	1.2661	-0.9543	NA	-0.4554	-0.3516	-0.7526	-1.7406	0.7761	-4.3711	0.8536	0.7285	NA	NA	0.0836	-2.5705	0.7639	-0.2779	2.2194	0.9096	-1.8887	NA	-0.5112	2.8693	-0.5539	-1.3086	NA	-1.7295	-2.2329	0.0237	1.8249	1.5345	-0.4474	-0.2369	-1.8237	-1.3524	-1.2825	NA	NA	0.1767	1.1853	0.5748
NP_002083	GRSF1	G-rich sequence factor 1 isoform 1	-0.9603	-1.4506	-1.7987	-0.1542	1.95	-0.5635	-0.0311	-0.5964	1.4279	-0.6131	0.2442	0.2244	-1.7554	-1.1765	-1.0332	0.006	1.2685	-1.4009	-1.8614	-0.7104	-1.6513	-0.0146	-1.1757	-1.0118	-1.3645	-0.9099	-1.7383	-1.1684	-0.4291	-0.5851	-1.373	-1.002	-1.0664	-0.9885	-0.3649	-0.1475	1.1327	-1.3189	0.3709	-1.6874	-1.5164	-1.2129	-1.4009	-1.8614	-1.362	-0.0334	-0.5744
NP_000628	GSR	glutathione reductase, mitochondrial isoform 1 precursor	-0.43	-1.2231	-0.6684	-2.237	-1.0729	-1.402	-1.9407	-0.5386	-1.4492	-2.6521	1.4159	-1.7005	-0.0149	-2.0813	0.0757	-1.6682	-2.5902	-0.924	-0.9795	-0.6389	6.3214	-1.7002	-1.0146	-0.3333	-1.1606	-2.9188	1.4431	-4.4003	-1.9794	-1.4089	0.3662	-2.2855	-2.9813	-0.019	1.1537	3.1081	-3.4338	2.3432	-3.5197	-1.1385	-1.942	-1.1632	-0.924	-0.9795	-1.4594	-0.3365	-0.5783
NP_001503	GSTA4	glutathione S-transferase A4	1.2418	0.5834	-0.2197	-0.8154	-0.5801	1.9209	-1.8428	5.9824	2.2233	-0.7879	NA	0.6479	NA	-1.6721	0.9035	-0.0294	-0.4615	NA	NA	-3.6534	0.2546	0.1834	-1.5098	-1.2269	1.8731	-0.2626	-0.6743	-0.4613	-2.208	-2.0648	-1.5522	-0.0417	0.3681	-0.0574	-2.272	4.4647	1.9258	-1.3119	-2.4631	NA	NA	0.7398	NA	NA	0.7041	-0.1471	0.7272
NP_057001	GSTK1	glutathione S-transferase kappa 1 isoform a	-0.2074	0.5934	-0.0476	-0.7272	-1.5327	0.4387	0.8969	-0.6037	1.4802	-1.31	-1.1625	0.5381	1.1294	0.2372	-0.0079	0.836	2.4334	0.2477	-0.1543	0.8326	-0.9497	-0.6809	0.0884	0.4487	-0.2361	-0.231	-1.7706	-0.3883	2.9362	0.5432	1.394	-0.6834	-0.7044	0.0372	0.3743	2.0446	2.6979	-0.769	1.5405	-0.2981	-0.4192	0.5873	0.2477	-0.1543	-0.0775	1.0011	0.5787
NP_000841	GSTM4	glutathione S-transferase Mu 4 isoform 1	-3.814	0.0716	-2.0956	-3.0673	-0.2916	4.2979	-1.2747	-5.1329	-2.6923	-2.5043	-5.6541	-0.4501	-2.5627	-3.6879	-7.5305	-6.0302	0.2544	-0.8781	-2.8326	-4.0711	-5.4482	0.754	2.0249	-4.8264	-3.7862	-5.8237	-5.5932	0.6839	-6.9311	2.8935	-3.5827	-1.9107	-2.7072	2.1092	0.0426	4.1038	3.5574	-2.0485	6.6397	4.3429	3.3213	-1.6704	-0.8781	-2.8326	2.1833	0.196	1.9272
NP_000843	GSTP1	glutathione S-transferase P	-2.207	0.9648	2.1387	0.5254	0.6519	2.0281	-0.0216	0.4555	-0.1925	2.8962	-1.8841	0.8428	0.6739	0.6796	-1.1395	1.6483	1.2434	0.7269	1.24	-0.669	-0.8822	-1.7563	1.9927	-1.3717	1.2915	-2.5202	-2.1969	-3.7201	0.3571	-2.3889	0.8787	4.8769	0.5102	0.8648	-4.4327	-3.6202	-3.3883	-0.2988	-0.2122	1.288	0.6077	2.7654	0.7269	1.24	1.2476	0.6254	1.4953
NP_665877	GSTZ1	maleylacetoacetate isomerase isoform 1	-1.1505	-1.3837	-0.2871	-1.6346	-2.4221	0.3964	-1.6376	-2.3387	-0.4993	-2.1423	-0.9275	-3.1257	-1.6406	-2.9595	-0.6572	-2.6289	-0.8853	0.7476	-1.1702	0.6971	-1.1335	-0.8755	-0.5919	-2.2654	0.5884	1.4148	-1.9103	1.7561	-2.2889	-2.6426	-0.2556	-0.3649	0.7504	-0.6752	0.3151	2.126	0.7624	-1.0699	1.3108	0.2356	0.2523	-0.9742	0.7476	-1.1702	1.8994	1.9788	2.9611
NP_001036182	GTPBP10	GTP-binding protein 10 isoform 1	-0.8955	-0.0924	0.1886	-0.9623	0.2012	0.0435	0.0762	-0.0253	1.8938	0.9212	0.6348	0.1437	-1.5851	0.0443	-1.7889	-0.2519	0.6343	-1.1808	-0.8305	2.3755	-1.6213	-0.4335	-0.8657	-1.1566	-0.7309	-0.381	-1.5735	0.1267	1.938	-0.7725	0.0133	0.6329	-0.4337	-1.1954	1.2674	0.5931	-0.7645	-0.8209	-0.0779	0.0047	-1.126	-0.5399	-1.1808	-0.8305	0.3038	-0.025	0.4341
NP_598399	GTPBP3	tRNA modification GTPase GTPBP3, mitochondrial isoform IV	-0.4341	0.0548	-1.0496	0.0773	0.9464	1.7853	0.335	-1.0338	1.3984	1.1083	-2.4964	1.6697	0.3258	-0.8405	-0.3459	-0.538	0.0283	-0.6763	-0.3866	2.146	-1.64	-2.4589	0.4629	-0.5236	-0.7526	0.953	-0.3984	0.1113	-0.5239	2.7959	-1.2722	-0.838	-2.2674	0.0076	-0.507	1.6377	2.5442	1.1916	0.0564	-0.4269	0.2367	-0.4604	-0.6763	-0.3866	0.5986	-0.1629	0.2523
NP_054889	GTPBP8	GTP-binding protein 8 isoform 1	NA	NA	4.7164	1.6789	NA	NA	-0.3089	0.2277	NA	-0.0959	NA	0.5448	NA	0.4501	NA	NA	NA	NA	NA	1.4648	-1.5237	-1.2087	NA	NA	1.7776	-0.4007	NA	NA	3.215	NA	-0.1435	NA	-1.5975	NA	-0.7226	NA	-0.7854	-0.4924	-0.3217	NA	NA	NA	NA	NA	NA	NA	NA
NP_068746	GUF1	translation factor GUF1, mitochondrial	-1.6849	-0.6745	-0.0577	-1.2819	0.0088	0.3427	-1.06	-1.0953	0.1325	-0.352	-0.4641	1.0781	-1.5888	-1.4459	-1.8344	-0.3013	-1.8116	0.383	-0.4939	-1.0792	-1.2273	-0.0113	-0.8174	-1.1856	-0.1276	0.3452	-1.4195	0.1651	-0.4542	2.4562	0.0553	2.4176	-0.7991	-0.7106	0.2914	-0.1258	0.5597	-1.599	0.0529	1.0079	0.7599	-1.0107	0.383	-0.4939	1.583	1.7693	2.2048
NP_001152862	GUK1	guanylate kinase isoform a	0.7155	0.008	0.0098	-0.044	-0.1414	0.9384	-0.7129	-0.2458	0.528	-0.7559	-2.2912	-0.0714	-0.3223	-0.9403	0.6187	-0.0011	0.5558	-0.3943	-0.7382	-1.2185	-0.3381	0.8332	-0.5275	0.9038	-0.0452	0.0018	0.2751	-1.0416	-1.0732	-0.1557	-0.5496	0.9139	-0.1021	-2.1146	-0.417	0.0397	-1.6135	-0.0913	0.378	-0.9644	0.0493	0.8127	-0.3943	-0.7382	0.0523	-0.3902	1.1083
NP_000173	HADHA	trifunctional enzyme subunit alpha, mitochondrial precursor	-0.5636	0.5968	0.9005	-0.1284	-0.523	1.0372	-0.0185	0.2277	0.6461	0.0445	1.6509	0.8383	-0.1297	-0.2684	-0.5509	-0.9194	0.7724	1.6395	0.3731	1.9616	-0.4019	-0.4731	0.0925	-0.2878	-0.0105	1.1701	-0.5489	0.0422	1.0597	0.3167	1.338	-1.4938	-0.5724	0.6283	-0.7534	0.0397	2.0201	0.2926	0.3073	-0.5972	0.1157	0.153	1.6395	0.3731	1.1908	1.5378	2.1012
NP_000174	HADHB	trifunctional enzyme subunit beta, mitochondrial precursor	-0.7417	0.4362	0.7453	-0.0844	-0.1414	1.1501	0.2309	0.3253	0.028	-0.0861	1.4854	1.0938	-0.1223	-0.5578	-0.6952	-0.6369	0.9608	2.0981	0.5339	2.0368	-0.3982	-0.6017	0.4548	0.188	0.289	1.474	-0.1691	0.3112	1.0709	0.5041	1.1223	-1.5594	-0.3593	0.4421	-0.6184	0.3354	2.0411	0.5657	0.4522	-0.283	0.0962	0.5309	2.0981	0.5339	0.531	0.4875	1.5774
NP_005317	HAGH	hydroxyacylglutathione hydrolase, mitochondrial isoform 1 precursor	-1.0089	-0.6912	-1.2521	-1.4656	-0.5651	1.4127	-1.7923	0.2892	-0.4947	-0.8569	-1.0831	-1.7184	-1.6406	-1.0335	-0.5699	-0.8452	0.0095	0.5504	-0.2824	0.5503	-1.2273	0.5594	-0.3383	1.061	0.6058	1.5687	0.7158	-0.5766	-0.1448	-0.2181	0.3298	-0.3509	0.2632	-1.0801	1.2201	3.5395	2.4184	-0.769	0.4416	1.2956	-0.0327	0.8624	0.5504	-0.2824	1.6857	-0.0913	2.7852
NP_006109	HAX1	HCLS1-associated protein X-1 isoform a	-0.6567	-0.8283	-0.8708	0.812	-0.1925	-0.3489	0.1015	0.8133	1.2188	0.5345	0.7738	-0.7459	-0.2704	-1.7753	-0.3497	-0.213	0.8572	0.2041	-0.1126	-0.5674	-1.9177	0.6947	0.6883	-0.0519	-0.6267	0.136	-0.2193	-0.6803	0.0671	-1.4558	-0.334	-0.3181	-1.2118	-0.35	0.0237	-0.2072	-0.3627	-3.0651	-0.0426	-0.9833	0.0181	-0.5465	0.2041	-0.1126	-0.8428	-0.5817	-0.2128
NP_001116080	HCCS	cytochrome c-type heme lyase	-0.2276	-2.4609	-0.8	-0.1321	-0.3818	-2.0767	-0.8675	1.6158	0.8734	-1.4627	5.1562	1.5487	0.8591	0.9557	-0.0155	0.9667	-0.5243	-1.1005	-1.6945	-1.0604	-1.1598	1.4831	-2.4237	-0.8959	-1.2473	-1.6558	-2.1145	-0.7418	2.0161	-0.9443	0.1337	-0.571	-1.1949	-3.229	-0.8648	-0.058	1.0768	-1.9205	-0.7811	-2.1606	-3.172	-1.8229	-1.1005	-1.6945	-2.5492	-2.2308	-1.9874
NP_057147	HDDC2	HD domain-containing protein 2	-1.102	1.1387	0.1683	-0.6023	-0.0182	0.4895	0.8306	0.253	-0.4424	-0.2732	-1.7219	-0.0513	-1.4184	1.1021	-1.037	-2.0673	-0.8006	0.0436	-0.053	1.1637	0.2396	-0.2455	0.0603	-0.2547	-0.8654	1.1109	-0.1942	0.1882	-0.7442	-0.6476	1.2204	0.8624	-0.2307	0.6047	-0.815	0.3625	0.2418	-0.4267	-1.1557	-0.7676	0.674	-0.1984	0.0436	-0.053	0.3336	1.36	1.4269
NP_112496	HDHD3	haloacid dehalogenase-like hydrolase domain-containing protein 3	-1.3044	-0.3332	1.0085	-0.3452	-0.1955	0.7041	-0.4824	-0.2928	2.6551	-0.815	1.5152	1.1364	0.0073	-0.7175	-0.6762	-0.4885	1.256	0.4518	0.6293	1.1261	-0.3457	-0.9646	0.6078	-0.6518	0.6622	1.0793	-0.6599	1.0067	0.5857	0.9843	1.1979	-0.0932	-0.5014	0.581	0.7628	1.1656	1.6673	1.7	0.7419	-0.1997	0.8497	1.0149	0.4518	0.6293	1.4018	1.622	1.8002
NP_060542	HEATR1	HEAT repeat-containing protein 1	-0.1507	-0.0355	-0.7089	1.0765	0.4355	-1.4528	0.3918	0.6073	-0.7447	2.0687	0.2111	1.9543	1.4923	-0.0455	-0.2091	0.6912	-1.2119	-1.8962	-1.191	-0.4131	-0.6833	1.5062	-1.067	-1.3759	-1.5902	-1.3677	-0.7316	-0.3306	0.8227	-0.1244	-1.3562	-0.9973	-2.3418	-1.8043	0.0853	-0.8665	-1.7916	-1.0353	-0.6928	-1.0325	-1.454	-2.1544	-1.8962	-1.191	-1.3512	-1.1279	-1.0141
NP_071353	HEATR6	HEAT repeat-containing protein 6	-1.7861	-2.2903	-2.4532	-2.0203	-0.5501	-2.4465	-1.8744	-1.117	-1.0651	0.0691	-3.5324	-2.1039	-2.1479	-1.8285	-1.6522	-0.9441	-4.2637	-4.6522	-7.4801	-2.498	-1.6438	1.0146	-2.4801	-3.2211	-2.9052	-0.9849	-2.5551	-1.2376	-1.0899	-0.6671	-1.6167	9.3317	-2.4873	-1.4466	-1.6537	0.0315	-2.2074	-1.9966	-1.6645	-1.9713	-1.7468	-3.2418	-4.6522	-7.4801	-2.2193	-1.3773	-1.0083
NP_057071	HEBP1	heme-binding protein 1	-3.6278	-2.8657	-2.0888	-4.0077	-3.0351	-0.157	-3.14	-3.5171	-2.5469	-2.8934	-3.9561	-2.1621	-3.4552	-3.9175	-4.766	-3.8157	-2.2386	-0.9538	-2.9071	0.2944	-2.7543	-3.7685	-1.9205	-2.2323	-1.4991	-1.2256	-3.9452	3.9889	-2.1216	-2.7676	-2.0143	-5.8128	-1.4927	-1.6506	-4.101	-0.8204	5.4301	0.4205	-3.2406	-0.847	-1.3642	-2.5755	-0.9538	-2.9071	1.4126	1.0116	1.1807
NP_689953	HIBADH	3-hydroxyisobutyrate dehydrogenase, mitochondrial precursor	-1.2922	1.2625	-0.169	-3.273	-1.0339	1.2687	0.1646	-1.2254	3.0506	0.2883	1.5947	2.2702	-0.5148	-1.7087	-2.0851	-1.7459	1.1775	1.4698	-0.1215	3.1771	-1.4975	-1.3439	-0.3665	-0.3498	1.1049	0.7833	-0.6098	-0.6496	-0.5239	-0.632	1.3576	-2.0185	-0.7179	0.5012	0.7652	0.585	2.2018	0.8458	-0.9543	-1.2559	0.8341	-0.467	1.4698	-0.1215	1.2747	1.883	2.4706
NP_055177	HIBCH	3-hydroxyisobutyryl-CoA hydrolase, mitochondrial isoform 1 precursor	-1.0453	0.192	-0.7527	-1.9468	-1.3824	0.2919	-1.2336	-0.7663	4.7073	0.665	1.9257	1.7279	0.4221	0.2605	-1.58	0.4333	1.5951	1.6326	-0.3181	0.332	-1.7488	-2.0235	1.2922	0.9079	0.5667	2.8199	-1.14	-0.0693	0.6778	-1.2488	-0.3592	-1.2128	0.1008	-0.4003	0.071	0.9079	1.8594	0.4862	1.0211	-0.7941	0.3968	-0.0128	1.6326	-0.3181	-0.2641	0.4875	1.1748
NP_620175	HIGD2A	HIG1 domain family member 2A, mitochondrial	-0.6891	1.1655	NA	-0.2754	3.2481	0.2157	NA	1.7821	2.6119	-1.2484	NA	NA	-0.0149	-0.8173	-0.3648	0.5711	-1.2527	1.2084	-0.0649	2.1272	-0.9985	NA	0.2132	-0.143	0.1111	NA	-1.8924	1.0106	0.187	NA	3.4272	-2.8336	0.3681	2.3309	-1.7508	0.2594	1.7302	NA	1.6147	NA	NA	-2.3965	1.2084	-0.0649	2.9243	1.9083	2.8067
NP_115982	HINT2	histidine triad nucleotide-binding protein 2, mitochondrial precursor	-2.4175	0.7908	0.725	-1.5611	-2.5964	0.9751	-0.7949	-1.1893	1.6984	-2.7038	1.694	-0.3896	-2.0961	-2.1212	-1.261	-0.1141	0.2701	1.3208	-0.1245	1.8186	-1.6438	-1.5749	0.5997	-2.1247	0.302	2.8475	-0.3232	-0.1923	0.4352	-1.3308	0.3074	-0.5616	0.7673	-0.22	-0.1232	1.4016	3.823	-0.3921	0.3214	-0.7032	-1.0362	0.5044	1.3208	-0.1245	1.9805	1.8514	2.709
NP_000179	HK1	hexokinase-1 isoform HKI	0.2622	0.0849	-0.746	0.1581	-0.6943	-0.5211	-2.5656	-1.3049	1.0825	-1.9503	-0.613	0.2019	-1.1407	-0.7075	0.444	-0.326	0.2607	-0.6213	-0.7888	2.1949	0.0108	0.5759	1.6384	0.3783	-0.6484	1.3753	0.3432	1.1182	-0.1894	1.2342	-0.1771	-0.6881	-0.454	-0.4535	-1.1467	0.3897	2.5093	0.5208	0.6571	0.6293	-1.5555	0.7762	-0.6213	-0.7888	-0.5616	0.356	-0.3946
NP_002106	HK3	hexokinase-3	4.3505	0.4329	-0.1623	0.8634	4.3119	-0.5042	-0.1005	-0.788	-1.5333	-1.5612	-0.239	-0.7347	2.1737	1.2751	4.6743	0.0943	0.6688	1.9949	0.6144	-1.4067	-2.6718	-2.5282	-0.5557	-1.0945	-0.987	-0.8783	0.2608	-1.8601	1.7317	1.2303	0.9767	-3.0865	-3.1064	-0.8377	-3.9991	-1.9544	-2.169	-2.2145	0.2295	-2.8458	-1.7937	-1.9224	1.9949	0.6144	-0.951	-0.2292	-0.119
NP_079406	HKDC1	putative hexokinase HKDC1	1.3511	-1.7584	-2.4397	0.5254	1.8028	-0.6369	-1.5903	-2.0676	0.6893	-2.694	-0.9937	1.7929	-0.2038	-1.9682	1.7503	-1.8519	1.3627	0.3624	1.9789	3.0529	0.6261	1.0509	4.0016	0.8003	-1.5251	1.0596	-0.1082	-0.0116	-0.3316	1.6012	-4.5125	-0.4305	1.3391	-0.9294	0.1777	1.1222	3.0019	-0.6065	0.59	1.3107	-2.3676	2.5598	0.3624	1.9789	-1.3729	0.356	-1.2213
NP_000182	HMGCL	hydroxymethylglutaryl-CoA lyase, mitochondrial isoform 1 precursor	-2.7333	-1.3502	-0.4255	-1.855	0.2973	0.2157	-1.0569	-1.2652	-0.2197	-2.1202	0.2244	-0.9476	-1.1333	-2.1811	-2.8559	-1.8766	-1.2307	0.4495	-1.0302	2.003	-0.2068	-1.1922	-0.5356	-0.3415	-0.0799	2.7093	0.1927	1.6332	-1.0899	-0.4641	0.7863	-3.0303	-0.0582	0.581	0.4809	1.4016	3.7915	0.2545	2.636	-1.483	-1.4071	0.9387	0.4495	-1.0302	0.1389	0.8685	0.8836
NP_005509	HMGCS2	hydroxymethylglutaryl-CoA synthase, mitochondrial isoform 1 precursor	-3.559	-6.8902	-3.5059	-3.5962	-4.2912	-0.9926	-7.2716	-3.2388	-5.2081	-4.6468	-7.2793	-5.9514	-4.4476	-6.0364	0.5921	-1.8907	-5.1836	-5.5717	-6.5328	5.2244	0.461	-5.7345	-5.5598	-3.0639	-6.8893	-4.9396	-8.0043	-3.3051	-4.5361	-1.0732	-5.1006	-10.8813	6.0147	0.0726	-1.8029	-1.3711	-9.2021	-1.3189	2.2261	-2.8079	-0.3216	1.4459	-5.5717	-6.5328	-2.2869	1.7925	-0.893
NP_112553	HNRNPK	heterogeneous nuclear ribonucleoprotein K isoform a	-0.4988	-0.2128	0.1785	0.0258	-0.0392	-0.4788	0.4455	-0.5639	0.1871	-0.3594	0.466	0.7487	-0.3815	-0.4347	-0.3572	0.1261	0.1225	-0.2338	0.1049	-0.3793	0.2059	0.1504	0.1086	-1.38	-0.3403	0.4439	0.6907	0.6647	-0.2061	-0.1049	-0.3228	0.2675	0.1008	-0.1816	0.4714	-0.2289	1.1082	0.175	0.2119	0.1334	-0.3294	0.8127	-0.2338	0.1049	0.1172	-0.2429	-0.3027
NP_116145	HPDL	4-hydroxyphenylpyruvate dioxygenase-like protein	1.9704	-3.5983	NA	3.8096	2.1033	NA	1.8721	NA	NA	3.0513	NA	2.2008	NA	NA	2.5402	-1.0042	NA	NA	NA	NA	NA	NA	NA	NA	-0.3967	-0.3889	-1.9712	NA	1.5254	NA	NA	NA	NA	NA	-1.9948	NA	NA	-0.5097	NA	NA	NA	NA	NA	NA	NA	NA	NA
NP_741999	HSCB	iron-sulfur cluster co-chaperone protein HscB, mitochondrial precursor	-1.276	0.0247	-1.161	-1.6052	1.6766	-0.1739	-1.4483	-0.4844	0.5893	-1.5119	1.555	0.807	-0.8185	-0.794	-1.2231	-1.9614	-0.4709	0.6513	0.3731	-0.2024	-0.2406	-0.5984	-0.29	-1.529	0.4799	0.7399	-1.6344	1.8791	-1.2126	0.1098	-0.6533	0.2722	1.5489	-1.3402	-0.77	0.509	1.828	-0.6238	-0.0885	-2.4029	0.2914	-0.7057	0.6513	0.3731	-0.6968	0.7969	-0.0741
NP_004484	HSD17B10	3-hydroxyacyl-CoA dehydrogenase type-2 isoform 1	-0.3248	-0.1325	0.3775	-0.9256	0.3935	0.6872	-0.0343	0.441	0.2871	-0.0196	0.5454	0.5336	-0.1075	0.8027	-0.1408	0.2391	0.5181	0.5687	0.1586	1.8863	-1.0623	-0.3147	-0.918	0.0887	0.1067	0.3255	-1.3836	0.1767	-0.0304	-0.1596	0.2149	-0.2946	-0.4439	0.046	-0.6397	-0.7552	1.6568	-0.2745	0.3674	-0.8206	0.0454	1.6581	0.5687	0.1586	0.2362	1.3	1.0947
NP_055049	HSD17B8	estradiol 17-beta-dehydrogenase 8	-0.5029	-0.5808	-1.0496	-4.026	-1.752	-0.1513	-2.2942	-0.6037	-0.0061	-1.0268	-2.6321	-0.9812	-1.9554	-3.3387	-1.2117	-1.5658	-2.5054	1.0135	-0.2109	2.496	-0.7771	0.8431	-1.1676	-2.104	0.545	2.9185	0.5044	0.4726	-2.972	0.2465	0.2065	-1.4376	-0.3424	-1.4023	1.4688	0.8075	3.6273	-0.3264	2.2968	1.8445	0.8107	-1.5875	1.0135	-0.2109	1.7885	0.598	1.6243
NP_113651	HSDL1	inactive hydroxysteroid dehydrogenase-like protein 1 isoform a	1.2053	-1.3837	-2.5679	-0.764	-1.7761	-1.2636	-2.0069	-2.064	-0.6174	0.7094	-1.8046	1.2372	-2.7331	-0.7141	1.9819	-1.0254	-0.6342	-3.3224	-0.7412	-1.576	-2.6268	2.3044	-1.7071	-1.0573	-0.5703	-1.4388	-3.87	-0.3191	-1.4134	-0.2494	-1.9891	-0.2291	-3.3805	-3.362	2.7339	-0.3374	1.6638	-2.4462	0.6465	-0.7486	-0.6106	-0.7554	-3.3224	-0.7412	-0.4777	-1.0374	-1.0239
NP_115679	HSDL2	hydroxysteroid dehydrogenase-like protein 2 isoform 1	-2.0168	-1.4874	-0.0476	-3.3832	-2.6415	1.9039	-1.4356	-1.7025	1.3188	-1.8099	0.0158	-1.9179	-2.3479	-1.3595	-2.6243	-2.8762	-1.372	1.8229	0.3462	3.3277	-1.2986	-1.7695	0.9419	-2.8281	0.7794	2.3068	-0.488	1.049	-1.6392	0.9609	1.4164	-1.9201	-0.8532	-0.4505	1.6252	1.1439	2.6735	-1.388	1.5653	-1.2937	0.2016	0.5475	1.8229	0.3462	0.8447	1.3315	1.9761
NP_003290	HSP90B1	endoplasmin precursor	0.3836	1.6773	-0.0712	-0.1652	0.8592	-0.6341	0.3413	1.3664	-0.5833	0.5099	1.7966	1.654	0.8183	0.0842	0.5541	0.67	1.46	0.8966	0.4743	-0.2588	-0.6608	0.2295	0.1891	-0.6725	2.676	-0.3376	-1.1687	-1.422	1.3358	1.4607	0.0217	-0.6834	-0.0988	-0.4032	-1.4523	-1.0076	-0.6561	-0.2642	-1.3288	-0.8054	0.2562	-0.2979	0.8966	0.4743	-1.6108	-1.2026	-1.6395
NP_005338	HSPA5	78 kDa glucose-regulated protein precursor	0.0153	-0.4938	-0.4288	-0.7823	0.2823	-0.6171	-0.3972	0.441	0.5916	-0.8519	0.2376	0.491	1.5553	-0.8871	0.0681	1.3375	0.829	0.3165	-0.6726	-0.4696	-0.4695	-0.163	-1.0267	-0.6891	0.7534	-0.4678	-1.3299	-0.834	1.1741	-0.1752	-0.418	-0.3415	-0.41	-0.6515	-0.6942	-1.1405	-0.3207	-0.8244	-1.1875	-0.972	-0.021	-0.4869	0.3165	-0.6726	-1.1268	0.3412	-0.3653
NP_006588	HSPA8	heat shock cognate 71 kDa protein isoform 1	-0.5231	-0.9019	-0.2568	-0.1505	-0.5591	0.0943	-0.2773	-0.4482	-0.6197	-0.2387	0.4991	-0.7056	-0.1815	-0.7075	-0.3762	0.1402	-0.3045	-0.1352	-0.7144	0.0272	0.1721	-0.1069	-0.5517	-0.1099	0.1718	0.4241	0.2214	-0.2807	-0.326	-0.347	-0.1127	-0.379	-0.3965	0.2973	-0.924	-0.0119	0.3151	-0.0117	-0.1026	-1.0098	-0.7472	-0.3675	-0.1352	-0.7144	0.1416	0.8232	0.436
NP_004125	HSPA9	stress-70 protein, mitochondrial precursor	-1.2882	-1.0291	-1.6839	-1.0983	0.6669	-0.9107	0.3224	-1.952	0.4734	-0.8175	-0.0404	-0.235	-1.6184	-1.0368	-1.4319	-1.6046	0.672	-0.1971	-0.9944	0.125	-1.9289	0.8035	-0.1612	0.5231	-1.5728	0.4636	-1.4087	-0.7226	1.3971	-0.6164	-0.6729	-0.3134	-1.1679	-2.1235	0.3316	1.0869	2.1983	-0.8486	0.4875	-1.2975	-1.2822	-0.772	-0.1971	-0.9944	-1.0808	0.597	-0.2558
NP_002148	HSPE1	10 kDa heat shock protein, mitochondrial	-0.2681	-0.7748	-0.6279	0.3014	1.0636	-1.1084	0.335	-1.6664	1.4711	0.143	2.5877	0.5448	-0.5074	-1.2464	-0.2091	-0.8876	1.3502	-0.2842	0.0513	-0.0217	-1.066	1.3346	-1.0106	-0.1471	-1.0087	0.2307	-1.7598	-1.814	0.3794	0.4065	-0.9585	0.1176	-1.1239	-2.1028	-1.0851	0.0749	2.2263	-1.6992	1.4911	0.6482	-1.0791	0.0668	-0.2842	0.0513	-1.1376	0.2234	-0.549
NP_037379	HTRA2	serine protease HTRA2, mitochondrial isoform 1 preproprotein	-0.1629	0.279	1.1873	0.8965	-0.8265	0.052	-0.757	0.741	0.4189	0.0346	-0.0801	1.6338	0.4036	-0.6044	0.501	-0.4638	-0.1977	0.2959	-0.0291	1.5777	-0.4094	-1.2516	-2.0211	-0.3829	0.263	1.5253	-0.1333	0.9645	0.9092	-0.4055	-0.1267	0.1597	0.6625	1.1604	-0.6042	-0.1692	1.3179	0.5	-0.2687	-0.4912	-0.4622	-0.1752	0.2959	-0.0291	0.3309	1.541	0.6803
NP_006380	HYOU1	hypoxia up-regulated protein 1 precursor	0.8532	0.9213	-0.6144	-1.4509	1.5413	-0.5945	-1.6787	0.1012	0.887	0.0789	2.8458	0.0518	1.6997	1.122	0.9604	2.0192	0.3486	-0.8552	-1.5664	-1.7567	-1.1636	-0.4335	-1.1354	-0.6022	1.2091	-2.0742	-0.7137	-2.5173	1.5951	-0.4797	-1.2498	-0.9177	-0.6096	-0.885	-0.8648	-2.7385	-1.285	-1.924	-1.0779	-2.9215	-1.5164	-0.9775	-0.8552	-1.5664	-2.03	0.1876	-0.8656
NP_060530	IARS2	isoleucine--tRNA ligase, mitochondrial precursor	-0.5879	-0.922	-1.2352	-0.5876	-0.5711	-0.1372	0.0194	-0.882	3.0097	0.3572	-1.5762	-0.2753	-0.4963	-0.468	-0.4104	-0.8205	-0.0188	-0.4929	-0.4105	1.5288	-1.8126	-0.1861	0.479	-0.0147	0.1588	1.3595	-0.4916	-0.2345	0.6499	1.6324	-0.4684	0.7453	-0.8566	-0.7402	0.6017	0.3056	1.6393	-0.8105	2.2932	-0.7713	0.3187	0.6569	-0.4929	-0.4105	-0.8428	0.3696	-0.1698
NP_612477	ICA1L	islet cell autoantigen 1-like protein isoform 1	NA	-7.8938	NA	NA	NA	NA	-0.1037	1.135	-0.597	NA	2.8425	-0.2574	-0.163	-3.5116	0.22	-0.7428	NA	NA	NA	-4.391	1.2114	NA	1.26	NA	NA	1.8292	-2.0357	5.7336	-4.7369	0.0083	-0.236	0.9186	-1.4148	0.1702	1.1632	1.8791	NA	-0.6964	1.5511	-1.8161	-1.7468	NA	NA	NA	NA	NA	NA
NP_001536	ICT1	peptidyl-tRNA hydrolase ICT1, mitochondrial precursor	-1.2274	0.8209	-1.6637	0.463	-0.2886	-0.2614	-0.2804	0.1193	0.9666	-0.0984	0.2575	0.9369	-0.6926	-0.1486	-1.5306	-1.3433	0.0126	-0.1558	-1.769	0.5315	-1.1298	0.8365	0.4508	-0.354	-1.0738	1.0398	-0.7961	0.2458	1.6759	-0.2533	-0.5776	1.1528	-0.8668	-1.3077	0.7486	0.935	0.7484	-0.1259	0.9787	-0.3019	-0.5871	0.3817	-0.1558	-1.769	-0.7238	-0.3323	-0.164
NP_004960	IDE	insulin-degrading enzyme isoform 1	0.2743	-0.8518	-1.1576	-1.0872	-0.2586	-0.524	-0.3878	0.0398	-0.122	-0.6352	0.7473	-0.4457	-0.3297	0.0177	0.4364	0.1649	-0.3955	-1.0913	-1.5992	0.761	-0.5145	-0.4401	0.012	0.1053	0.2282	0.0452	-1.14	-0.3959	-0.6132	0.7345	-0.4964	0.5064	-0.6367	-1.2575	-0.8861	0.0098	0.0496	-1.0353	-0.1768	-0.3776	-1.1143	0.2491	-1.0913	-1.5992	-1.1727	-0.0555	-0.1425
NP_005887	IDH1	isocitrate dehydrogenase	0.1084	-1.2566	-0.4288	-0.5399	-1.4155	0.6617	-1.6976	-0.9724	2.8074	-1.0933	4.4346	-1.4002	0.1406	-1.8418	0.6149	-1.5693	-0.3641	2.1073	0.1347	-0.9287	-1.6588	-3.1286	-1.5662	-1.1359	0.6101	-0.2113	-2.6053	2.3941	-0.9422	-2.0531	1.0663	-0.4399	0.6117	0.6106	-2.9543	-0.3239	-1.4912	-1.2462	0.7985	1.1517	1.0567	0.5806	2.1073	0.1347	0.6473	1.581	2.0601
NP_002159	IDH2	isocitrate dehydrogenase	0.9625	1.1254	0.0064	-1.5611	-0.8085	-1.6024	0.0541	-0.8567	-0.9492	-1.4208	1.3067	0.9347	-1.2333	0.001	0.8541	0.1331	0.0409	-0.6511	-1.3668	1.9465	-1.2986	0.5759	-1.5219	0.4487	-2.6492	-1.2611	-2.2721	-1.1914	0.6527	-1.9672	-0.7933	-1.9763	-2.1185	-2.3186	-2.2531	-0.2642	-0.8064	-0.9938	1.8091	-1.0023	-1.614	-1.4118	-0.6511	-1.3668	-2.7548	-0.2881	-1.0904
NP_005521	IDH3A	isocitrate dehydrogenase	-1.0979	0.57	1.3526	-0.5031	-0.5441	0.9074	1.3482	-0.0759	1.7188	-2.3369	0.7937	1.7167	-0.1741	1.0023	-0.9003	-0.2342	0.4239	1.4263	1.7703	1.1938	-0.5895	1.9449	-0.1249	0.1384	0.1675	0.7636	-0.9501	-0.4152	-0.5713	1.3709	0.9263	0.928	0.4358	-0.0308	-0.481	0.9947	4.0675	-0.6411	0.0458	0.2583	0.1821	1.7741	1.4263	1.7703	0.8041	0.5928	1.552
NP_008830	IDH3B	isocitrate dehydrogenase	-0.4867	0.0916	0.7858	-0.4554	-0.0332	0.6448	0.6822	-0.2747	1.8529	-1.6326	1.0585	1.226	-0.2334	0.4967	-0.5433	-0.3225	-1.0203	0.5825	0.2062	0.9041	-0.2706	1.3346	-0.5114	-0.5112	-0.2969	0.4991	-1.1794	-0.2614	-0.4821	0.9024	0.677	0.3893	-0.6807	0.0165	-0.8008	0.5687	3.7775	-0.4889	-0.2758	-0.1732	-0.6926	0.0038	0.5825	0.2062	0.9231	0.9316	1.6693
NP_777358	IDH3G	isocitrate dehydrogenase	-0.1386	0.0047	1.1299	-0.7236	-0.2946	0.6928	0.6033	-0.2422	1.3802	-1.1474	0.9062	0.8832	0.0258	0.5399	-0.1902	0.179	-0.3296	0.7338	0.1586	1.3971	0.007	0.4077	-0.2618	-0.0561	-0.5139	0.5899	-0.9573	-0.2538	-0.4961	0.4182	0.8479	0.4736	-0.0751	0.0194	-0.5663	1.1873	3.2849	-0.4751	0.2825	0.141	0.0025	0.458	0.7338	0.1586	0.4174	1.0832	1.1885
NP_001123552	IFI27	interferon alpha-inducible protein 27, mitochondrial isoform 1	-2.0694	NA	0.779	0.0001	NA	3.6797	-0.5834	-0.2892	-0.7652	0.1257	-1.563	NA	0.2703	NA	-0.0914	-0.7216	-2.9921	1.1144	-0.2853	-2.4303	-0.6008	0.1537	-0.0525	0.1798	NA	-1.273	NA	-1.3874	-0.273	-0.0893	1.0747	4.0665	-0.5115	NA	-1.9806	1.0869	-3.9334	NA	NA	-2.5467	-2.0787	-2.1611	1.1144	-0.2853	1.1665	0.5222	0.9403
NP_001026853	IFIT3	interferon-induced protein with tetratricopeptide repeats 3	-3.4983	0.9481	-1.1509	2.3328	-3.576	-0.0017	0.2972	-2.6677	-1.022	-1.7459	-1.0599	-2.3436	3.0847	-0.2218	-3.5622	-0.4709	-3.7802	-0.3874	0.4743	-0.2287	-2.3304	-1.1295	-2.6371	-2.0585	-2.0806	4.292	-4.5435	-4.408	1.1043	4.4903	0.9291	1.7618	-1.0224	0.4244	-2.1536	3.3577	-2.5847	-4.1198	-3.8059	-1.589	-0.3021	-2.9667	-0.3874	0.4743	-2.0895	-0.5154	-0.891
NP_006835	ILVBL	acetolactate synthase-like protein	0.5496	-0.9086	-0.4019	-2.2811	0.3995	0.5347	1.1241	-0.6651	-0.0584	-0.3446	-1.232	-0.6227	-1.3295	-0.5378	0.3719	-0.4779	-0.3861	0.3463	-0.619	0.2643	0.1458	-0.4236	-0.7811	-0.987	0.7013	0.3136	-1.5198	-0.5458	-0.2674	0.8126	0.6994	-0.379	-0.3694	0.0372	-0.5568	1.5888	0.4968	0.5243	1.7102	-0.6086	0.2094	-1.5411	0.3463	-0.619	0.6148	0.4896	0.7546
NP_006830	IMMT	mitochondrial inner membrane protein isoform 1	-0.0131	-0.4537	-0.611	-0.7089	0.1831	0.4161	-0.5298	-0.2458	1.7529	-0.4604	1.214	0.7375	-0.5741	-0.6143	0.0187	-0.1812	0.3768	0.5229	-0.0291	0.6067	-2.034	0.444	-0.2457	0.3783	0.1328	0.5504	-1.1328	1.6639	0.5272	0.223	-0.1211	-0.4399	0.2768	-1.3314	1.104	1.2307	2.0341	-0.1431	0.7702	-0.5934	0.1469	0.2425	0.5229	-0.0291	0.0821	0.7369	0.9735
NP_055029	IMPA2	inositol monophosphatase 2	1.092	-0.5908	-0.2703	2.6781	0.3875	-2.3929	3.2451	-5.6173	1.587	3.1301	2.0912	1.4254	2.9662	-1.0933	1.9933	0.2179	4.3894	0.2775	-0.5058	-4.1238	-2.2891	-0.7238	-0.5275	-2.9108	-0.7396	-0.6533	-0.6958	-2.7709	0.8869	-2.6543	-6.4981	-1.0535	-0.4811	-5.1177	-2.3668	NA	-1.8266	-2.4773	-0.9472	-0.3625	-3.5819	-0.9245	0.2775	-0.5058	-3.347	-1.9099	-2.1203
NP_112202	ISCA1	iron-sulfur cluster assembly 1 homolog, mitochondrial precursor	-1.7415	-1.5476	0.3472	0.2352	0.9404	0.21	-0.0627	0.2169	1.0007	0.8547	0.7109	1.1229	-0.0853	-1.1532	-1.7129	-1.2302	0.2136	-0.83	-0.9974	-0.1384	-0.038	0.2559	-0.8254	-1.3552	-0.4922	0.8149	0.1784	-0.6995	0.6331	-0.222	-0.5692	-0.5054	-1.381	-0.1845	1.3267	-0.1394	0.0915	-0.6342	-1.3677	-1.7253	-0.3958	-1.0836	-0.83	-0.9974	0.9366	1.0874	1.9839
NP_919255	ISCA2	iron-sulfur cluster assembly 2 homolog, mitochondrial isoform 1 precursor	0.2379	0.2321	0.7487	-0.5399	0.3274	0.0971	-0.5708	-1.0627	-0.0106	-1.3445	-1.606	0.0272	-0.6037	-1.6056	0.4288	-1.2691	0.0754	0.8989	0.5041	2.3266	-1.2423	-0.3939	0.6883	-1.5124	0.0199	-0.3573	-0.2121	-0.7918	-0.5936	0.4768	0.9011	1.4573	0.3817	0.7998	-0.6586	1.5427	2.7993	0.0332	-0.1592	-1.1461	0.5413	0.7265	0.8989	0.5041	1.3423	1.0905	1.5598
NP_998760	ISCU	iron-sulfur cluster assembly enzyme ISCU, mitochondrial isoform ISCU2 precursor	-0.6203	0.6938	-0.2298	-0.1431	0.8833	0.2665	-0.0343	0.2024	0.6189	-0.8199	-0.2854	-0.7235	-0.6704	-0.8805	-0.137	-0.711	1.7709	0.8255	-0.4492	0.0686	0.5473	-1.1064	1.3445	-0.8297	0.2847	0.2742	-0.4199	-0.077	-0.0165	0.4963	0.439	-1.2175	-0.6604	-0.6929	0.1895	1.7842	1.6183	0.462	0.067	-0.336	0.4007	-0.0924	0.8255	-0.4492	-0.1938	-1.391	0.0022
NP_001129673	ISOC2	isochorismatase domain-containing protein 2, mitochondrial isoform 1	-0.5919	0.105	0.2223	0.1544	-0.4118	0.5347	-1.4041	0.0072	1.3916	-1.5661	-2.7115	0.0406	-0.9333	-1.08	0.1934	0.6947	0.38	0.8553	-0.0291	1.875	-0.5933	-0.4533	-1.3609	-1.0201	0.4148	0.507	-1.355	0.0998	0.2093	1.1054	0.7807	-0.4164	-1.5434	0.782	-0.462	-0.4731	2.8272	0.4862	0.7843	-0.2527	1.5838	0.3784	0.8553	-0.0291	1.5532	1.8462	2.3298
NP_002195	ITGA3	integrin alpha-3 isoform a precursor	1.1729	-0.4035	-0.2095	-2.024	-1.5747	0.4952	-0.7728	-0.5169	0.7552	0.5394	4.471	-1.0776	-0.3741	-1.8617	1.4009	0.9137	-2.4395	0.2087	-0.622	-4.2254	0.6111	3.6404	-1.1072	1.3547	1.3479	0.6767	-2.3366	2.3249	-0.4961	0.6642	-1.4318	2.4785	1.8297	-2.4989	-0.4786	1.4179	3.5504	-3.2588	3.2791	0.4249	2.8294	-0.2051	0.2087	-0.622	-0.475	-1.9393	-0.7562
NP_002216	IVD	isovaleryl-CoA dehydrogenase, mitochondrial isoform 1 precursor	-0.1507	-0.3232	-0.6009	-3.5301	-1.5958	-0.092	-2.7992	-2.6496	0.1484	-0.6697	-1.4703	-0.179	-1.5554	-3.0326	-0.1636	-2.583	-2.4458	0.743	-0.9289	1.7282	-0.5595	3.3534	0.2374	0.2211	0.1935	1.8489	-0.5023	1.7484	-1.2405	-2.0882	-0.6392	-0.5429	0.7843	-1.3166	1.1561	1.2388	4.2667	0.8147	0.2048	1.5378	-0.552	-0.1786	0.743	-0.9289	0.6202	-0.3197	0.5377
NP_005539	KARS	lysine--tRNA ligase isoform 2	0.5455	1.587	0.219	1.6936	-0.7093	-0.3038	0.7643	1.2977	0.4393	0.9113	-0.3549	1.0602	0.8109	1.7208	0.2731	0.6276	0.7976	0.2317	0.4565	-0.2664	-0.5182	1.3577	-0.1813	-0.5236	-0.7179	-1.0007	-0.9179	-1.9447	1.6425	0.4339	-0.0819	0.2675	-0.542	-0.6013	0.5425	-0.8611	1.7197	-0.8209	0.5864	-1.29	-1.1416	0.4779	0.2317	0.4565	-0.7103	0.0771	-0.2441
NP_055487	KIAA0391	mitochondrial ribonuclease P protein 3 isoform 1 precursor	-0.0657	-0.9387	0.2223	0.3858	-0.3698	-0.7301	-1.6471	-1.3085	1.7484	-0.5983	1.5152	0.1661	-0.0149	-0.0788	0.2389	-1.5587	-0.4458	0.0574	-1.7124	0.3809	-1.8351	2.3473	0.1368	-0.4326	-1.7681	0.2031	-1.4051	0.096	0.806	-0.1244	-0.558	1.7243	-1.8242	-1.0387	0.7794	-2.4373	0.2243	-1.4122	-1.1415	-0.0294	-1.8288	-0.467	0.0574	-1.7124	-1.9218	-1.2184	-1.3093
NP_056044	KIAA0664	clustered mitochondria protein homolog	0.2581	-0.0623	-1.603	1.4879	-0.496	-1.0434	2.2635	0.0434	0.6689	1.985	1.4523	0.1907	-1.0444	1.5478	0.4326	-0.7464	-0.0502	-0.5571	-1.3042	-1.2448	-1.5275	-0.6017	-1.5662	-1.6779	-1.1302	-0.1363	-1.2367	-1.741	0.5523	-2.2249	-1.6979	-1.0863	-2.5482	-1.8043	-0.751	1.4125	-0.9287	-1.5263	-1.4172	-1.112	-2.3364	-2.4793	-0.5571	-1.3042	-1.4324	-0.2692	-0.4044
NP_065177	KIAA1191	putative monooxygenase p33MONOX isoform a	-1.2072	-0.7347	-0.6313	-1.5134	-1.1871	1.6103	-2.2152	-1.0663	-0.7129	-0.7559	-2.2415	-0.7885	-0.563	-1.0102	-3.0534	-1.428	0.6029	1.8	0.7484	0.7799	-0.0155	0.5693	0.3783	0.9369	-0.0452	-0.4086	0.9272	0.3419	-0.3288	-0.3001	0.1225	0.7734	0.199	0.1761	0.9216	0.6474	3.1277	0.6833	0.021	0.4892	0.7638	0.2823	1.8	0.7484	1.7074	1.0811	1.1357
NP_904325	KIF1B	kinesin-like protein KIF1B isoform alpha	0.4443	-0.0455	0.3033	0.1618	-0.1144	0.0971	0.6349	0.4446	0.428	-0.7066	-0.1629	0.0025	0.0814	0.0077	-0.1788	-0.16	-0.182	0.4747	-0.3211	-0.2965	0.1946	0.5924	-0.4873	1.2223	-0.1363	0.4991	-0.1691	-0.0616	0.4491	-0.0034	-0.1155	-0.0745	-0.7382	-0.2909	-0.5734	0.6881	0.3326	-0.2227	-0.0214	-0.336	1.0957	0.1165	0.4747	-0.3211	0.3309	-0.2639	0.3696
NP_002765	KLK6	kallikrein-6 isoform A preproprotein	-1.4298	-2.675	0.0536	5.7124	0.0329	NA	-0.3846	-2.6785	NA	1.8151	NA	2.9201	-3.7181	2.0401	-0.1332	0.066	NA	1.5615	-0.7829	NA	NA	-2.5249	-2.2707	NA	NA	-2.8478	NA	NA	-0.8474	NA	-2.1964	NA	-3.8034	-0.4387	NA	NA	NA	-0.3195	1.7031	NA	NA	NA	1.5615	-0.7829	1.1854	-0.567	0.5455
NP_003670	KMO	kynurenine 3-monooxygenase	1.4442	NA	-0.7831	-4.0628	NA	0.9751	NA	NA	NA	-2.9624	0.7705	-0.477	-3.7625	-2.5969	1.906	-1.1243	NA	1.2726	-0.2019	-3.2733	-0.6458	-1.1592	NA	4.3295	NA	NA	-3.0066	-1.6334	-2.2693	NA	NA	NA	-0.5657	-0.9146	1.2698	-0.2208	-1.6903	-3.0513	-0.5973	NA	NA	NA	1.2726	-0.2019	NA	NA	NA
NP_000415	KRT5	keratin, type II cytoskeletal 5	0.6589	2.1825	1.1198	4.7684	-4.5616	0.6505	5.5429	-2.8231	-4.0695	0.1922	-4.4956	-3.7329	0.7813	2.1699	0.4782	3.7534	-6.1946	0.2913	5.6254	-5.9039	-0.8034	2.4034	-2.0493	-2.5757	-1.2951	-1.7229	-5.9228	-6.6562	-3.8865	-5.4693	-3.7507	-2.2246	-3.4752	-0.8318	-3.774	-0.332	-3.5071	-2.7816	-2.2158	-1.184	4.8558	-2.7015	0.2913	5.6254	2.8973	-0.3239	-0.2871
NP_079160	L2HGDH	L-2-hydroxyglutarate dehydrogenase, mitochondrial precursor	-1.4056	-1.4907	-0.8337	-1.5244	0.5407	-0.1457	-0.05	-1.923	0.4234	0.3498	1.6377	1.5352	0.2147	1.2418	-1.242	-2.7313	-1.2998	-0.3622	-0.8425	2.289	-1.5312	-0.2917	0.0643	-0.9828	-0.9349	0.803	-0.5238	0.561	-0.9979	0.1528	-1.0509	-1.8077	-0.8668	-0.2791	1.3148	1.3826	2.097	0.2096	0.4345	0.0615	-0.3333	-0.6991	-0.3622	-0.8425	0.5878	1.2768	0.6315
NP_116246	LACTB	serine beta-lactamase-like protein LACTB, mitochondrial isoform a	-0.2276	0.5433	0.1683	0.1544	0.8863	-0.9023	-0.937	-0.4374	-1.1879	-2.4354	-0.3516	-0.7616	0.8739	0.2738	0.182	-0.1918	-0.3327	0.571	0.9004	1.7245	-0.7321	-0.6611	-0.0243	-0.0768	0.7751	0.4912	-0.0007	3.7814	0.7976	1.2576	1.366	-1.6718	0.879	0.5988	-0.3744	-0.1475	6.1569	-0.1397	1.7172	-0.8319	-0.6691	0.1828	0.571	0.9004	-0.4886	0.618	0.3109
NP_057111	LACTB2	beta-lactamase-like protein 2	-0.5393	-1.0558	-0.5098	-1.1901	0.3664	0.7803	1.5755	-0.835	0.6416	0.4434	0.6679	-0.0961	1.2442	2.7586	-0.4826	-0.5592	1.0236	0.516	0.2449	-0.2475	0.4422	-2.6238	-0.1128	1.2761	-0.3533	0.0097	-1.767	-1.4758	2.1109	-0.5149	-0.4236	-1.4657	-0.0649	-3.0634	1.2272	0.3951	0.8427	-0.6169	-0.3677	-1.0098	-1.1338	-0.3344	0.516	0.2449	0.0902	0.135	0.694
NP_002284	LAMC1	laminin subunit gamma-1 precursor	1.2944	-0.0991	3.9606	-0.0991	-0.0663	5.015	-0.4035	2.2014	0.6393	1.1256	1.3928	0.919	0.8183	1.5578	1.1579	3.591	3.2214	4.2167	3.8945	1.2729	-0.2293	-0.6347	1.3163	-0.6146	5.8311	1.4977	-0.8283	-1.8255	-2.102	-2.7754	4.2198	1.4292	0.2497	2.6796	-2.8359	1.9035	0.5562	0.6107	-1.449	0.7315	1.5643	1.0713	4.2167	3.8945	3.7167	1.2316	4.2041
NP_056991	LAP3	cytosol aminopeptidase	-2.7778	1.9182	1.1637	1.0434	-0.2706	0.6335	0.8053	0.3904	-2.3446	-3.285	-4.1348	0.5067	3.281	0.4734	-2.1648	1.0408	-0.609	2.0178	2.4823	-0.3266	-0.2894	-2.7096	-0.4269	2.3394	-0.579	2.3581	-0.5596	-5.1613	3.6973	4.2014	2.4358	-0.4258	1.038	0.4362	-2.0943	0.7776	-0.6317	-0.0256	-0.8023	-1.1575	-0.2982	0.216	2.0178	2.4823	-0.1208	0.5033	0.5142
NP_056155	LARS2	probable leucine--tRNA ligase, mitochondrial	-0.1426	0.6235	-0.6009	-1.2158	0.2402	-0.1485	0.6317	-0.2964	1.0143	0.0248	-0.6031	-0.4255	-0.7778	-0.3582	-0.4028	-0.3049	1.4632	0.2431	-0.2943	0.7799	-1.141	0.4967	0.4629	-0.0519	-1.1389	1.0162	-1.4195	-1.1223	0.7112	0.102	-0.4936	-2.6415	-0.6841	-1.3993	0.4738	1.1032	3.519	-1.2877	1.9186	0.4855	-0.1654	-0.8317	0.2431	-0.2943	-0.0477	0.9379	0.1272
NP_705690	LDHD	probable D-lactate dehydrogenase, mitochondrial isoform 1 precursor	0.9341	-0.1994	0.5833	-1.6787	-0.6072	0.8029	-1.6913	0.2928	1.8029	-2.0438	-1.5299	-1.1134	-0.4741	-2.0181	2.9731	-2.4488	-0.3955	3.2537	1.7673	2.7142	-0.2331	-0.2785	-0.8939	0.0225	2.3201	-0.3731	-1.2152	0.5994	-2.2665	-2.3498	1.5536	-1.5922	0.5001	1.0983	0.7249	2.7419	5.6258	0.054	0.4239	0.3416	2.6302	0.4812	3.2537	1.7673	2.1238	0.4707	3.2895
NP_036450	LETM1	LETM1 and EF-hand domain-containing protein 1, mitochondrial precursor	0.5577	-1.832	-1.9977	-0.1358	0.0209	-1.8452	-2.3036	-1.3085	2.7165	0.1356	1.9886	1.0131	-0.9851	-1.6755	1.044	-2.0567	0.179	-1.9535	0.1496	-1.5421	-2.533	0.8002	-2.1338	-1.5827	-2.1631	-1.0796	-1.8386	2.5824	0.2149	0.9922	-1.4038	0.4268	-1.9223	-2.2417	-0.5212	0.9051	4.6964	-3.2208	0.1871	-0.1051	-2.5824	-0.8781	-1.9535	0.1496	-2.4979	-0.6775	-1.02
NP_006850	LIAS	lipoyl synthase, mitochondrial isoform 1 precursor	-0.8793	-1.0425	1.0489	NA	0.9734	-0.4986	1.2377	-1.417	1.5234	-0.1772	0.1515	1.2484	-0.2704	-1.2597	0.1516	-0.8629	NA	NA	NA	-0.1233	NA	0.8134	0.7366	-0.6063	-0.1624	1.0004	-1.3012	1.1259	-0.1754	0.8399	-1.5298	-1.3814	-2.6971	-0.551	-0.4881	1.0489	-0.181	0.0263	-1.2228	0.122	1.1699	NA	NA	NA	1.1719	1.1632	2.1422
NP_039269	LIG3	DNA ligase 3 isoform alpha precursor	-0.8834	-0.0221	-0.8202	-0.3489	-1.148	-0.8543	0.3003	0.6832	-0.2765	0.2686	-1.6822	1.0669	-1.5739	0.5931	-0.8091	-0.9053	0.7191	-1.5981	-0.5535	0.9605	0.7086	-0.5391	-0.1169	-2.0792	-0.0712	0.586	-0.0043	0.6071	1.3358	1.8472	-0.9725	0.3705	0.111	-1.2249	1.7531	0.5823	1.7162	0.6868	-0.3005	0.7315	-0.1576	-0.2283	-1.5981	-0.5535	0.3876	-0.0387	-0.2656
NP_001138341	LIPT2	putative lipoyltransferase 2, mitochondrial precursor	-0.9562	-1.1763	0.6542	NA	NA	0.4557	NA	NA	-0.2425	-0.2486	NA	0.4126	-1.411	NA	NA	NA	NA	NA	NA	0.4111	NA	-0.6446	-0.6282	2.0043	NA	NA	-2.093	0.6455	NA	NA	NA	3.4294	-1.6652	NA	0.5899	1.8167	NA	-0.8486	NA	1.712	2.2515	NA	NA	NA	1.7074	-0.1818	1.8784
NP_005561	LMAN1	protein ERGIC-53 precursor	0.2824	-0.6979	-1.4714	-1.146	0.4145	-1.7266	-1.9217	-0.394	0.8416	0.3006	0.7242	2.0484	-0.2297	1.4148	0.4402	-1.5622	1.1147	-1.1166	-0.8514	-3.39	-0.6533	0.8596	0.2092	-0.0892	1.0485	0.6846	-2.5981	2.102	2.0467	2.2688	-0.8297	-0.3696	1.647	-0.6929	0.5378	-1.3168	0.4304	-0.7621	1.689	-0.8168	-1.2704	-1.077	-1.1166	-0.8514	-1.3485	-0.2492	-1.1822
NP_004784	LONP1	lon protease homolog, mitochondrial isoform 1 precursor	-0.0495	-0.9622	-0.5166	-1.0285	-0.6252	-0.4195	1.4965	-1.2652	-0.2175	0.7734	-0.6197	2.138	0.0147	-0.8705	0.0377	0.504	-0.653	-0.8804	0.8348	1.0395	-1.7038	-0.2521	-0.3504	0.668	-0.8741	1.1227	-0.4593	-1.887	1.6648	2.4875	-0.8437	0.7312	-1.1374	-0.5333	-0.0853	0.7532	3.6972	-0.2642	0.4062	-1.1083	-0.9464	-1.0372	-0.8804	0.8348	-0.3669	0.2307	0.3715
NP_573566	LRPPRC	leucine-rich PPR motif-containing protein, mitochondrial precursor	0.5779	-0.6042	-0.6448	0.7275	-0.1264	-1.3201	0.7832	-1.8399	1.4802	1.1354	2.207	2.3352	-0.1926	0.2472	0.6073	1.4753	0.5715	-1.4238	-2.0163	0.5992	-1.5613	0.0547	-1.3045	-1.8268	-1.9895	-0.5073	-2.4226	-0.738	1.8488	0.2269	-1.4346	0.7968	-1.7193	-2.1146	-0.8505	-0.5626	0.7344	-1.5505	-0.6857	-1.5398	-0.5793	-1.8727	-1.4238	-2.0163	-1.7677	-0.0839	-0.5998
NP_060979	LRRC59	leucine-rich repeat-containing protein 59	-0.2519	-0.8116	-1.1475	-0.8852	0.715	-2.0315	-2.7392	0.7483	-0.3902	-0.8741	0.1184	-0.0804	-0.6926	-0.8472	0.0225	-1.7989	-1.7582	-1.2679	-1.9388	-3.3448	-1.4487	4.7917	-1.1596	-1.0118	-0.8177	-1.0875	-4.3035	-0.9532	1.0625	-1.2059	-0.4152	5.3828	-2.1659	-1.4791	0.1137	0.2784	-1.7567	-1.9344	0.7066	-3.2471	-3.1095	-1.7235	-1.2679	-1.9388	-2.7953	-0.8122	-0.7581
NP_078928	LRRK1	leucine-rich repeat serine/threonine-protein kinase 1	NA	1.761	NA	0.5144	NA	1.0852	0.5149	1.1531	NA	NA	1.1015	NA	-2.0072	0.7362	1.5528	-1.4245	NA	NA	NA	0.5616	0.9262	NA	0.7406	0.8045	NA	2.3344	-2.7343	NA	-1.3214	2.4367	2.0941	NA	1.9515	NA	NA	NA	NA	NA	-1.297	NA	NA	NA	NA	NA	NA	NA	NA
NP_940980	LRRK2	leucine-rich repeat serine/threonine-protein kinase 2	1.0272	1.9483	4.4836	0.9663	NA	NA	1.4208	-1.7857	0.8234	1.1674	0.8533	0.1549	NA	NA	2.149	-1.5057	NA	0.25	0.09	-4.3459	-1.7939	1.0344	-1.7151	NA	1.5866	3.6132	-2.6089	2.5785	0.3683	0.9726	-0.6757	0.4502	-1.6517	-4.7246	NA	2.4489	NA	0.1162	NA	0.4514	-1.1963	NA	0.25	0.09	-4.6559	-2.817	-3.3223
NP_002331	LSS	lanosterol synthase isoform 1	0.4119	-0.4236	-0.8944	0.125	1.5203	-0.2812	-0.9969	1.4676	-0.5833	-0.6204	-2.9168	1.0647	-1.785	-0.5378	0.22	-0.485	-1.8273	-0.1994	-1.7601	-0.7594	-1.6701	-1.0734	-1.2602	1.2679	-0.1493	-1.4743	-1.4625	-1.2645	-1.1318	-0.8311	-0.5076	0.9936	-1.0021	-0.3234	-1.1941	0.3463	-1.2536	-1.0975	-0.2616	-0.3246	-1.3642	-0.215	-0.1994	-1.7601	-0.0586	-0.2418	0.3872
NP_006321	LYPLA1	acyl-protein thioesterase 1 isoform 1	-1.5634	-1.0057	-1.1677	-1.2121	-1.3734	-0.7301	0.7485	0.0578	2.162	0.0789	-0.1199	-0.2373	-2.5368	-0.5511	-1.9484	0.5782	2.223	-0.0687	-0.8246	1.096	0.7236	-1.9839	-1.9366	-2.3068	-0.8524	-1.4624	-1.0504	2.6631	-1.3409	-0.6788	-0.9361	-1.8358	-0.6096	-0.619	0.6467	1.426	1.0838	-0.4163	-0.145	0.2962	-0.4036	0.9055	-0.0687	-0.8246	0.6689	0.6149	0.1194
NP_620149	LYPLAL1	lysophospholipase-like protein 1	-0.2762	0.105	-0.8405	-0.6207	0.6609	1.1219	-1.9912	-0.9254	0.8052	-1.5858	-2.6818	0.8092	-0.9888	-1.4227	-0.0876	-0.4532	1.3878	0.0643	-0.1513	0.8401	-0.5895	-1.466	0.5836	1.1768	0.7707	0.0334	0.1246	0.2036	0.3571	0.7111	1.5844	-0.4586	0.9433	1.0185	0.2084	1.3257	0.8916	0.6349	2.2367	-0.6729	0.5491	1.3365	0.0643	-0.1513	0.2605	1.1305	1.3605
NP_065157	LYRM1	LYR motif-containing protein 1	-0.4543	-0.7213	-1.2082	-1.7301	-0.3157	0.3032	-1.1926	-0.7591	0.6302	0.4139	-1.3776	1.6562	1.1812	-1.5191	-0.661	-0.379	-1.0737	2.2471	-0.1364	2.94	-1.2574	-2.0334	1.8357	-0.8877	-1.6076	3.1632	0.2214	-1.96	NA	1.7886	0.1337	-1.0301	0.1144	-1.9136	2.099	1.5291	2.8132	-1.4261	4.1908	0.7164	0.2758	1.2702	2.2471	-0.1364	0.7717	0.3497	2.4295
NP_065199	LYRM2	LYR motif-containing protein 2	-1.1829	-2.307	NA	-0.0219	-1.713	-0.3292	0.2277	-2.7653	0.9916	1.5073	-0.5138	-0.2014	-0.9074	0.2638	-2.2635	-0.1636	NA	NA	NA	-6.7544	-1.4374	NA	0.954	2.2898	-2.0459	2.4725	0.2895	-3.1783	0.3069	1.4333	-5.7615	1.209	-0.6468	-5.9631	0.2227	1.3175	3.83	-3.1723	-0.1274	0.811	-2.7464	NA	NA	NA	-3.2118	-2.4298	-1.2311
NP_065141	LYRM4	LYR motif-containing protein 4 isoform 1	-0.0009	-0.0422	-2.045	-0.7199	-0.1654	0.9158	0.5339	0.3109	0.1712	-0.3446	0.0887	-0.2866	0.2258	-0.1054	-1.0218	-1.5163	1.8996	0.5045	-0.5594	0.1965	0.1158	-1.4264	0.2656	-0.7305	-0.5486	0.2781	0.1067	1.0067	0.0839	1.2225	-0.9165	-1.2315	-0.9818	-2.1442	1.1087	-0.9479	1.6638	-0.8589	2.3992	0.7997	1.5838	0.1596	0.5045	-0.5594	-0.1127	-0.708	1.0458
NP_859056	LYRM7	complex III assembly factor LYRM7	-0.9077	-1.8855	-0.5031	-0.1248	-0.4539	0.9412	1.4176	-0.0723	0.1666	-0.7263	-0.8845	-0.8131	-0.7333	0.4501	-0.0573	0.1578	-0.8508	0.9906	-0.6548	-1.5309	-0.9197	-1.2978	0.9218	0.279	-0.4922	-0.3258	0.1605	-1.1838	0.254	1.363	-1.9387	-2.2808	-1.3303	-3.696	1.3646	0.9703	1.9258	-0.4959	0.8762	-0.3549	-0.4544	-0.8383	0.9906	-0.6548	0.0199	0.4991	1.382
NP_699205	LYSMD2	lysM and putative peptidoglycan-binding domain-containing protein 2 isoform 1	-0.2155	1.3127	1.7845	1.532	0.4596	-0.2304	1.1052	0.5928	-2.906	0.6946	-0.0073	0.4059	2.0848	1.6609	-0.737	1.3446	0.3517	0.4426	0.7425	-1.9938	-0.4657	-0.1168	0.4467	0.519	0.2326	-0.2902	-0.2802	-1.3644	1.8237	1.1093	-0.4488	0.2441	0.473	-0.7372	-0.8577	0.3761	0.7519	-0.1259	-2.8024	0.2621	-2.1763	0.0502	0.4426	0.7425	0.0226	-1.1069	-0.5353
NP_054786	MACROD1	O-acetyl-ADP-ribose deacetylase MACROD1	0.3107	-0.6276	-0.7764	-1.2562	0.4145	-0.0045	-0.5266	0.0868	0.4098	1.6993	-1.6126	3.2248	-1.2444	0.1308	0.1288	-1.0289	-0.4615	0.6604	-0.6101	0.9492	-0.9835	-0.2982	-2.8907	0.3494	-0.9956	-3.7713	-0.0151	2.0982	0.9343	-0.7882	-0.3788	-2.1169	0.1787	-0.7047	0.6728	0.2513	1.0943	0.545	0.1306	1.1063	-1.1299	0.3055	0.6604	-0.6101	0.0739	0.477	0.139
NP_000231	MAOA	amine oxidase	-4.061	-1.8922	0.8195	-3.6881	-0.523	3.4171	-3.3294	-2.4436	1.7143	-3.3269	-5.1212	-3.7262	-0.1408	-1.4193	-5.0318	-3.9781	-2.0094	2.9419	1.8567	0.0686	-3.3621	2.4991	-1.2562	-1.2228	2.0467	1.1543	-2.1539	4.8997	-1.1931	-2.7637	3.0575	0.1129	0.6963	0.0608	-1.1822	2.6415	5.6607	-0.0221	-0.5019	0.4817	0.9825	1.5487	2.9419	1.8567	3.8384	1.8335	4.38
NP_000889	MAOB	amine oxidase	-5.2429	1.7242	2.8844	-5.6093	-0.0843	2.2455	1.3072	-1.6881	-2.0696	-2.4502	-4.0488	-2.7627	1.6219	1.6676	-5.2521	-0.6298	-2.7441	1.8459	0.2569	0.4788	3.5938	1.3412	-2.001	-2.2406	1.3306	3.4869	-1.4839	0.7685	-0.4319	2.8974	1.436	-3.8735	-0.6096	0.9919	-2.4521	4.2151	3.83	5.234	2.3038	0.122	4.809	-0.825	1.8459	0.2569	2.0995	0.838	1.9136
NP_954697	MAP1D	methionine aminopeptidase 1D, mitochondrial precursor	0.2824	-4.8562	NA	NA	NA	1.8559	-1.1642	-0.0181	1.6188	-0.8051	0.9261	0.9974	0.7183	0.8193	NA	NA	NA	1.9674	0.6769	NA	NA	NA	NA	-0.5567	NA	-0.1679	NA	1.0644	-0.0667	-0.9638	0.8367	0.0988	NA	0.921	NA	NA	-0.719	0.4032	0.6359	-2.1833	1.7205	NA	1.9674	0.6769	NA	NA	NA
NP_002736	MAPK1	mitogen-activated protein kinase 1	0.0598	1.0685	0.3134	0.4373	-0.1895	1.0626	-0.5045	0.882	-0.0947	-0.5934	0.1416	0.3722	0.1629	0.6996	0.1402	-0.3366	-0.5462	0.5756	-0.4075	0.1062	0.6824	-0.1993	0.483	0.3204	0.5798	0.4439	-0.1011	1.3526	-0.2981	0.4924	0.7386	0.0286	0.9534	0.4214	-1.3528	-0.7607	0.0671	0.2442	0.6359	-0.0067	0.6038	-0.6029	0.5756	-0.4075	0.4715	0.155	0.6002
NP_002742	MAPK11	mitogen-activated protein kinase 11	1.266	2.2628	3.0767	-0.0256	-0.0543	6.2572	-0.0974	5.7727	-0.6583	-3.9425	-4.4261	-0.1431	0.411	1.8771	0.5162	-2.8973	2.6594	4.4621	1.3532	4.34	1.1513	-6.0017	0.3461	0.8376	4.3382	3.3251	2.5178	-2.1983	0.7753	-1.1356	3.5448	1.0498	-0.6333	3.0787	1.1206	0.4656	2.9879	4.0583	1.6147	1.4053	1.8884	3.7765	4.4621	1.3532	NA	NA	NA
NP_002960	MAPK12	mitogen-activated protein kinase 12	1.0717	-0.0823	1.3492	-0.0256	-0.7123	0.721	-0.3814	4.0557	0.7348	-3.9425	-0.047	-0.7235	-0.7333	0.2173	0.3832	-1.5834	1.6264	1.0594	-1.2417	2.0067	2.1193	-2.0664	-0.3786	0.8293	3.6741	-3.8226	-0.0437	-0.5112	0.4491	-1.8384	2.4834	-0.0651	0.0298	2.3397	0.2677	0.349	-1.6763	0.2545	0.2967	0.6255	1.779	-0.2051	1.0594	-1.2417	NA	NA	NA
NP_002737	MAPK3	mitogen-activated protein kinase 3 isoform 1	-0.0293	0.8979	0.5563	-0.4627	-0.4209	1.4099	-0.4919	0.3506	-0.4515	-0.9948	-0.7819	0.24	-0.3223	-0.0954	0.2883	-0.0929	-0.8696	1.291	-0.6131	0.4525	0.1871	-0.5226	1.0788	1.2472	0.6101	0.2742	-0.0187	1.4641	-0.2786	-0.5071	0.7414	-0.0276	1.4068	0.4037	-0.7676	2.1721	1.3738	0.3168	1.1589	1.2198	0.2562	-0.0791	1.291	-0.6131	1.9967	0.1592	1.1826
NP_060294	MARCH5	E3 ubiquitin-protein ligase MARCH5	-1.0251	-0.1559	-0.2163	-1.4987	NA	0.3427	-0.6497	-0.5603	0.8779	0.2021	NA	0.444	1.2627	0.001	0.1022	-0.2271	NA	NA	NA	-0.3529	-1.8727	0.9751	-2.5284	0.5852	NA	-0.5665	NA	1.6985	1.3107	1.1796	-1.485	-0.7631	-0.6942	NA	2.3975	0.9675	-0.9916	-1.35	1.5511	0.7012	0.6623	NA	NA	NA	NA	NA	NA
NP_612404	MARS2	methionine--tRNA ligase, mitochondrial precursor	-0.1386	-0.7514	-1.5321	0.9883	0.2823	-0.1316	-0.0058	-1.6809	2.5438	1.3226	1.8098	0.9392	1.2701	-0.8971	-0.4674	-1.0678	-0.1067	-1.9283	-1.7511	0.8551	-1.6926	1.5721	-0.6765	0.3659	-1.1172	-0.235	-0.617	-0.6688	0.3934	1.8667	-1.2414	-0.6132	-0.9953	-0.8643	-0.9193	0.1455	1.552	-1.1978	0.484	-0.6918	-2.4301	-1.7699	-1.9283	-1.7511	-0.0126	0.9758	0.2601
NP_065797	MAVS	mitochondrial antiviral-signaling protein isoform 1	-0.0617	-1.3	-0.9687	-1.2415	-0.3067	-0.9559	-3.0043	-2.3785	-1.2333	-1.2878	0.3137	0.5022	0.4999	-1.7653	1.0744	-1.9013	-0.7346	0.2592	0.2211	-0.8986	-1.5087	0.0283	-0.3625	-0.1595	-1.204	-1.7545	-1.9067	1.9598	0.2066	3.3308	-0.3676	1.818	-1.1171	0.1199	0.8789	0.2947	0.689	-0.6307	-0.82	-1.184	0.1703	-0.2515	0.2592	0.2211	-1.2214	-0.1934	-0.377
NP_775738	MCAT	malonyl-CoA-acyl carrier protein transacylase, mitochondrial isoform a precursor	-0.1021	-0.6912	-0.5233	-0.7823	-0.0603	-0.3885	-0.7728	-0.5458	2.6483	0.6084	1.502	-0.1768	-0.1297	-0.6609	-0.6686	-0.6545	0.6343	-0.7795	-0.9765	1.5137	-1.066	0.7573	-1.5984	-0.1678	-0.2318	0.3255	-1.4983	-0.3421	-0.7721	0.102	-1.0117	-0.8193	-1.584	-1.4969	-1.3196	-0.3808	1.0593	-1.5333	0.9504	-1.8464	-0.6301	-1.0737	-0.7795	-0.9765	0.4553	1.4631	1.3683
NP_064551	MCCC1	methylcrotonoyl-CoA carboxylase subunit alpha, mitochondrial precursor	-1.4015	2.507	-0.3715	-2.3987	0.3484	-0.2755	1.1872	-1.8291	2.3392	0.1898	1.9952	1.3492	0.7146	0.3636	-1.1395	0.0095	0.1257	0.6467	-0.0321	-0.1949	-1.4112	-1.8816	-2.3553	-1.3759	-0.822	-1.0441	-1.1794	-1.5219	0.5272	-0.2962	0.0413	-1.7936	-1.2254	-0.8289	0.8078	0.3408	3.4456	-0.9246	0.3143	-1.343	-1.5086	-1.1333	0.6467	-0.0321	0.6716	1.1074	1.2452
NP_071415	MCCC2	methylcrotonoyl-CoA carboxylase beta chain, mitochondrial	-2.5552	-1.6245	-3.1314	-3.8056	-2.6295	-0.6256	-1.9848	-4.7751	-0.3288	-2.066	-1.8477	-1.2031	-2.9034	-2.3474	-4.4167	-3.6037	-1.8241	-0.9882	-2.3738	1.096	3.1098	-0.4632	1.9323	-2.3688	-2.992	4.6828	-2.4405	2.8091	-3.0361	2.0892	-2.188	0.1504	-1.134	-2.5728	-0.2014	0.4683	5.8249	2.0354	0.5405	-0.8584	-1.6804	-2.234	-0.9882	-2.3738	3.5247	1.501	0.2719
NP_115990	MCEE	methylmalonyl-CoA epimerase, mitochondrial precursor	-1.4582	-0.6209	0.5935	-1.6493	-0.8085	0.2213	-2.2626	-0.1771	1.3143	-1.0415	-1.7682	0.0675	-0.4778	-1.7121	-2.1876	-1.1066	-0.6969	0.2706	-0.053	2.9589	-0.507	0.0019	-0.3584	-1.5124	2.2854	3.3053	-0.7173	1.7408	-0.3288	0.1879	1.1643	0.408	0.4358	0.6727	0.2653	2.457	5.0668	0.0436	0.7066	1.1593	0.6858	0.6105	0.2706	-0.053	1.3612	1.7451	1.7924
NP_068779	MCL1	induced myeloid leukemia cell differentiation protein Mcl-1 isoform 1	0.8086	-0.283	0.9747	1.5026	0.4686	-0.1852	1.4524	-0.1663	0.2598	0.734	0.6977	0.8944	-0.1223	-0.0721	0.4668	0.4439	0.0503	0.9149	1.8895	1.0546	-0.038	-1.6078	-0.0967	-0.0395	-0.809	0.9214	0.3253	-0.1192	0.7976	1.0585	-0.376	0.2815	-0.1292	0.6549	0.045	0.0804	-0.174	2.2083	1.9257	-0.2981	0.6038	0.8459	0.9149	1.8895	-0.3885	0.1076	0.9696
NP_005909	MDH2	malate dehydrogenase, mitochondrial precursor	-0.8227	-0.0623	-0.8033	-0.6133	0.5557	-0.1316	1.0042	0.2386	2.7869	0.7118	1.2736	1.5173	-0.5963	0.643	-1.0674	-0.7428	1.2685	0.0413	0.0364	1.604	-2.109	-0.8227	-0.6926	0.0267	-1.2126	-0.1837	-1.4732	-0.0962	0.4268	-0.6359	-0.362	-1.002	-0.9074	-0.9235	0.6254	-0.1665	1.6673	-0.4405	-0.0673	-0.9795	-0.7316	-0.3476	0.0413	0.0364	-0.1262	0.8169	0.7096
NP_002387	ME2	NAD-dependent malic enzyme, mitochondrial isoform 1 precursor	1.1284	1.6037	0.9443	1.4989	1.7277	0.0661	1.6196	1.2543	-0.3288	0.3991	0.8433	2.203	1.1998	3.0514	1.8187	0.5464	2.1885	1.6831	0.1824	0.0686	-1.4337	-0.5588	0.9943	-0.6063	-0.6007	0.3728	0.7373	-1.6795	3.5273	1.2772	0.9179	-0.8755	0.429	-0.3648	-0.8387	-2.4563	2.5827	-1.0076	1.7031	-0.8925	-0.7199	0.8989	1.6831	0.1824	-0.4236	0.3581	0.0706
NP_006671	ME3	NADP-dependent malic enzyme, mitochondrial	-0.0738	0.9079	1.5618	-0.775	-0.7724	2.7113	-1.9154	-0.3542	-1.0515	-1.9306	1.1379	-1.2165	-0.4852	-0.6842	0.2617	-0.9689	1.234	3.4807	1.4158	2.9099	0.0108	0.4407	1.5861	-0.2878	3.1881	-0.5034	-0.488	0.7377	2.7187	-1.0146	2.293	3.5934	1.0617	1.3023	1.059	0.9974	6.4014	2.2152	0.3568	-1.1347	0.0181	1.3995	3.4807	1.4158	1.6073	1.6809	2.5624
NP_057095	MECR	trans-2-enoyl-CoA reductase, mitochondrial isoform a	-0.2398	0.5098	0.31	0.5732	-0.3728	1.2235	0.6223	0.8928	-0.9265	-0.9751	0.6679	2.7699	-0.737	-0.8106	0.5124	-1.2267	1.2748	1.0479	0.4565	1.6718	0.4085	0.8332	0.4347	0.0184	-0.6398	1.5845	-0.1978	1.5525	0.4575	1.1835	1.0131	-2.3464	-0.366	-1.4437	1.4357	1.4396	3.7042	1.0187	1.1306	-0.2717	-0.837	1.5719	1.0479	0.4565	2.0562	1.4105	2.5214
NP_073571	METT11D1	methyltransferase-like protein 17, mitochondrial isoform 2 precursor	-0.4503	-1.9524	-2.406	0.2316	1.5173	0.2552	-0.6781	-1.2254	1.4734	-0.2535	1.3564	0.3924	-1.1814	0.6131	-4.3103	-2.0779	1.5103	NA	NA	0.2229	-1.7826	1.9251	-0.8576	0.5604	-2.979	0.5425	0.8913	-0.0347	0.5188	2.222	-1.401	0.1972	-1.0156	-3.1935	0.5496	1.5427	1.9503	-0.6203	0.7419	-0.9114	0.2992	-1.3754	NA	NA	-0.4128	-1.732	0.7448
NP_057109	METTL9	methyltransferase-like protein 9 isoform 1 precursor	0.7924	0.9514	-0.2062	-1.6015	0.9884	1.3901	0.7359	0.3579	0.9098	-0.1131	NA	-0.0109	0.1999	1.4214	1.8604	0.9914	0.6249	NA	NA	-0.3002	-1.9439	-1.1856	NA	0.1839	0.6969	-0.4323	NA	-0.6957	-0.5295	-0.6008	-0.9417	0.2909	-1.4318	-0.3027	-0.9666	NA	1.0838	-0.5581	1.5688	NA	NA	-0.961	NA	NA	2.1779	1.0253	2.3181
NP_284941	MFN1	mitofusin-1	0.1772	1.8547	-0.8742	1.2675	1.325	0.1197	1.0673	0.7374	0.5325	1.1994	2.2103	2.082	-2.0072	1.3482	-0.0383	-0.2342	0.3831	-0.5227	0.2569	0.7686	-0.6158	-0.4269	-0.2739	-0.6394	-0.2752	-0.5349	-1.681	-0.2422	2.5458	1.2772	0.1029	-1.2643	-0.9513	-1.1895	-0.1635	0.4955	0.371	-0.3091	-1.3818	-0.4193	-0.8175	-0.2482	-0.5227	0.2569	-0.2479	-0.0229	-0.1679
NP_055689	MFN2	mitofusin-2	-0.3167	0.3961	-0.3108	0.0258	0.7871	-0.2529	0.5686	-0.1699	0.6348	-0.3988	-0.5038	0.4888	0.6369	0.1108	-0.3079	-1.2868	0.0001	0.2959	-0.2198	-0.1836	-0.3044	-0.1036	-0.0203	-0.2423	0.2152	0.4202	-0.5202	-0.2153	-0.0444	0.5783	-0.0903	0.4502	-0.6705	-1.0919	1.367	0.1292	1.1467	0.1335	-0.3041	-1.165	-0.6106	-0.2979	0.2959	-0.2198	-0.0288	0.5496	0.5592
NP_004519	MGST3	microsomal glutathione S-transferase 3	-2.5268	-0.0623	-1.9471	1.2822	-4.5706	-2.263	-1.1737	1.4278	-0.5993	1.16	1.7403	1.6943	0.4665	0.1607	-4.4622	-2.2898	-2.675	-2.7056	-4.0064	-0.8459	-2.4129	1.1037	-1.3649	0.5314	-3.617	-0.2468	-1.9748	0.9991	0.424	4.7597	-2.1852	1.106	-3.1267	-1.754	1.0827	-2.3614	-3.6189	-1.8963	2.9328	-3.2168	-2.4496	-3.4474	-2.7056	-4.0064	-1.3458	-0.4028	-0.6408
NP_005923	MIPEP	mitochondrial intermediate peptidase	-0.2641	-1.6613	-1.8257	-1.1056	-1.2622	-0.1541	-0.8328	-0.5458	1.7597	-0.054	0.4031	-1.2524	-1.1777	-1.7121	-0.6155	-2.3852	-1.7393	-1.0134	-2.6717	2.2513	-1.2161	-0.4467	-0.0645	0.5438	-1.2864	1.1582	-1.1185	-1.7102	-0.9338	-0.8975	-0.8297	-1.0816	-1.9562	-1.3846	0.1516	0.6827	1.6708	-1.0146	3.1307	-1.3959	-1.4774	-0.9112	-1.0134	-2.6717	-1.0105	0.116	-0.5783
NP_055545	MLEC	malectin precursor	-0.3814	-0.0823	-1.4174	-1.0505	0.9884	-2.071	-2.796	-0.6181	0.4052	-0.1304	2.965	1.0893	0.6332	-2.2742	-0.8775	-1.6929	-1.7645	-0.5067	-2.6717	-3.1792	-1.1673	2.1527	0.5434	0.2501	0.4148	-2.0702	-2.9851	1.245	1.6787	0.9609	-0.7877	-0.5663	-0.3254	-2.0703	2.7316	-0.7064	0.5143	-1.2117	1.4593	-2.2742	-0.7824	-2.3103	-0.5067	-2.6717	-1.1241	-0.0534	0.0999
NP_733752	MLX	max-like protein X isoform gamma	0.4565	-0.0188	NA	NA	NA	2.3697	-0.4035	0.8025	-1.1492	2.0737	2.1176	NA	NA	NA	2.3199	1.6201	NA	NA	NA	NA	-0.1918	NA	NA	0.2915	NA	2.2278	0.9522	-2.0446	0.9872	NA	1.6208	0.216	0.1516	0.4185	-0.064	NA	NA	NA	NA	NA	NA	NA	NA	NA	3.0379	1.221	2.5859
NP_055753	MLXIP	MLX-interacting protein	0.1448	1.5837	1.2379	-0.9036	0.1351	-1.5883	-0.959	-1.5001	-0.8242	0.7956	3.0544	0.5919	0.5517	0.041	-0.156	0.9349	-1.8461	-1.7104	-3.6131	-1.2787	-0.5182	2.4628	-0.2739	-1.0614	NA	0.0729	0.4399	NA	0.6387	NA	-0.6953	1.6259	-1.1273	-3.965	-0.7747	1.5997	-3.1193	0.5485	-2.4702	1.3788	-0.6652	-2.6948	-1.7104	-3.6131	-0.7725	0.257	0.5748
NP_036345	MLYCD	malonyl-CoA decarboxylase, mitochondrial	0.3998	0.3158	-0.773	-0.9587	-0.3457	0.6025	-0.3025	-0.6579	1.9438	0.4262	-0.5038	0.6075	-0.9666	-1.5857	0.4098	0.4157	0.2481	0.6306	0.0096	0.8777	-1.4712	2.4859	0.177	-0.6105	-0.4965	-0.1995	-0.9537	-1.5027	0.6192	-0.7882	-0.0791	1.0357	-0.9919	-0.7225	1.0945	0.4195	1.9607	-1.2877	0.9186	-0.2679	0.1313	0.511	0.6306	0.0096	0.2362	-0.1071	0.3403
NP_758454	MMAA	methylmalonic aciduria type A protein, mitochondrial precursor	-0.4786	0.1585	-0.3276	0.9626	-0.9978	-0.0836	0.1962	-1.2652	1.0257	-1.3642	-0.1	1.2036	0.6332	-1.4127	-1.6256	-1.2656	0.2795	0.7843	0.0304	0.317	-0.6533	-0.4797	1.4653	-0.9332	0.4756	0.4597	-0.617	0.461	1.3386	1.0195	0.0777	-1.9014	-0.3254	-0.4003	-0.2962	0.4276	2.7923	-0.8036	1.2649	0.0955	-0.4973	0.1961	0.7843	0.0304	-0.7725	0.758	1.0653
NP_443077	MMAB	cob(I)yrinic acid a,c-diamide adenosyltransferase, mitochondrial precursor	-1.4582	-0.7213	-3.6847	-0.8889	0.132	0.354	-2.1174	-1.3266	-2.9878	-0.1575	-0.6759	0.3409	-1.9146	-0.9869	-1.7053	-0.9088	-1.6012	0.25	0.2271	-0.0669	-1.9552	1.8162	1.0989	-2.4267	-0.8828	0.3886	-0.3375	0.1229	-2.8995	-1.3816	-0.53	0.4549	-1.8682	-0.0131	1.637	1.4749	3.0543	0.9496	-0.8023	-1.1423	-0.837	0.5773	0.25	0.2271	2.1806	1.3347	2.7481
NP_056321	MMACHC	methylmalonic aciduria and homocystinuria type C protein	NA	1.8413	NA	NA	0.8472	1.9321	NA	NA	0.3689	1.0123	NA	NA	2.8736	1.6643	0.9984	0.5358	1.3753	NA	NA	NA	-1.4449	NA	NA	-0.8339	1.1136	NA	0.8663	-2.7017	2.0941	NA	NA	-1.5219	NA	1.5564	NA	NA	-1.1767	NA	0.8197	NA	NA	-0.6195	NA	NA	NA	NA	NA
NP_056517	MMADHC	methylmalonic aciduria and homocystinuria type D protein, mitochondrial	-0.1102	-0.8618	1.2952	1.6642	NA	0.7831	-0.8675	NA	NA	-0.9627	0.4395	-2.8366	0.7072	-0.1387	-0.3307	0.179	-0.383	NA	NA	-0.8911	NA	0.1669	-1.9849	0.428	NA	-0.8073	0.1963	NA	-0.2117	NA	NA	NA	-0.6096	-0.0131	-2.1796	NA	NA	-3.1516	1.8162	-1.4868	-1.0127	-0.9576	NA	NA	NA	NA	NA
NP_001068566	MOCS1	molybdenum cofactor biosynthesis protein 1 isoform 4	-0.9846	-1.7985	1.889	NA	3.3834	2.1213	-0.0563	1.0085	-0.9515	-1.832	NA	NA	-0.6444	-0.0256	NA	NA	NA	NA	NA	1.3143	0.4798	-1.2087	2.1135	-0.2878	NA	-0.7441	-0.5453	-0.3883	NA	-1.3074	2.0885	0.5017	NA	NA	-0.7771	2.7473	-0.2858	NA	0.1306	1.3372	2.8059	NA	NA	NA	2.6782	2.144	4.081
NP_006293	MOGS	mannosyl-oligosaccharide glucosidase isoform 1	1.2741	0.5533	-0.3479	0.4005	0.3093	-0.778	-0.0721	1.8471	2.0642	0.1602	2.2004	2.696	1.7812	0.1408	1.6782	0.9525	0.088	0.3899	-0.5743	-0.7217	-0.5708	0.3219	-0.6765	0.3163	0.7056	-0.4639	-1.3801	0.6532	1.9324	0.3909	-0.1519	-0.8099	0.2193	-0.3885	0.4335	-0.6359	-0.2474	-0.2123	-0.2369	-0.9152	-0.5208	-1.2759	0.3899	-0.5743	-0.2262	0.5054	-0.033
NP_073583	MOSC1	MOSC domain-containing protein 1, mitochondrial precursor	-0.3005	-1.1027	1.4741	-3.813	0.1801	2.0761	3.4818	-0.7446	2.9801	-1.2533	-1.3644	-0.8692	-1.2333	-1.6356	0.6718	-1.0501	2.5684	4.0952	2.4585	0.7686	-0.9722	-1.7068	0.6641	-2.7453	2.1725	-0.1205	-0.5847	-1.1569	-2.1606	0.9687	2.7803	0.2206	-0.0683	1.3791	-1.5755	2.8423	-0.1146	-0.5754	1.5405	-1.5474	1.1192	1.1177	4.0952	2.4585	4.3954	2.6334	4.9429
NP_060368	MOSC2	MOSC domain-containing protein 2, mitochondrial precursor	-0.6162	0.1084	0.084	-4.702	-2.0315	0.6279	-0.8517	-0.2639	3.221	-1.8715	-4.5486	-2.2406	0.5369	-2.5237	-0.7446	-1.2479	1.1304	2.3205	0.4148	0.968	-1.8314	-0.6677	0.2897	-1.8268	0.8966	0.7517	-1.4732	1.6332	-3.0974	0.8243	0.9123	-0.4399	-0.4033	-0.0663	4.3876	1.6051	4.4484	0.341	2.6819	-0.5026	1.3378	-0.2846	2.3205	0.4148	1.6019	1.0506	1.2823
NP_001015052	MPG	DNA-3-methyladenine glycosylase isoform b	-0.4826	0.1552	-0.7291	-0.2129	0.5798	0.2806	-1.1926	-0.3615	0.4257	-0.4259	-1.4703	-1.035	-0.7889	-0.4513	-0.2091	0.6064	1.2497	-0.4654	-1.7005	0.9191	-0.3081	0.8959	0.9741	-1.2228	-0.9436	0.6333	0.6549	-0.3152	-0.1197	-0.0737	0.0357	-0.6928	0.0839	-0.1047	0.6918	1.1547	1.9118	-0.769	3.9859	1.3258	-0.591	0.7199	-0.4654	-1.7005	-0.5616	-0.0082	-0.8656
NP_066949	MPST	3-mercaptopyruvate sulfurtransferase isoform 1	0.9058	-1.5208	-1.0868	0.2242	1.5924	0.5234	-0.5456	0.0145	1.562	-0.6771	-0.2721	0.3835	0.311	0.1907	1.2453	0.4121	1.5448	0.8783	-0.4403	1.9766	0.1271	-0.5028	0.0804	-0.2298	0.7143	0.3926	-1.1723	0.3688	-0.1726	0.9375	-0.348	0.9046	0.6016	-1.1983	-1.3291	-0.2615	1.9118	-1.1356	0.2083	-1.343	0.3773	0.4281	0.8783	-0.4403	0.9583	0.9222	1.5207
NP_002428	MPV17	protein Mpv17	-0.6243	0.8845	-0.8135	-1.4215	0.129	-0.2191	-0.9401	1.0483	0.328	-1.2262	-0.1364	NA	1.5849	-1.9615	0.6073	2.164	NA	1.8757	1.3234	2.0632	-0.6608	2.4529	-0.7449	1.3754	0.1414	-0.2784	-1.097	0.5302	0.1759	0.4573	0.3634	-2.0185	-1.0968	NA	-0.064	0.3951	2.8587	NA	-0.198	-1.2256	-1.6414	NA	1.8757	1.3234	0.8474	0.0739	0.8797
NP_079140	MRM1	rRNA methyltransferase 1, mitochondrial precursor	-2.288	-1.4606	-0.5604	0.441	-0.481	0.2016	0.1583	-0.0651	1.8779	1.1206	-0.4244	-1.3868	-1.6147	-0.9869	1.4047	-0.5592	0.6343	NA	NA	-0.2513	-1.6738	-0.1036	-1.7675	-2.4185	0.1675	0.0137	-0.7818	-2.1445	1.6034	0.6291	0.2934	-1.0348	-0.3288	-2.5018	-0.0048	-1.8378	1.0139	-0.2815	0.1553	0.4627	0.9435	-0.9908	NA	NA	0.6364	0.0171	0.8738
NP_076931	MRP63	ribosomal protein 63, mitochondrial	-1.017	0.5433	-0.6819	0.5475	0.5617	-0.3263	-0.7413	-0.2386	2.3188	-0.1181	-0.1033	0.8092	-0.0408	-0.5312	-2.2635	-1.262	-0.6687	-0.4081	-0.902	1.5438	-0.8484	-1.5089	0.177	-0.2671	-0.2752	1.7069	-1.011	-0.4536	0.0476	-0.3743	0.7807	0.5954	-0.8972	-0.2761	0.3198	1.0544	1.4576	-0.814	0.4628	-0.3663	0.3578	-0.8118	-0.4081	-0.902	-0.8617	0.8738	-0.2382
NP_064621	MRPL1	39S ribosomal protein L1, mitochondrial precursor	-1.3489	0.3225	-1.2352	0.6393	1.5504	-0.7159	-0.2299	0.4591	2.1052	0.143	0.9989	0.6591	-1.0037	0.6597	-1.2231	0.0236	0.6877	-0.8185	-1.3489	0.9417	-1.46	-0.7997	-0.753	-1.3428	-1.3775	0.6294	-0.7423	0.1651	1.6202	-0.5031	-0.6673	-0.7022	-0.6265	-0.7727	-0.3459	-0.9831	0.42	-1.6992	-0.0814	-1.006	-0.3451	-0.4471	-0.8185	-1.3489	-0.9916	0.5075	0.1898
NP_057134	MRPL11	39S ribosomal protein L11, mitochondrial isoform a	-1.2477	0.9079	-1.2926	0.1838	0.2012	-0.2134	-0.7318	0.3542	1.3984	0.303	0.5256	0.3655	-0.6111	-0.2584	-1.1243	-0.3402	0.066	0.211	-0.1721	0.9869	-1.2198	-0.826	0.0925	-0.085	-0.3794	0.8701	-0.5381	0.1613	1.3023	-0.5031	-0.6224	0.9701	-0.3728	-1.0919	0.6373	0.1618	0.413	-1.1529	0.0175	-0.7259	0.3187	-0.4769	0.211	-0.1721	-0.7346	-0.9859	0.1272
NP_002940	MRPL12	39S ribosomal protein L12, mitochondrial	-2.3568	0.3961	-2.018	0.4924	1.926	-0.9136	0.152	-0.1229	1.5234	-0.3914	-0.1099	-0.2283	-0.7852	-1.4692	-2.461	-0.598	-0.4395	-1.3	-1.1404	0.6293	-1.4675	-0.9613	-0.7852	-0.3002	-1.0955	0.9846	-1.2009	0.0498	1.0095	-0.1947	-0.0567	0.5158	-1.0528	-0.5954	-0.5639	0.4982	0.095	-1.6162	-0.7882	-1.7745	-1.4071	-1.508	-1.3	-1.1404	-1.9597	-0.4133	-0.9008
NP_054797	MRPL13	39S ribosomal protein L13, mitochondrial	-0.9441	0.744	-0.8607	1.205	0.0329	-0.2727	-0.5866	-0.159	1.7143	-1.3198	0.2409	0.6994	-1.1481	0.6863	-1.4395	-1.149	0.066	-0.3691	-0.7888	1.6981	-1.3737	1.2225	0.1247	-1.0945	-0.0712	1.0359	-0.6384	-0.2038	1.2633	-0.5188	0.0469	0.0379	-0.7551	-0.2407	0.5022	0.3137	0.2173	-0.5788	1.0847	-1.1083	-0.591	0.0038	-0.3691	-0.7888	0.3282	1.2684	0.78
NP_115487	MRPL14	39S ribosomal protein L14, mitochondrial	-1.2477	0.7574	-1.0193	1.1426	0.108	0.5319	-0.3246	-0.0289	1.9779	-0.0639	0.7639	1.0781	-0.6037	0.7794	-1.6218	-0.4285	-0.6624	1.2382	-0.1453	0.5315	-1.3624	-0.6875	-0.0847	-0.7966	-1.039	1.0951	-1.2367	-0.1884	1.0068	0.1215	-0.7457	0.0426	-0.7044	-1.4585	0.931	-0.2289	0.5248	-1.4261	0.5652	-0.7713	-1.7624	-1.2925	1.2382	-0.1453	-1.1051	-0.0524	-0.336
NP_054894	MRPL15	39S ribosomal protein L15, mitochondrial	-2.122	0.7373	-1.1104	0.5732	-0.8926	-0.1033	-0.0216	0.3615	2.3892	0.4976	0.4627	0.8451	-0.6741	0.51	-1.861	0.006	1.0927	-0.6717	-0.8782	1.0508	-1.5387	-0.7865	-0.8214	-0.9456	-0.6094	0.8662	-0.9501	0.2112	1.9938	-0.4368	-0.4012	0.1223	-1.1882	-0.885	-0.3151	-1.0672	0.661	-1.0803	-0.0461	-0.6691	-0.6965	-0.5598	-0.6717	-0.8782	0.0307	0.3728	0.6373
NP_060310	MRPL16	39S ribosomal protein L16, mitochondrial	-1.3448	0.6169	-0.7966	0.0479	-0.1624	-1.2043	-0.0784	-0.4446	2.0006	-0.4308	-0.1199	0.1011	-1.3443	-0.6609	-1.3901	-0.8876	-1.0674	-0.901	-1.5932	1.1336	-1.7301	-0.1234	-0.6604	-0.5236	-0.5703	1.0359	-0.4808	0.4034	1.4752	-0.2494	-0.2668	0.3705	-1.5163	-1.1481	0.4027	-0.1801	-0.5548	-1.4433	-0.4807	-1.2105	-1.4813	-0.8151	-0.901	-1.5932	-0.6751	0.557	0.1038
NP_071344	MRPL17	39S ribosomal protein L17, mitochondrial	-1.1141	0.9782	-0.0543	1.003	0.2703	0.1028	-0.1447	-0.1446	1.4779	-0.2461	-0.2622	1.04	-0.2852	-0.1486	-1.8344	-0.8912	-0.5494	0.9333	0.4028	1.0508	-1.036	-0.13	0.024	-0.2754	-0.145	1.5687	-0.4736	0.2074	2.1443	-0.5851	0.1085	0.5626	-0.295	-0.6693	1.438	-0.2262	0.1649	-0.4371	1.2296	-0.3095	1.3105	-0.9941	0.9333	0.4028	-0.064	1.5231	0.5064
NP_054880	MRPL18	39S ribosomal protein L18, mitochondrial	-2.0451	-0.5875	-1.1812	0.3969	0.0419	-1.2185	-0.3278	-0.4735	1.0234	0.2612	0.2045	0.7263	-0.4593	-0.7873	-1.9408	-0.6051	0.3172	0.8186	-1.3459	-0.0857	-1.3474	-0.6149	-0.0605	0.2542	-1.3906	1.1464	-0.6528	0.3304	-0.05	-0.3626	-0.1043	1.2512	-0.9209	-1.2959	0.0071	0.5796	-0.712	-1.8825	0.5688	-1.5019	0.0142	-0.2614	0.8186	-1.3459	-0.9402	-1.8657	-0.506
NP_055578	MRPL19	39S ribosomal protein L19, mitochondrial	-1.4177	1.3361	-0.7696	0.4777	-0.5501	-0.3122	0.3445	0.188	1.3325	-0.2461	0.0655	0.5448	-1.1147	0.5166	-1.4243	-0.8241	-0.2982	-1.0638	-1.343	1.5514	-0.8559	-0.8227	0.6641	-0.5774	-1.1389	1.1977	-0.0258	0.2612	0.9231	-0.5344	0.2401	0.319	-1.1476	-0.6574	0.5046	-0.1231	-0.3277	-0.8347	0.6147	-1.0212	-0.0639	-0.646	-1.0638	-1.343	-0.9185	1.1726	0.178
NP_057034	MRPL2	39S ribosomal protein L2, mitochondrial	-0.179	0.1652	-1.6671	0.8377	0.5738	-0.7809	-0.7823	0.4988	0.4939	0.2316	-0.6164	0.0832	-0.2186	-0.2617	-0.5395	-0.6404	0.6437	1.628	0.6531	-1.0454	-0.7096	-0.2653	-0.29	-0.8546	-0.7786	0.7872	-1.398	-0.1231	1.3609	-0.4094	-0.9165	-0.3883	-1.0528	-1.5235	1.5209	0.7803	-1.327	-1.0422	0.9751	-0.8243	-1.4579	0.8459	1.628	0.6531	-0.0153	0.598	0.5455
NP_852615	MRPL21	39S ribosomal protein L21, mitochondrial isoform d	-2.0451	0.7674	-0.6718	0.4226	-1.0789	-0.0949	-0.6087	-0.2747	1.5711	-0.0614	0.3005	0.3521	-0.837	0.1042	-0.8775	-0.6792	0.1068	0.0597	-0.2615	1.0132	-1.3662	-1.0603	-0.0645	-0.9001	-0.9175	0.5425	-0.7853	0.5456	1.1991	-0.5773	-0.1575	0.0192	-0.7754	-1.0358	0.4217	0.6284	-0.1705	-1.3673	-0.2546	-1.1877	0.6467	-0.8449	0.0597	-0.2615	-0.2073	1.3831	0.4067
NP_054899	MRPL22	39S ribosomal protein L22, mitochondrial isoform a	-1.191	0.6035	-0.5739	-0.246	-0.0993	-1.2749	-0.7381	-0.0036	1.1643	0.0149	0.3402	0.4193	-0.6481	0.4568	-1.1509	-0.817	-1.1397	-0.0687	-1.5038	0.9455	-1.4112	0.6155	0.6601	-0.2671	0.1892	0.0571	-0.9107	-0.3152	0.6164	0.0942	-0.3312	0.6375	-1.0122	-1.2427	0.6752	0.9974	0.1684	-0.814	0.173	-0.953	0.5179	-1.445	-0.0687	-1.5038	-1.7731	-0.0303	-0.9672
NP_066957	MRPL23	39S ribosomal protein L23, mitochondrial	-1.527	1.3227	-0.9552	0.9736	-0.8986	1.3788	0.0162	-0.0542	2.3347	-1.1228	-0.5601	-0.2305	-0.3297	0.5466	-2.8142	0.2991	0.3674	-1.2152	-1.8256	2.2927	-1.2011	-2.7228	0.4306	0.1011	0.506	1.5016	-0.23	0.5802	2.5012	-1.0068	0.0469	-0.2056	-0.9141	-0.0397	0.8031	-0.9072	0.6715	-1.2013	-1.1415	-1.025	-0.2904	-0.9676	-1.2152	-1.8256	0.3173	1.4505	1.2803
NP_663781	MRPL24	39S ribosomal protein L24, mitochondrial	-1.4784	0.5399	-1.7177	1.1279	-0.2015	-0.4986	-0.5929	-0.4302	1.4688	-0.2855	-1.1095	-0.0961	-1.2666	-0.5212	-1.9142	-1.3715	-0.2448	-1.4972	-2.3321	0.7385	-1.5838	0.2955	0.2374	-1.1152	-0.0842	0.3373	-0.857	-0.0462	1.2354	-1.0693	-0.7205	-0.0979	-0.4472	-1.4614	0.6444	1.0761	0.9964	-1.554	0.544	-1.4187	-0.3177	-0.951	-1.4972	-2.3321	-1.0862	0.1381	-0.5392
NP_057588	MRPL27	39S ribosomal protein L27, mitochondrial	-1.9804	0.5366	-1.3803	0.6761	-0.6733	-1.1705	0.5339	0.235	1.3097	0.3301	0.082	1.0423	-0.9666	-0.132	-0.4142	-1.6788	-0.5494	0.5618	-1.0242	0.8965	-1.1485	-0.0014	0.8775	-0.5277	-1.1258	1.7345	-0.4342	-0.0885	1.1908	-0.8155	-2.1488	0.928	-0.4675	-1.8397	1.393	1.1059	0.123	-0.9454	1.0494	-0.7524	0.0142	0.3254	0.5618	-1.0242	-1.8164	-1.2247	-0.7132
NP_006419	MRPL28	39S ribosomal protein L28, mitochondrial	-1.3853	0.6603	-1.2285	0.463	-0.8415	-0.5748	-0.555	-0.9615	1.3779	-0.9948	-0.1199	0.3073	-1.0222	-0.6243	-2.2635	-0.5238	-0.3704	-0.2751	-0.3658	1.3067	-1.535	0.0349	0.7245	0.006	-1.2083	2.1371	-0.5704	0.4034	1.0737	-0.511	-1.1434	-0.2946	-2.2945	-0.9175	0.3506	0.1889	0.5912	-1.3776	1.1589	-0.7032	0.3226	-0.5465	-0.2751	-0.3658	-2.2409	-0.8596	-1.6708
NP_009139	MRPL3	39S ribosomal protein L3, mitochondrial	-2.0127	1.2224	-0.1488	0.7936	0.2162	0.3484	-0.5109	-0.1193	1.562	-0.1008	0.2773	1.1341	-0.7703	0.0809	-1.3142	-1.0572	-0.2856	-0.4333	-0.9229	1.2804	-1.1936	-0.6149	0.3139	-0.3291	-0.6701	0.957	-0.5274	0.561	1.885	-0.2416	-0.5496	-0.201	-0.048	-1.6565	1.085	0.235	1.1013	-1.146	0.8373	-0.0748	0.268	-0.1388	-0.4333	-0.9229	-1.527	-1.8394	-0.6995
NP_660213	MRPL30	39S ribosomal protein L30, mitochondrial precursor	-1.0858	-1.7985	-4.7947	0.1324	-0.9107	-1.3483	-1.2494	-1.3772	0.8416	-0.3446	0.5024	0.6636	-1.1629	-1.396	-1.3142	-0.8488	-1.3029	-1.5339	-1.5128	-1.4104	-1.096	1.3907	0.1609	-0.6849	-1.0824	1.0793	-0.1226	0.461	0.1341	-0.2494	-4.4509	0.4314	-0.1664	-5.4074	1.3859	0.4358	-0.6457	-2.1107	1.1942	-1.184	-0.9034	-2.3335	-1.5339	-1.5128	-1.9543	-2.5276	-1.3053
NP_114109	MRPL32	39S ribosomal protein L32, mitochondrial precursor	-1.9439	0.2188	-4.3763	0.3565	-2.1547	-0.14	-0.1668	-2.6243	0.753	-0.8445	0.7242	1.8557	-0.5185	-1.12	-2.9395	-1.3433	-0.4426	-1.1395	-1.4502	0.3584	-1.3999	-0.6116	-0.7731	-0.2257	-1.7247	0.6925	-1.0469	1.5947	0.7056	0.1371	-2.6333	-0.5101	0.1144	-2.892	-0.4881	-1.192	0.3676	-0.7794	0.7066	-1.5171	0.4983	-1.3986	-1.1395	-1.4502	-0.3182	-2.334	-0.7503
NP_004882	MRPL33	39S ribosomal protein L33, mitochondrial isoform a	-3.2352	1.2023	-0.8978	0.3271	-0.9467	0.0858	-1.3346	0.4771	2.1506	-0.2757	-0.1728	0.9526	-1.174	0.2904	-3.7179	-0.2589	-1.5635	-0.6396	-1.2804	1.9315	-1.6513	-2.2082	-0.4389	-0.5691	-1.4557	1.399	-0.0473	-1.5488	1.4807	-0.3314	-0.4796	-0.0698	-0.9141	-0.6367	1.04	0.0777	2.2717	-1.2047	0.5476	-0.813	-1.5281	-0.6327	-0.6396	-1.2804	-0.0991	0.9853	0.3481
NP_076426	MRPL34	39S ribosomal protein L34, mitochondrial	-1.8144	-0.36	NA	-0.8852	-1.749	-0.8373	-1.2242	-0.5386	1.3188	-0.6007	-0.3549	-0.1857	-0.6074	-0.3349	-3.9458	-1.8307	NA	NA	NA	0.4073	-0.9309	NA	0.0522	-1.6862	-1.5598	0.6294	-0.6814	NA	0.6081	0.1528	-1.4262	1.1107	-2.1558	-0.3707	0.3861	NA	-0.0866	-1.5886	0.0988	-1.5928	-1.2197	NA	NA	NA	-0.2208	-1.9856	0.18
NP_057706	MRPL35	39S ribosomal protein L35, mitochondrial isoform a	-1.7618	1.0484	-0.4525	-0.0954	NA	NA	-0.4414	-0.0181	2.671	0.1577	-2.5096	2.1963	NA	0.4667	NA	NA	-0.1287	NA	NA	0.8928	-0.6758	0.2164	NA	NA	3.0926	0.0176	-1.1185	-0.4113	2.9864	0.1215	-1.4206	-0.6038	-2.034	-1.5057	2.0801	NA	-0.5793	0.2822	0.4274	-1.3316	-0.7824	0.1264	NA	NA	NA	NA	NA
NP_057575	MRPL37	39S ribosomal protein L37, mitochondrial	-1.5553	0.8477	-1.1779	0.5365	-0.4148	-0.3405	-0.7034	-0.1952	1.4211	-0.6057	0.2873	0.6792	-0.6555	0.1607	-1.8458	-0.8982	-0.8759	-1.0111	-2.1116	0.889	-1.2799	-0.6941	0.024	-0.7015	-0.5486	1.3793	-0.6349	0.6455	1.6843	0.1606	-0.516	0.23	-1.0258	-1.2841	0.8102	0.1265	-0.0797	-0.7241	0.5087	-1.237	-1.0869	-0.5333	-1.0111	-2.1116	-0.5994	0.477	0.6881
NP_115867	MRPL38	39S ribosomal protein L38, mitochondrial	-1.0939	-0.0489	-1.3938	0.3528	-0.1354	0.1621	-0.3278	0.0759	0.8098	-0.7116	-0.4707	0.6322	-0.1075	-0.8139	-1.2648	-0.8488	-0.204	-0.1558	-0.4164	1.0132	-1.9027	-0.3378	0.4467	-0.2009	-0.4141	0.6215	-0.5202	0.4764	1.3776	-0.4368	0.1169	0.5064	-1.2423	-0.953	0.6254	0.311	0.2208	-1.6474	0.3355	-0.4193	-0.4466	0.3585	-0.1558	-0.4164	-1.811	-0.3102	-0.807
NP_059142	MRPL39	39S ribosomal protein L39, mitochondrial isoform a	-1.5675	0.5834	-1.1407	0.5842	-0.5651	-0.5663	-0.1826	-0.2639	1.2347	-0.1821	0.1284	0.2669	-1.0333	-0.0156	-2.0395	-0.6757	-0.5023	-1.1624	-1.7243	1.3143	-1.3774	-0.0805	0.0361	-0.776	-0.4184	0.6136	-1.0899	-0.3421	1.2744	-0.7803	-0.4936	0.3284	-1.2491	-0.5924	0.5567	-0.1747	0.1824	-1.2601	-0.2828	-1.3997	-1.0401	-0.7455	-1.1624	-1.7243	-1.1836	0.5885	0.18
NP_666499	MRPL4	39S ribosomal protein L4, mitochondrial isoform a	-1.5108	0.6235	-0.2062	0.6503	-0.0092	-0.5353	-0.8233	-0.4482	1.8711	-0.2855	0.423	0.7666	-0.6593	0.2638	-1.5268	-0.6333	-0.3045	-0.7061	-1.2744	1.5626	-1.3174	-0.8953	-0.1571	-1.0201	-0.4271	0.6846	-1.1973	0.0537	1.5755	-0.4251	0.0973	-0.1588	-0.6773	-0.6427	0.2606	-0.1367	0.1964	-0.9108	0.4416	-0.919	0.4007	-0.8748	-0.7061	-1.2744	-0.0883	1.3884	1.4875
NP_003767	MRPL40	39S ribosomal protein L40, mitochondrial	-0.6122	-1.0558	0.0064	-0.3893	-0.511	-0.5522	-1.0095	-0.7446	1.0779	0.0494	-0.0106	0.37	-0.0223	-1.3595	-1.7319	-1.255	1.2371	0.289	-0.4552	0.0648	-0.4132	-0.5654	-0.2699	-0.4036	-0.4748	0.8188	-1.1723	0.0114	-0.1364	-0.9638	-1.7007	0.483	-0.3863	-0.9028	-0.3364	-0.408	0.2033	-1.3673	0.0493	-0.3209	0.6116	-0.6327	0.289	-0.4552	-0.8807	0.6896	-0.2343
NP_115866	MRPL41	39S ribosomal protein L41, mitochondrial	-1.7658	1.2792	-0.2332	0.4887	-0.5921	-0.7075	-0.9906	-0.0253	1.6552	-0.7534	-0.9937	0.6748	-0.9333	-0.2185	-1.6028	-0.2201	0.7819	-0.6007	-0.7144	1.017	-1.2348	-0.1993	0.3058	-0.8794	0.1935	1.103	-0.445	0.292	2.6155	-1.2762	0.0105	1.1388	-0.6062	-1.89	0.5354	1.1629	0.9475	-0.7345	0.8126	-1.1083	0.0532	0.7099	-0.6007	-0.7144	-0.951	-1.2563	0.053
NP_054769	MRPL42	39S ribosomal protein L42, mitochondrial precursor	-0.6972	0.3091	-0.2433	0.5181	-0.6643	-1.1535	-0.4414	-0.3434	1.5143	-0.911	0.8036	0.2893	-0.1704	-0.0455	-1.0484	-1.1808	-1.529	-0.3668	-1.2149	1.0696	-1.8426	-0.2059	0.8493	-0.5277	-1.013	0.9254	0.8483	0.4572	1.3692	-0.5422	0.0245	0.3893	-0.9006	-1.9432	0.6894	0.9214	-0.4046	-0.935	0.3179	-0.1127	-1.8835	-1.7599	-0.3668	-1.2149	-0.6373	0.5854	-0.2206
NP_115488	MRPL43	39S ribosomal protein L43, mitochondrial isoform a	-0.5191	0.8912	-1.0395	0.7422	0.5407	-1.481	-0.2015	0.141	1.1484	0.207	0.1284	0.2804	-0.2001	-0.3216	-0.6307	-0.9477	0.5275	0.5848	1.7137	0.475	-1.3249	-2.0664	1.5378	-0.416	0.5884	0.7557	-0.3088	0.0498	1.5003	-0.3275	0.1393	0.3471	-0.4236	-0.3825	-0.0237	0.1048	0.1335	-0.3333	0.491	-0.7562	-0.9893	-0.1321	0.5848	1.7137	-0.6129	-0.0566	0.9813
NP_075066	MRPL44	39S ribosomal protein L44, mitochondrial	-2.2516	-0.4403	-0.5571	0.5107	-0.7995	-0.5748	-0.7728	-0.0253	2.3051	0.0765	0.6944	0.7599	-0.8666	-0.2418	-1.6294	-1.2408	-0.4332	-0.3484	-0.8633	1.6342	-1.565	0.8695	0.2052	-0.5484	0.1371	1.0398	-0.7531	0.0691	0.8283	0.1684	0.0245	0.1925	-0.904	-0.5628	0.6633	0.1428	-0.0657	-1.2947	0.8338	-1.1423	-0.6769	-0.8648	-0.3484	-0.8633	-1.4297	0.618	-0.4962
NP_071446	MRPL46	39S ribosomal protein L46, mitochondrial	-1.527	0.5265	-0.8168	0.0332	0.2913	-0.2501	-0.514	-0.4916	1.1029	-0.549	1.0916	1.4142	-0.6074	-0.2617	-1.5724	-0.7358	-0.3453	0.0689	-0.4373	1.2051	-0.7584	0.5693	-0.0323	-0.7594	0.098	1.0833	-0.7638	0.8799	0.4352	-0.0542	-0.4852	-0.037	-0.2544	-0.5894	0.0189	0.4683	1.4961	-0.527	0.3568	-0.8092	-0.8995	-0.8018	0.0689	-0.4373	-0.2262	0.0697	0.4087
NP_065142	MRPL47	39S ribosomal protein L47, mitochondrial isoform a	-1.6808	1.0685	-1.1374	0.8157	-0.49	-0.7046	-0.4067	-0.4988	1.912	-0.3569	-1.0102	0.5739	0.2628	-0.2218	-1.6749	-1.0819	-0.6718	-0.5296	-0.7352	0.6933	-1.081	-0.2884	0.4347	0.1136	-1.0738	1.0359	-0.8642	-0.3114	2.044	0.0981	-1.4318	0.0052	-0.948	-1.1777	1.4143	1.0516	1.4122	-0.7656	2.0635	-0.9379	-1.2275	-0.3841	-0.5296	-0.7352	-0.5832	0.3749	-0.3887
NP_057139	MRPL48	39S ribosomal protein L48, mitochondrial	-1.6808	-0.5005	-1.9437	0.441	-0.517	-1.0971	-1.4609	-2.2773	0.8711	-0.256	-0.004	0.3857	-0.8592	-0.9071	-0.4902	-0.5309	-1.35	0.3624	-1.191	-0.018	-1.1673	0.8068	0.1287	-0.5484	-1.2387	0.2307	0.1497	0.6724	0.7893	-0.589	-3.8543	0.7125	-0.8126	-0.8939	-0.0782	0.0994	0.0286	-1.3223	0.6642	-0.6123	-0.8409	-2.3434	0.3624	-1.191	-1.4648	0.257	0.0237
NP_004918	MRPL49	39S ribosomal protein L49, mitochondrial	-1.2153	0.4094	-1.2959	-0.0991	-0.0392	-0.9531	-0.1542	0.1229	1.8915	-0.2141	-0.3449	0.2849	-1.3221	0.3736	-1.1243	-0.6439	0.7348	-0.901	-1.3013	1.3895	-1.6213	-2.007	-0.3141	-1.0863	-0.4662	0.8386	-0.8247	-0.4882	1.0291	-0.8272	-0.1351	-0.2478	-0.7686	-0.8732	0.5354	-0.0987	0.6715	-0.8762	0.2719	-1.1991	-0.9034	-1.1367	-0.901	-1.3013	-1.2809	1.0706	-0.1347
NP_061924	MRPL50	39S ribosomal protein L50, mitochondrial	-0.9077	0.5968	-0.4457	0.4189	0.3634	0.227	0.1993	-0.1301	1.7484	-0.4998	0.2839	0.0361	-0.3556	-0.2684	-0.9382	-0.3154	0.245	0.0941	-1.0748	0.2944	-1.2311	-1.9806	0.173	-0.4988	-0.0929	0.5781	-0.7495	0.0652	0.661	-0.5695	-0.1211	0.1223	-0.2984	-0.3678	0.2037	-0.1231	-0.1356	-0.6653	-0.509	-0.4799	0.9122	1.0812	0.0941	-1.0748	0.9718	1.4378	2.4197
NP_057581	MRPL51	39S ribosomal protein L51, mitochondrial	-1.6565	0.9246	-1.5456	0.6834	0.12	-1.6193	-0.877	0.0217	2.4665	0.1725	0.1052	1.5308	-1.3258	0.6863	-2.0319	-1.3821	-1.9371	-1.3596	-2.5466	0.9229	-1.2236	0.3384	-0.3061	-1.3097	-1.7812	0.7202	-1.2762	-0.6534	2.5235	-0.3821	-0.6897	1.1247	-1.1036	-2.3925	1.5494	-0.1801	0.6226	-1.9378	-0.0143	-2.2855	-1.3368	-2.6551	-1.3596	-2.5466	-1.4134	-0.2176	-0.3946
NP_848026	MRPL52	39S ribosomal protein L52, mitochondrial isoform a	-2.6321	-3.5247	-3.0875	1.1352	-0.3127	-0.1146	-1.2305	-1.9953	-1.6674	-0.9283	0.5818	-0.0916	-0.363	-0.6908	-5.4989	0.0201	-0.4834	0.3853	-0.193	0.7159	-0.7133	-2.4325	-1.0187	-1.2311	-3.2784	-0.1521	-0.6779	1.0029	0.7976	-0.0346	-2.5997	-1.358	-1.8411	0.7022	0.244	-1.93	-0.8413	-2.9925	0.2896	-1.4792	-1.6843	-0.5797	0.3853	-0.193	1.2828	1.5147	2.5468
NP_444278	MRPL53	39S ribosomal protein L53, mitochondrial	-1.5796	0.2723	-0.9248	0.0846	0.7481	-0.188	-0.1005	-0.535	1.5643	-0.5195	-0.6627	-0.4793	-0.6259	-0.8006	-1.2382	-0.4037	-1.4536	-0.8231	-1.334	0.746	-1.7376	-1.0207	-0.7208	-1.0283	-1.3081	0.9057	-0.2981	-0.3614	0.8729	0.0942	-1.6167	0.4174	-1.4656	-1.5915	0.0237	0.0749	0.0706	-1.6232	-0.6433	-1.2862	1.3495	-0.9709	-0.8231	-1.334	-1.7136	-0.467	-0.1913
NP_758455	MRPL54	39S ribosomal protein L54, mitochondrial	-2.2718	0.5132	-1.495	-0.1946	-0.2045	-1.8141	-0.836	-0.4338	1.1325	-0.187	-0.9076	-0.0916	-1.2333	-0.8971	-1.7129	-1.036	0.1571	-0.5823	-0.4671	1.7395	-1.7113	-0.5193	-0.6926	-0.1264	-0.566	1.2096	-0.8247	0.0191	1.8572	0.3245	-1.2582	-0.2478	-0.6976	-1.5235	-0.4502	-1.1405	1.5485	-1.1875	-0.1627	-1.1537	0.1664	-0.6162	-0.5823	-0.4671	0.4498	1.4126	0.8152
NP_852127	MRPL55	39S ribosomal protein L55, mitochondrial isoform b	-2.3851	-0.4035	-0.854	-0.0733	-3.7803	-0.8176	-0.9117	0.0072	1.4847	-0.517	-0.3118	-0.3784	-1.0851	0.1773	-1.8952	-0.2589	0.4993	-0.3645	-0.7293	0.2643	-1.5275	-2.5381	-0.0806	-0.6518	-0.0625	1.3359	-0.556	-0.6573	-0.1197	-0.2299	-0.5244	0.3752	-1.6889	-0.4624	-0.3933	-0.3781	-0.4605	-0.6688	1.3851	-0.8963	0.2719	-0.3874	-0.3645	-0.7293	-0.8131	1.2873	1.4054
NP_113608	MRPL9	39S ribosomal protein L9, mitochondrial	-1.276	0.7005	-1.5085	0.5438	0.7631	0.3032	-0.4351	-0.0253	1.3916	-0.219	0.2773	0.7173	-0.9703	0.6464	-1.5496	0.338	-0.1977	-0.1077	-1.5873	1.3632	-1.3211	-0.097	0.4065	-0.867	-0.8524	1.5845	-0.5919	0.707	1.5616	-0.3665	-0.7037	-0.2056	-1.0833	-0.9264	0.4454	0.6881	-0.4815	-1.2186	0.7843	-1.4717	-0.4036	-0.6095	-0.1077	-1.5873	-0.6211	0.5738	0.6803
NP_060611	MRPS10	28S ribosomal protein S10, mitochondrial	-0.596	0.9849	0.0874	0.8781	-0.8716	0.1903	0.556	0.7555	2.3074	-0.0171	0.7738	0.6591	-0.2667	-0.1952	-0.6345	-0.3437	1.7552	0.2477	-0.2764	1.7922	-1.3324	-0.7271	-0.6845	-1.6613	-1.1649	-0.4402	-0.2874	-0.1731	1.0542	0.0669	-0.0203	-0.6085	-0.8465	-0.3146	-0.6586	-0.8339	1.5974	-1.0803	-0.1804	-2.1303	0.0181	-0.3211	0.2477	-0.2764	-0.8158	0.6864	0.4145
NP_073750	MRPS11	28S ribosomal protein S11, mitochondrial isoform a	-0.1143	0.0615	-0.3985	0.5989	-0.3067	0.834	0.7864	-0.5494	1.3734	-0.0811	1.1942	0.5941	0.1666	-0.4547	-0.3762	0.6594	1.1586	0.1101	-0.4373	1.1223	-1.0623	-0.3774	-0.753	-1.9841	-0.0452	-0.3494	-0.9	0.2036	0.569	0.2543	-0.3284	-0.4352	-0.8634	-0.3973	-0.6823	0.6338	0.1579	-1.0561	-0.35	-1.4906	-0.0874	-0.404	0.1101	-0.4373	-0.1992	0.016	0.9676
NP_203526	MRPS12	28S ribosomal protein S12, mitochondrial precursor	-0.932	-0.1626	-0.8168	0.5769	-0.4449	-1.8254	0.4234	-1.4097	1.4529	-0.1575	0.9195	0.3095	-0.2223	-0.7906	-0.6079	-0.2519	0.7662	-0.6098	-2.1742	-0.8647	-1.4337	0.4901	-1.9889	-1.3635	-1.5815	0.4241	-0.6922	0.4111	1.2828	1.6481	-5.277	0.3846	-1.3167	-4.0832	0.4999	1.4206	0.5772	-2.5499	0.1094	-2.1379	-1.0635	-0.6659	-0.6098	-2.1742	-2.6574	-2.1667	-1.4402
NP_071383	MRPS14	28S ribosomal protein S14, mitochondrial	-0.4745	-0.0288	-0.827	0.0846	-1.9323	-0.8035	-0.4982	-1.7821	1.9779	0.1528	0.0556	2.0506	0.2295	-0.0588	-1.1623	-0.8594	0.8101	0.4518	-1.7332	0.2831	-1.7338	1.9944	-2.6612	-0.5691	-1.9374	-1.1427	-0.6671	-0.1231	1.6202	0.6252	-3.5603	0.8202	-2.5279	-0.5481	0.9334	0.8563	0.3745	-3.3245	0.6889	-2.9329	-0.8878	-1.2792	0.4518	-1.7332	-3.4065	-3.4443	-2.0695
NP_112570	MRPS15	28S ribosomal protein S15, mitochondrial	1.3065	-0.3399	-1.9033	1.352	1.1507	-1.3342	0.6885	0.0217	1.062	0.207	-0.7885	0.9795	0.3406	-0.2152	2.0085	-0.2943	2.9954	NA	NA	0.8213	-0.1693	0.5561	-0.6966	-1.26	-0.1797	-1.4388	-1.054	-0.3767	1.1824	0.6681	-1.2862	0.2253	-1.4622	-3.5275	0.6562	1.616	-0.4919	-1.35	0.4628	-1.1915	-1.3798	-0.0028	NA	NA	-0.8563	-2.6655	-0.6897
NP_057149	MRPS16	28S ribosomal protein S16, mitochondrial	-1.4501	0.4663	-0.9451	1.532	-0.2916	-1.721	0.5497	-0.3506	2.2211	-0.2264	0.2442	0.9302	-0.8259	0.4834	-0.6079	-0.16	2.7473	0.1835	0.1317	1.3368	-2.8331	0.9685	-0.5275	-2.7081	-1.3819	-0.4481	0.2393	-0.0116	1.1183	-0.2103	-0.9669	0.7359	-0.4337	-1.2013	1.6394	0.2052	0.654	-2.2663	0.4239	-1.2218	0.7795	1.2702	0.1835	0.1317	-1.5432	-0.7449	-1.0982
NP_057053	MRPS17	28S ribosomal protein S17, mitochondrial	-0.175	0.483	-0.1117	1.1757	-0.2376	-0.7301	1.1557	0.0145	3.1937	0.3769	0.5885	0.798	-0.5222	0.1075	-0.6838	0.0766	1.6264	-0.8942	-2.2308	1.9014	-1.2498	-0.7898	-0.9543	-1.4214	-1.3515	-1.123	-0.3339	-0.1923	1.8627	0.1996	-0.39	0.1972	-1.3133	-0.5215	0.2677	-0.039	1.0349	-0.9627	0.5935	-2.4445	-1.165	-0.7985	-0.8942	-2.2308	-0.7968	-0.0945	0.8406
NP_060605	MRPS18A	28S ribosomal protein S18a, mitochondrial isoform 1 precursor	-1.4703	-0.7514	-2.7872	0.4446	-0.4239	-1.6645	-0.4698	-1.2073	1.9074	0.4286	0.9526	1.3918	-0.8889	-0.1054	-2.4002	-0.6722	-0.788	3.1299	2.6581	-1.2561	-1.0548	0.4341	0.4548	0.0308	-1.9461	1.6832	-0.9071	1.2373	1.2605	0.6174	-3.2046	0.5813	-0.9953	-4.4438	1.9	1.3501	0.0252	-2.5845	1.0211	-0.2603	-0.7746	0.8989	3.1299	2.6581	-1.9245	-0.9764	-1.0474
NP_054765	MRPS18B	28S ribosomal protein S18b, mitochondrial	-1.1101	0.6503	-1.1779	0.7128	-1.136	-0.0243	0.9884	-0.4808	1.4188	0.1504	0.0092	0.6972	0.4443	0.0642	-1.3712	0.6205	1.9467	-0.2155	-1.2596	1.0584	-1.2498	1.0278	-0.6845	-1.1483	-1.677	-0.9454	-0.0688	-0.2307	1.319	1.1405	-0.9837	-0.5101	-0.8972	-1.2604	0.9879	-0.6739	1.6603	-1.3327	-0.1132	-1.8124	-0.8956	-0.0824	-0.2155	-1.2596	-0.978	-2.0372	-0.1855
NP_057151	MRPS18C	28S ribosomal protein S18c, mitochondrial	-2.0289	-0.6678	-2.6523	1.6202	-1.8181	-0.6877	0.9821	-1.0627	1.8552	0.2833	0.5123	0.9974	0.0481	-0.0289	-4.1205	1.1362	2.9263	0.0459	0.7752	0.761	-0.8146	1.3973	-0.4389	-0.9663	-0.8568	0.511	0.0243	0.511	0.8227	1.363	-3.4398	-1.2315	-1.7532	-5.0911	0.2582	-1.0862	1.1781	-2.1868	-0.0214	-2.2288	-0.4153	1.4625	0.0459	0.7752	-2.7358	-1.0795	-1.1451
NP_057118	MRPS2	28S ribosomal protein S2, mitochondrial	-1.276	1.6171	-1.1138	1.8148	-1.3944	-0.4054	0.8874	-0.4302	1.7302	0.6355	0.3634	1.8064	0.4702	0.2339	-2.0927	-0.7852	2.4239	0.4013	0.3194	1.3782	-1.1748	-0.9811	-1.1274	-0.9456	-2.0199	0.582	-0.2264	0.1574	1.3664	1.3435	-1.8799	-0.1401	-1.2051	-3.4093	0.5614	0.8156	0.7449	-0.9489	0.6925	-1.3997	-0.634	-0.2813	0.4013	0.3194	-1.865	-1.3026	-0.7581
NP_114107	MRPS21	28S ribosomal protein S21, mitochondrial	-0.9279	1.112	-0.7662	1.4438	-2.374	-1.1309	1.1209	0.0434	2.9437	0.6232	0.6414	1.5733	-0.226	-0.1886	-1.9104	0.3733	0.92	-0.8781	-1.5962	2.1196	-0.582	-1.1856	-2.4519	-3.188	-0.8871	-0.1758	-0.6922	-0.9878	1.3441	-0.3704	-0.8549	0.7359	-1.4216	-1.4437	-0.0901	0.4114	2.5861	-1.9275	0.5405	-2.9102	-0.5442	-0.9543	-0.8781	-1.5962	-0.4236	-1.0132	-0.0526
NP_064576	MRPS22	28S ribosomal protein S22, mitochondrial	-1.4298	0.7206	-0.6751	0.8781	-0.3457	-0.188	0.8116	-0.4555	2.4301	-0.3126	-0.0801	0.5986	-0.4297	-0.7374	-0.6421	-0.2024	0.9734	0.0689	-0.333	1.2954	-1.6513	0.411	-0.5637	-1.4421	-1.4426	-0.4323	-0.4772	-1.3721	1.4083	0.2582	-0.9305	0.483	-1.1002	-0.8584	0.2961	-0.3863	1.2201	-1.3431	-0.1132	-2.1038	-0.3372	-1.1831	0.0689	-0.333	-0.8482	0.5054	0.2445
NP_057154	MRPS23	28S ribosomal protein S23, mitochondrial	-0.8591	0.4897	-0.4828	0.5071	-1.0278	0.2439	1.0136	-0.1301	2.421	-0.6155	-0.4376	0.4596	-0.163	0.2638	-0.6876	-0.8205	1.9561	-0.8391	-0.7888	0.5691	-0.7584	0.6056	-1.7473	-1.8806	-1.6293	-0.5152	-0.599	-1.1953	1.3692	0.6486	-0.5412	0.394	-0.8126	-0.5599	0.4193	0.5769	1.1956	-1.4918	-0.2228	-1.4754	0.9122	-0.4106	-0.8391	-0.7888	0.1416	0.6633	-0.2285
NP_114403	MRPS24	28S ribosomal protein S24, mitochondrial precursor	-0.7741	1.3696	1.0186	0.5365	0.4506	-0.6058	1.0925	-0.2747	1.1166	1.0788	0.8897	1.0826	0.9813	0.0676	-0.2129	-0.2342	-0.4018	-1.3023	-3.7591	1.2729	-1.1636	0.1669	-1.2844	-1.3262	-3.6604	0.1676	-1.3263	0.5686	0.9928	-0.0112	-0.0091	1.4995	-0.5893	-0.6338	-0.0972	2.0365	0.3571	-0.0463	-0.4419	-2.6262	-1.7351	0.1861	-1.3023	-3.7591	-0.0207	0.2044	0.1566
NP_071942	MRPS25	28S ribosomal protein S25, mitochondrial	-1.3084	0.9782	-1.6806	1.2638	-1.1631	-0.459	0.4581	-0.4916	2.1302	-0.022	0.4031	0.5784	0.0629	-0.1553	-1.1243	-0.0082	2.1351	-0.3232	-1.3191	1.1261	-1.7338	1.1895	-0.6523	-1.2393	-0.5573	-0.0732	-0.9895	-0.0232	1.2521	0.4807	-1.233	-0.468	-1.5468	-0.9707	1.1348	-0.5491	0.9126	-1.0941	-0.4701	-1.9903	-0.3646	-0.4471	-0.3232	-1.3191	-0.9077	-0.3597	0.0979
NP_110438	MRPS26	28S ribosomal protein S26, mitochondrial	-1.1263	0.3693	-1.2791	1.1169	-0.2466	-0.3856	0.3382	-1.4604	2.3188	0.1528	0.3535	1.0266	-0.0223	-0.6143	-1.3787	0.0236	1.9216	0.0872	-0.8454	0.6519	-1.6288	0.5957	-0.3584	-1.2476	-2.0502	-0.7875	-0.2193	0.5456	1.5003	1.9916	-2.3392	0.675	-1.7802	-1.6062	0.706	0.6176	1.4017	-1.9448	-0.3959	-2.0243	-0.9659	0.1264	0.0872	-0.8454	-0.521	-0.7533	0.0393
NP_055899	MRPS27	28S ribosomal protein S27, mitochondrial	-0.5434	0.0582	-1.63	0.665	-1.9143	-0.5833	0.0415	-0.1374	1.6234	0.0568	0.0887	0.1997	-0.5185	-1.0834	-1.018	0.1366	-0.2511	-1.5752	-2.5495	0.475	-1.8877	-0.4269	-0.9784	-1.7358	-2.0676	-0.7283	-0.5596	0.2343	0.767	0.6525	-0.8577	0.0614	-2.1659	-2.0673	-0.0948	0.4955	1.4611	-1.4952	-0.4595	-1.4641	-0.4114	-1.4848	-1.5752	-2.5495	-1.3215	-0.1766	-0.6604
NP_054737	MRPS28	28S ribosomal protein S28, mitochondrial	-1.952	0.1652	-1.2183	0.1875	-0.8896	-1.7436	0.4834	-0.1988	2.1665	0.0666	-0.0801	0.9481	-0.3297	0.1441	-2.3585	-0.8029	2.4145	-1.1922	-2.0401	1.1411	-1.9139	0.8233	-2.1862	-1.1525	-1.8289	0.3373	-0.6062	-1.1684	1.0235	0.7774	-1.1041	-0.1354	-1.1814	-1.0476	0.8244	0.3164	1.3353	-1.9413	0.067	-0.5972	-1.0869	-0.835	-1.1922	-2.0401	-1.8137	0.4107	0.4126
NP_057724	MRPS30	28S ribosomal protein S30, mitochondrial	-1.3125	0.1017	-2.0011	0.1838	-1.4185	-0.0864	-1.0569	-0.6326	1.4802	0.1504	0.1151	0.4596	-0.6111	-0.4281	-2.0699	-1.6117	-1.777	-0.8827	-1.7035	0.4826	-0.7696	-0.7799	-0.7771	-1.2642	-1.3819	0.4873	-1.4768	1.0759	1.1713	-0.6476	-1.5298	-0.1822	-1.831	-2.8595	1.3101	0.4493	1.8559	-1.7891	-0.085	-0.9606	-0.9151	-1.2693	-0.8827	-1.7035	-0.9834	0.0813	-0.1737
NP_005821	MRPS31	28S ribosomal protein S31, mitochondrial	-0.5555	0.5198	-0.5064	1.3557	-0.9197	-0.8627	0.9158	0.2277	2.0733	0.5419	0.4759	1.0333	-0.1371	-0.2717	-0.4598	0.1614	0.5275	-1.5591	-1.0063	1.6266	-1.7263	-0.1927	-1.0267	-1.0738	-0.5573	-0.4797	-0.402	-0.7226	0.7391	-0.9482	-0.8409	-0.557	-1.628	-1.1688	-0.327	-0.3456	1.3843	-1.6405	-0.1203	-1.9827	-1.0088	-0.4007	-1.5591	-1.0063	-0.9375	-0.8133	-0.1777
NP_057155	MRPS33	28S ribosomal protein S33, mitochondrial	-1.0291	0.2489	0.3067	0.665	-1.1691	-0.284	1.1399	0.7591	2.1642	0.6133	1.1114	0.5381	0.3184	1.3848	-1.2382	-0.7216	0.0283	0.5894	-0.05	1.8938	-1.0698	0.279	-1.3206	-1.6738	-0.6007	-0.2744	0.6298	-1.814	0.898	-0.5968	-0.0875	0.7547	-1.7498	-0.6101	0.3316	-0.88	1.8699	-0.1881	-1.0638	-1.7291	4.6411	0.5276	0.5894	-0.05	-1.5081	0.1718	0.0823
NP_076425	MRPS34	28S ribosomal protein S34, mitochondrial	-0.2114	0.841	-1.2015	1.341	0.0509	-1.0406	0.354	0.0651	1.7006	-0.1722	0.4925	1.0647	0.4406	-0.4048	-0.1332	-0.1989	1.6108	-0.1765	-0.7471	0.6293	-0.6308	-0.2323	-0.1813	-0.3995	-1.4426	0.1834	-0.6599	0.2074	1.1294	1.3318	-1.1602	-0.4211	-0.8363	-1.9196	0.4999	1.4342	1.7302	-1.1356	0.9186	-0.7448	-0.2865	-0.0924	-0.1765	-0.7471	0.101	-0.2502	-0.3965
NP_068593	MRPS35	28S ribosomal protein S35, mitochondrial isoform 1 precursor	-0.3369	0.2087	-1.3297	1.2234	-0.8926	-1.0575	0.9821	-0.1554	1.8574	0.2981	0.8996	0.6815	-0.2815	-0.6709	-0.775	-0.4426	0.537	-1.1464	-1.6022	1.3707	-1.3662	-0.3939	-1.063	-1.4214	-1.7464	-0.2744	-0.4163	0.1959	0.9761	0.4026	-0.3452	-0.3743	-1.0698	-1.0565	0.0734	0.821	1.4192	-1.6439	0.332	-2.5278	-1.0713	-1.2461	-1.1464	-1.6022	-1.0727	-0.1187	-0.1425
NP_150597	MRPS36	28S ribosomal protein S36, mitochondrial	-0.3572	-0.7113	0.0907	-0.1835	-1.1571	0.8424	-0.3373	-0.4121	0.887	-1.0071	0.0887	-0.6025	-0.9074	-1.9782	-0.9117	-1.4528	0.2607	0.5252	0.2658	1.0471	-0.9047	-0.9316	1.3969	-0.9456	-0.349	0.9925	-0.488	-1.0185	-0.7219	0.5002	0.5734	-0.0464	-0.4506	-0.0485	0.7533	2.3132	2.3835	-0.1466	-0.3747	0.0804	-0.919	0.0635	0.5252	0.2658	0.5959	0.9948	1.2217
NP_114108	MRPS5	28S ribosomal protein S5, mitochondrial	-0.1952	-0.089	-1.1677	1.0361	-1.1691	-1.2975	0.496	0.1554	2.1165	0.5296	0.6083	1.226	-0.0816	-0.2684	-0.3383	-0.0505	1.7615	0.5343	0.1049	-0.0895	-1.2423	0.6782	-1.1233	-0.9539	-2.3627	-0.3336	-0.8176	-0.1077	2.0244	1.2498	-0.9557	-0.0604	-1.0325	-3.6487	0.6065	0.311	0.703	-1.4987	0.3709	-1.8502	-0.6457	0.2193	0.5343	0.1049	-1.3945	-1.4289	-1.0845
NP_115865	MRPS6	28S ribosomal protein S6, mitochondrial	-0.8915	0.1753	-1.2892	1.1683	0.0569	-0.778	0.6191	-0.5458	1.9483	0.1701	0.3402	0.9907	0.0147	-0.7574	-0.5357	0.1084	0.0189	-0.4768	0.2807	0.317	-1.8276	0.246	-0.0283	-1.3055	-1.2821	-0.1679	-0.3088	-1.1107	1.1071	0.836	-1.247	0.6282	-1.4521	-2.6171	0.0995	0.6555	1.2794	-1.7788	-0.4348	-1.1423	1.2675	-0.8615	-0.4768	0.2807	-2.1274	-1.6952	-1.5223
NP_057055	MRPS7	28S ribosomal protein S7, mitochondrial	-1.1505	0.5801	-1.7244	0.9369	-0.6432	-0.9785	0.7738	-0.0217	2.0665	-0.1181	0.2641	0.8428	-0.5407	-0.4181	-1.1053	-0.2766	1.1618	-1.6692	-1.9746	0.1439	-1.9815	-0.5522	-2.1137	-2.1702	-1.2647	-0.3573	-0.599	-0.565	1.8711	0.5978	-0.6308	1.9023	-1.54	-1.491	0.1824	0.528	0.8427	-2.173	-0.5125	-2.4408	-0.4895	-0.0261	-1.6692	-1.9746	-2.0219	-0.0071	-0.5998
NP_872578	MRPS9	28S ribosomal protein S9, mitochondrial	-0.9886	0.2221	-0.8506	0.801	-1.4666	-1.114	0.0289	-0.3687	1.8302	0.1627	0.327	0.5806	-0.426	0.1973	-1.2344	0.2391	1.3439	-1.112	-1.4592	1.2428	-1.7639	0.6947	-1.4494	-1.8641	-1.4557	-0.5823	-0.4808	-0.223	0.8869	0.5315	-1.0313	-0.0651	-1.6821	-1.0299	0.0047	-0.0173	0.102	-2.1522	-0.032	-1.9676	-0.4661	-1.508	-1.112	-1.4592	-1.5189	-0.0829	-0.5236
NP_620132	MRRF	ribosome-recycling factor, mitochondrial isoform 1 precursor	-1.3084	-0.7246	-1.0294	0.4997	-1.734	0.2213	-0.8549	-1.3591	0.9098	-0.5293	1.1412	0.4484	-1.6887	-0.5678	-1.5952	-0.0965	-0.0596	2.0087	-0.05	0.9417	-0.5933	0.4341	-0.3705	-1.0945	-0.4228	0.6728	-0.3733	0.1574	1.6954	-1.7915	-0.6757	-1.7234	-0.5893	-1.1481	0.3743	0.4846	1.7127	-1.4157	-0.2122	-0.8243	0.0844	-2.1113	2.0087	-0.05	-0.5075	-0.7985	0.0764
NP_036463	MSRA	mitochondrial peptide methionine sulfoxide reductase isoform a	1.4522	-0.0991	1.0253	-0.4811	2.1754	0.8085	-0.473	-0.2566	1.6847	0.5	1.6079	-1.0395	2.744	0.7362	1.2035	-0.1177	-0.4615	1.2681	-0.2407	1.1938	-0.7509	-0.5358	0.7849	0.1715	1.1309	-0.2665	-1.3586	0.2651	-0.4905	0.0903	0.6714	-0.4726	0.2903	0.5337	0.8244	0.8563	-1.7078	0.2614	0.1836	0.2129	0.1118	-0.6493	1.2681	-0.2407	0.4634	0.9527	1.8549
NP_036360	MSRB2	methionine-R-sulfoxide reductase B2, mitochondrial precursor	-0.256	-0.0455	0.2055	-2.3179	0.3244	0.5968	0.9852	-0.3	-0.0311	-2.7949	0.4693	-1.51	-0.1926	-2.5636	-0.3876	-2.8691	1.3721	0.5114	-1.2178	1.096	-0.4432	0.223	0.326	0.0018	0.0416	0.0452	-1.0397	-0.1192	1.0486	-2.627	0.7162	-1.1003	-0.4337	0.2766	0.8078	-0.2398	1.8035	-0.6238	-1.3112	0.6444	0.104	-0.3079	0.5114	-1.2178	1.418	1.059	1.2608
NP_001026849	MSRB3	methionine-R-sulfoxide reductase B3 isoform 2 precursor	1.2499	1.2224	0.9511	-0.9329	-1.5838	5.2719	-0.6182	2.3893	-1.4242	-0.554	-1.6557	-1.3554	-1.0555	-0.0954	1.0326	4.308	0.5998	2.4627	0.4386	1.2089	6.2126	0.6419	-0.2497	0.0846	3.6524	1.0477	1.246	1.0529	-2.8409	-2.1663	1.5536	1.4526	1.1801	0.4451	-3.7196	-0.5246	1.248	2.6786	0.0175	0.8754	3.9617	1.7509	2.4627	0.4386	3.0757	0.3023	2.1774
NP_060586	MSTO1	protein misato homolog 1 isoform a	-0.4624	-1.7015	-0.7392	1.7781	-0.2045	0.0265	0.7327	-0.2856	-0.2788	-0.0073	-2.1621	-0.2283	-0.8111	-1.396	-0.2243	-1.8271	0.179	-1.3252	-3.3122	-0.2287	-0.0868	-0.4764	0.8534	0.7838	-0.3446	-0.1442	1.0812	-1.4066	1.9603	-0.0151	1.0607	2.8486	-0.3491	0.6017	-0.2038	-0.0526	-1.6519	0.545	1.0423	-1.3089	0.2289	0.4978	-1.3252	-3.3122	-1.3675	-0.4239	-0.3575
NP_055157	MTCH2	mitochondrial carrier homolog 2	-0.2276	-0.7313	-1.6671	0.4336	-0.7093	0.1395	-2.8118	0.6687	1.2347	-0.3028	2.1441	0.9907	0.4628	-0.1387	0.1364	-0.4779	-0.8414	-0.5525	-1.7511	-1.7491	-3.0282	-0.2785	-1.9607	0.3866	-0.5877	0.0374	-1.7491	3.3202	0.8144	-0.3079	-0.2668	-0.0183	-1.1746	-0.9028	2.2009	-0.8855	1.2725	-1.7926	2.5441	-2.1303	-1.5633	-2.1942	-0.5525	-1.7511	-1.8921	-0.627	-0.9106
NP_008911	MTERF	transcription termination factor, mitochondrial precursor	NA	-0.1225	NA	-0.6464	-1.6378	NA	NA	0.6434	NA	NA	1.267	1.1834	NA	NA	-2.7686	0.3839	1.3407	NA	NA	1.4497	-1.3699	NA	0.8735	NA	NA	NA	NA	NA	1.7233	-0.019	1.4332	NA	-0.2307	NA	1.8645	NA	NA	0.4551	NA	NA	NA	0.4314	NA	NA	NA	NA	NA
NP_057026	MTERFD1	mTERF domain-containing protein 1, mitochondrial precursor	-1.021	1.3361	-2.0078	-0.2938	1.4662	-0.0327	0.3761	0.1301	2.5029	0.7734	0.0357	0.4977	-0.7666	0.7029	-0.6155	1.4117	2.2513	NA	NA	-0.1121	-1.8164	-0.1168	-2.5404	0.3039	-2.2238	-1.3164	-2.0643	-0.8379	2.1081	0.3167	-1.7175	-0.0979	-1.1543	-0.817	-0.6042	1.2063	0.8008	-1.6335	-0.3076	-2.1455	-0.7902	-2.5921	NA	NA	-0.3452	-1.5068	-0.975
NP_001028222	MTERFD3	mTERF domain-containing protein 3, mitochondrial precursor	-0.2236	-1.4539	NA	NA	-0.3517	0.1508	NA	NA	NA	NA	NA	-1.6288	4.4364	NA	NA	NA	-1.2213	NA	NA	NA	3.5901	NA	-0.0243	-3.0473	NA	NA	NA	1.6485	-0.2758	NA	NA	NA	1.0718	NA	-1.8124	NA	0.0252	0.3859	NA	NA	NA	-1.4151	NA	NA	0.0334	1.1537	1.2667
NP_640335	MTFMT	methionyl-tRNA formyltransferase, mitochondrial	-0.4826	1.1923	1.0928	-1.0799	-1.4816	0.3794	-0.5077	0.5241	0.4757	-0.7116	0.8367	1.5375	0.4924	0.2206	-0.2661	-0.1	1.9844	0.344	0.1496	3.482	-0.5633	-0.2125	NA	0.5397	0.6058	-1.0164	-0.7567	-1.4912	-0.0081	0.184	0.8899	-0.0276	-0.1461	-0.2229	0.1942	-1.3521	3.0508	0.1473	0.4981	NA	NA	1.5222	0.344	0.1496	NA	NA	NA
NP_055452	MTFR1	mitochondrial fission regulator 1 isoform 1	0.4808	-1.1662	0.138	-0.3599	-1.734	-0.5183	-0.5677	0.0615	-0.1561	0.5468	-1.5498	-1.0126	-1.785	-2.0514	2.3731	0.0519	2.2952	-0.9836	-1.8435	0.46	-0.5445	-1.0042	-2.7136	-1.562	-0.2058	-0.8901	-1.3048	-1.691	1.5337	-0.1557	-0.7429	0.2956	-0.9344	-0.2229	-1.784	0.3218	1.8385	-1.0699	-0.3253	-3.1297	-1.2822	-1.2328	-0.9836	-1.8435	1.5289	0.0371	1.2295
NP_612393	MTG1	mitochondrial GTPase 1	-0.5515	0.3225	-0.0408	1.4695	-0.3397	-0.4731	-0.7791	0.206	2.3006	-0.2289	0.3369	1.1409	-0.2038	-0.9204	-0.7142	0.2991	-0.4866	-0.5388	-1.0331	0.8137	-0.537	-0.064	0.636	-0.2174	0.1892	-0.2152	-1.3693	-0.3191	1.7233	-0.3118	-0.0931	0.5017	-1.3776	-2.7353	0.0805	0.235	-0.9252	-0.5616	1.2084	-1.0174	0.6077	-0.3344	-0.5388	-1.0331	-0.7103	-0.8322	0.225
NP_005947	MTHFD1	C-1-tetrahydrofolate synthase, cytoplasmic	0.2824	-0.7012	-0.0746	-0.3011	0.4986	0.1536	0.9726	-0.7916	1.0688	-0.6623	0.5686	-1.1493	1.5368	-0.0289	0.3529	-0.9795	-0.204	1.064	0.1079	1.0132	-1.8727	-0.2488	0.1529	-0.6312	0.6188	0.7478	0.0458	-0.4805	-0.2981	0.5393	0.6434	0.0661	0.0975	0.1909	-0.8648	1.4016	-1.0055	-0.9938	-0.1486	-0.7865	-0.5989	-0.4239	1.064	0.1079	0.0821	0.9464	1.4113
NP_056255	MTHFD1L	monofunctional C1-tetrahydrofolate synthase, mitochondrial isoform 2 precursor	0.9544	2.5405	0.4754	3.1851	1.6555	-0.9361	3.4913	2.3857	-0.8788	2.6745	3.0345	2.3688	0.9739	3.8031	0.6225	1.9027	1.818	-0.3897	-0.6846	-2.5658	-1.4224	-0.3147	-1.1153	-1.7689	-1.6336	-1.7032	-2.745	-3.1322	0.8785	-2.1507	-0.9137	-1.8733	-1.9359	-0.9914	-4.3071	-2.8009	0.2313	-1.2532	-2.2723	-2.9707	-1.7468	-0.5366	-0.3897	-0.6846	-1.9813	-0.6354	-0.4532
NP_006627	MTHFD2	bifunctional methylenetetrahydrofolate dehydrogenase/cyclohydrolase, mitochondrial precursor	-0.0536	0.1385	-0.4862	1.2785	0.1531	-1.193	-0.2804	1.9809	-0.7492	1.1551	0.1449	2.5638	0.6147	0.1075	-0.4712	1.8567	0.1445	-0.431	-1.6826	-1.64	-2.8631	-0.0904	-1.5058	-3.9493	-0.8524	-2.532	-1.8959	-1.8409	1.2912	0.0005	-1.429	-2.0466	-3.191	-1.4141	-1.7958	-0.465	-3.0285	-2.2836	-1.3394	-2.2818	-2.7932	-2.3169	-0.431	-1.6826	-1.6163	-0.005	-0.2089
NP_001138450	MTHFD2L	probable bifunctional methylenetetrahydrofolate dehydrogenase/cyclohydrolase 2	0.2622	-5.9367	-6.6335	0.272	0.685	-4.7869	0.4739	-1.3591	-1.5333	2.6622	2.2037	3.7402	2.1293	-1.3728	-0.5053	3.3755	NA	NA	NA	-8.7867	-2.7168	1.5161	-1.6145	-4.5285	-4.281	-2.011	-3.1964	0.365	-1.2823	2.6592	-7.3439	-2.4401	-2.5144	-5.635	-0.4999	1.0679	-0.0517	-5.3509	1.5229	-2.6755	-4.6596	NA	NA	NA	-5.7566	-3.3117	-3.3496
NP_006432	MTHFS	5-formyltetrahydrofolate cyclo-ligase isoform a	-1.1505	-0.6243	-0.719	-0.8374	-0.6102	-1.529	0.4076	-2.9424	0.0371	-2.6546	-0.4012	0.7778	-1.6295	-0.0056	-2.0319	1.3199	-0.675	0.4999	-1.766	0.5014	-0.1431	3.4293	1.1432	-0.9746	-0.2405	0.3334	-2.0822	1.2412	0.1619	-0.4719	-1.9023	0.3377	0.1076	-0.3205	0.3506	-0.1394	1.3319	-0.3437	0.5476	0.6785	-0.7082	-1.74	0.4999	-1.766	0.5256	0.7885	0.1526
NP_002444	MTIF2	translation initiation factor IF-2, mitochondrial precursor	-0.9077	-1.2532	0.1042	-0.595	1.2078	-0.157	0.941	-0.0145	0.8029	1.6205	0.3799	1.3918	-0.2001	-1.426	-0.5699	0.7159	0.0315	-0.0114	-0.2883	0.1137	-1.5575	0.4044	-0.4993	-1.2559	-0.6094	-1.1625	-1.5843	0.5225	0.5718	0.2621	-0.0371	-1.3486	-0.339	-0.82	0.6586	0.4141	1.0489	-1.6681	-0.3359	-1.3051	0.5022	-1.0637	-0.0114	-0.2883	-0.5832	0.2665	-0.3868
NP_690876	MTIF3	translation initiation factor IF-3, mitochondrial	-1.0777	-0.8752	-0.3681	1.0397	-1.4395	0.5601	0.3603	1.5073	1.2643	-0.2732	0.135	-0.2081	-0.2482	-1.5723	-0.8927	-0.5415	0.6877	0.8783	-0.1275	1.6605	-1.0135	0.444	-0.1974	-0.8628	-1.0868	0.8465	-0.0043	-0.0693	0.7279	0.2269	-0.4628	-0.3602	-0.2882	-0.5126	1.0305	0.9377	2.8587	-1.2601	1.9787	0.4287	0.4202	1.1973	0.8783	-0.1275	-1.9813	-0.7722	-0.8265
NP_001116698	MTO1	protein MTO1 homolog, mitochondrial isoform c	-0.6769	0.6603	-0.0172	NA	-0.3668	-0.3207	0.1204	-0.0361	0.4643	0.4582	0.178	0.2199	-0.2704	0.8759	-0.5015	-1.6223	NA	1.3942	2.9918	-0.018	-0.4845	0.4671	-0.2578	-0.2464	0.2803	0.9964	-0.6958	0.7493	0.6499	1.9409	0.411	0.2487	-1.1983	-1.8161	-0.0214	1.3067	1.0034	0.0401	0.8621	-2.755	1.1543	NA	1.3942	2.9918	-1.1132	0.1234	1.6693
NP_060579	MTPAP	poly(A) RNA polymerase, mitochondrial precursor	1.3106	-0.2797	-0.8506	1.0067	1.34	-0.9615	0.4329	0.2747	3.2665	1.8717	0.4892	2.1179	0.9072	-0.9503	1.1503	-1.4316	1.3031	-0.447	-1.8941	-1.5007	-0.8747	2.598	0.801	-0.9373	-1.4687	-0.0653	-1.6702	-0.3152	1.2967	0.6564	-0.8297	-0.3509	-1.3506	-2.0673	-0.7724	-1.0401	0.1929	-1.6923	0.9186	-1.4035	-0.8214	-0.6792	-0.447	-1.8941	-2.2247	-1.1742	-0.2832
NP_004285	MTRF1	peptide chain release factor 1, mitochondrial	-0.2236	0.9046	1.5247	NA	NA	0.4077	2.9547	NA	0.7393	NA	0.8599	-0.0423	0.4443	NA	2.7794	1.2033	NA	0.7086	-0.3509	0.7723	-0.0718	-1.3604	-0.1692	-1.6324	-0.2144	0.3965	NA	-0.8533	-0.4459	NA	NA	-1.714	0.4561	0.7879	0.1303	-1.1432	-0.3068	0.0609	NA	0.0085	-0.7004	NA	0.7086	-0.3509	NA	NA	NA
NP_061914	MTRF1L	peptide chain release factor 1-like, mitochondrial isoform a	0.5415	-0.3834	-0.5705	0.474	-0.9347	-0.4873	-0.6087	-4.41	-0.1265	0.3892	-0.6263	-0.4344	-0.1889	-0.4713	NA	NA	-0.8257	-0.7359	0.2062	1.6229	0.0408	1.5853	0.5796	1.0982	-2.7143	1.0556	0.8018	-0.1577	-2.3864	1.0624	-8.1309	1.0826	0.7098	-0.1875	0.7249	0.5552	0.2627	-0.6134	1.3639	0.6331	-1.0088	1.2934	-0.7359	0.2062	-0.7401	-1.0648	-0.7151
NP_002446	MTX1	metaxin-1 isoform 1	0.3431	-0.5641	-0.385	-0.0403	0.2402	-0.7244	-0.3625	-0.1121	2.7778	0.2587	0.3866	0.9414	-0.0519	-1.4559	0.3643	-1.3362	-0.1883	0.876	-0.8216	-0.0669	-2.5217	0.6188	-0.3182	-0.6312	0.059	0.361	-0.599	0.6109	1.4501	0.348	-1.3086	0.4174	-1.063	-1.6447	1.1135	1.0218	0.5108	-1.0595	1.3356	-1.5284	-1.0869	-1.1234	0.876	-0.8216	-0.4669	-1.0195	-0.9399
NP_006545	MTX2	metaxin-2	-0.4624	0.2957	0.084	-0.2607	-0.0573	-0.0102	0.0794	0.3651	1.2961	-0.0245	0.9526	0.3722	-0.5593	-0.7973	-0.4484	-0.1353	0.1414	-0.1925	-0.9289	1.2014	-0.5107	-0.7898	0.8051	0.2377	0.1979	1.2569	-0.3518	0.4341	0.1843	0.0434	-0.0595	-0.6132	-0.4439	-1.9077	0.4027	-0.4324	1.2969	-0.1259	0.0317	-1.2029	-0.9815	0.6768	-0.1925	-0.9289	-0.0099	0.5559	-0.0174
NP_001161213	MTX3	metaxin-3 isoform 1	-0.5474	-0.2228	-1.0092	-2.2811	-1.4786	1.4579	-1.0948	-1.041	0.2189	-0.9849	-2.0496	-0.2709	-0.3667	-0.438	0.6794	0.1896	1.6076	-0.8414	4.5678	0.7912	-0.7358	0.2559	0.8413	-0.8711	1.1266	1.841	-0.8606	-0.0539	-0.6104	0.8399	-0.8353	-1.4798	-0.4472	-0.9205	1.1158	0.3652	1.1432	-0.4509	-0.2051	-0.7448	0.1547	1.5852	-0.8414	4.5678	0.9258	0.6906	0.6002
NP_000246	MUT	methylmalonyl-CoA mutase, mitochondrial precursor	-0.9036	-0.1425	-0.6583	-0.9476	-0.5981	0.0915	-0.7318	1.717	3.0074	-0.027	0.6513	0.2804	-1.2592	-1.3628	-1.4167	-0.711	-0.5745	0.2913	-0.7352	-0.1535	-1.7864	-1.5815	-0.8053	-2.0833	-0.553	0.9293	-1.9389	-0.6919	1.0597	0.8204	-1.2386	-1.4657	-1.7768	-0.9619	0.9121	0.3951	1.2166	-1.0803	-0.092	-1.1726	-0.6067	-0.5996	0.2913	-0.7352	-0.448	1.0127	0.9481
NP_001041637	MUTYH	A/G-specific adenine DNA glycosylase isoform 3	NA	-0.8451	-5.5302	NA	NA	NA	NA	NA	NA	NA	1.7138	NA	NA	NA	NA	NA	NA	NA	NA	-4.3045	NA	1.9779	-0.8939	NA	NA	NA	-3.9309	5.8182	NA	NA	NA	NA	-3.6376	NA	2.1156	NA	NA	NA	NA	NA	NA	NA	NA	NA	NA	NA	NA
NP_036465	MYCBP	C-Myc-binding protein	-0.1143	-0.7748	-1.6097	-0.4664	0.9704	-0.3856	0.2119	-0.7049	0.8143	0.8424	0.6315	-0.8871	-1.2036	-0.2651	-0.2813	0.119	-1.259	-1.3321	-1.1583	-0.3341	0.8962	-0.8986	-0.753	-1.2518	-1	0.211	0.1605	0.438	1.4222	0.3831	-1.5214	0.1223	-0.1969	-1.8072	-0.2417	0.5524	0.696	-0.0809	-0.6786	-0.8206	-1.6531	-0.1255	-1.3321	-1.1583	-0.3101	-0.9848	-0.4767
NP_005955	MYH10	myosin-10 isoform 2	0.5131	-0.8217	0.0131	-0.6868	-1.8602	2.5448	-0.0437	1.3844	-1.1856	0.505	-0.431	0.0854	-1.3147	0.6863	0.425	0.3274	1.1712	0.9402	-0.3866	0.4261	2.8284	0.4143	0.3461	0.1673	0.9226	0.6412	0.8483	0.853	-0.5658	-1.8267	-0.25	0.8577	-0.6468	-0.0367	-2.1583	-0.3266	0.5422	0.7421	-0.3924	0.406	1.2051	-0.1487	0.9402	-0.3866	0.5607	-0.4502	0.3344
NP_002464	MYH9	myosin-9	1.5939	1.0283	0.8971	-0.3084	-0.1865	0.6363	-1.7418	2.2628	-0.0311	-0.2264	3.0146	-0.4905	-0.5407	0.9324	1.5946	1.4258	0.3172	0.0643	-0.2049	0.4186	1.1513	1.3082	-0.0243	-0.416	-0.1059	0.882	0.5331	-0.5228	-1.2126	-1.2957	0.0021	0.5626	-0.5115	-0.0012	-3.1202	-2.0711	-0.1216	0.2649	0.4522	-1.1347	0.0962	-0.8217	0.0643	-0.2049	-0.8617	-0.6975	-0.5138
NP_612412	MYL10	myosin regulatory light chain 10	0.2419	-5.3848	-5.5707	-1.5942	-1.7881	0.0435	NA	0.4229	-2.865	1.3891	2.6605	-0.2417	-2.3331	-4.9786	0.3339	0.006	-7.7802	-2.9624	-6.3659	-6.8222	2.9035	3.2314	2.3228	0.2542	NA	NA	NA	-0.346	-2.1104	-2.057	-2.1964	1.2184	-1.4148	-1.4614	-2.5611	-1.7048	-5.3728	0.9046	-7.7213	-0.4004	-5.9872	-6.5969	-2.9624	-6.3659	-2.9765	-3.438	-1.2858
NP_066299	MYL6	myosin light polypeptide 6 isoform 1	1.3389	0.851	1.5179	-0.0697	0.084	4.1624	-0.5014	2.1146	-0.3129	-0.6795	1.3133	-0.4524	-0.1297	0.6297	1.5718	1.4506	0.8855	1.9697	0.4863	0.9266	0.8099	-0.5522	0.2495	-0.3374	1.1179	0.6412	0.92	0.1805	-1.0398	-1.1395	0.9627	-0.1073	0.1922	1.0687	-3.1391	-1.7618	0.392	1.2988	0.491	-0.2073	1.8688	0.1165	1.9697	0.4863	0.9474	-0.0945	1.1826
NP_001157207	MYO19	unconventional myosin-XIX isoform 2	0.3027	-0.2128	-3.769	-0.8485	-1.136	-1.0039	0.2025	0.1446	0.1962	1.1108	-0.5965	-0.533	-1.4666	-0.7374	-0.2167	-0.1989	-0.1475	-1.9833	-0.8991	2.5524	-0.3344	-0.4368	1.2076	-1.3759	-0.8741	1.4069	-1.835	-1.1069	-0.5936	1.1796	0.523	-1.6625	-0.3221	-1.2249	0.0639	1.7896	0.109	-1.3638	0.2755	-0.7335	0.4944	-0.6361	-1.9833	-0.8991	-1.1214	-0.7964	0.3852
NP_003961	MYOM2	myomesin-2	NA	-4.6521	NA	0.6944	-5.9829	0.8283	NA	-0.9326	-1.6901	NA	NA	NA	-3.1145	-0.0123	-0.0459	0.7053	NA	NA	NA	-4.4475	NA	NA	NA	0.9493	NA	NA	NA	1.8099	NA	NA	-1.5831	-2.3651	-1.4013	2.4875	-0.7937	NA	-3.4023	NA	-1.5833	NA	NA	NA	NA	NA	NA	NA	NA
NP_003817	NAPG	gamma-soluble NSF attachment protein	-0.3855	-0.7347	-0.0206	-0.9109	-0.1444	0.9553	0.941	0.7013	-0.0811	-0.6845	0.3005	-1.6535	-0.8518	-0.4846	0.0111	-1.3645	0.2356	0.211	-1.0599	-1.5384	0.037	0.8695	0.5997	-0.9208	0.9139	0.9254	-0.0903	0.3189	0.1285	-2.0375	0.3522	3.3873	0.6963	-0.3737	-0.083	-0.5463	0.3396	0.6038	0.3603	0.2545	0.104	0.8856	0.211	-1.0599	0.3146	0.4065	0.6217
NP_078954	NARS2	probable asparagine--tRNA ligase, mitochondrial isoform 1 precursor	-0.7458	-0.8016	-1.3668	-1.0652	-0.3517	0.7069	-0.7539	-0.7591	0.7939	-0.0811	0.7242	0.8451	0.1369	-1.3561	-1.6749	-1.3927	-1.394	-0.0251	-1.4472	-0.2927	-1.2536	-0.229	-0.6241	2.5173	-2.328	-1.1112	-0.8892	-1.8025	1.0151	-0.0034	-1.9107	3.1249	-0.9919	-1.1067	0.5709	0.1075	0.696	-1.2151	1.2861	-1.5171	-2.0084	-1.8992	-0.0251	-1.4472	-2.1733	0.1655	-0.8089
NP_660093	NAV2	neuron navigator 2 isoform 2	0.5172	0.6001	-1.5119	1.1352	0.706	1.5369	0.9663	NA	-0.8674	0.3474	1.8595	-0.7706	-0.4704	-0.5145	1.7237	0.9066	NA	NA	NA	-1.497	1.1513	-0.1927	-3.1161	0.0805	1.0702	-0.1718	NA	1.5947	-0.7386	-1.1434	NA	-1.6063	-2.3418	-0.9855	-1.9048	-2.7059	-0.2613	-0.0394	-1.3995	-0.654	0.0064	NA	NA	NA	-0.0964	-0.5723	0.0549
NP_114068	NBR1	next to BRCA1 gene 1 protein	-0.1548	-1.2733	-1.026	-1.9799	1.4602	0.306	-1.382	-0.2639	-0.5152	-0.7436	-2.4534	-1.6378	-0.937	-1.6788	-1.1699	-0.3049	-1.35	2.2104	-0.7233	-2.34	-1.2498	0.1207	0.8695	4.8259	1.0528	2.4252	0.3217	-0.9685	-1.6978	-0.2142	0.5734	-0.8849	0.023	-1.8634	-0.86	0.1753	-0.174	-0.0844	-1.5939	0.4287	-0.7902	-0.8217	2.2104	-0.7233	1.5694	1.6104	0.9324
NP_004532	NDUFA1	NADH dehydrogenase	-1.4501	-6.2211	0.9039	-0.246	-1.3464	0.7239	1.3356	-0.7591	-1.4197	-1.8025	NA	-0.1275	-0.8889	-0.1653	-0.1598	0.0448	3.1649	1.7152	2.6462	-4.7222	-1.6701	2.255	-1.3327	-0.6312	0.9009	1.9516	NA	-1.4835	-0.5686	-0.7569	-1.5662	0.9701	0.3208	-4.6832	1.5281	NA	-0.9776	-0.9661	0.5758	-1.5474	0.3304	5.3214	1.7152	2.6462	-0.8401	-0.8375	0.094
NP_004535	NDUFA10	NADH dehydrogenase	-0.43	0.8811	0.8128	-0.8668	-1.3404	0.8791	-0.4509	-0.0831	0.5325	-1.3765	-0.7157	-0.1947	-1.2333	-0.4081	0.1744	-0.2271	0.4648	0.7017	1.0732	0.2944	-0.128	1.0476	-0.7489	-2.0751	1.6908	0.9057	-0.0975	-0.2807	-1.0425	-1.1122	0.2878	0.0895	0.8113	-0.5481	0.0497	1.7326	2.3101	0.4309	1.0564	-0.1694	1.2832	1.605	0.7017	1.0732	0.4228	-0.1208	0.4575
NP_783313	NDUFA11	NADH dehydrogenase	-0.4867	-0.0723	0.6441	-1.7705	-1.1751	0.7351	-0.7129	-0.535	1.1279	-1.1376	-0.0338	0.6904	-0.937	-0.5046	-0.0535	-0.4037	0.5684	1.3506	0.4773	0.4487	-1.9252	0.2427	-1.3246	-2.2116	0.3411	-1.0756	0.68	0.1421	-0.9617	-1.3933	0.3746	-0.8006	-0.2916	0.3328	-0.4146	1.2823	1.1152	0.4793	0.5688	-0.7562	0.268	0.4314	1.3506	0.4773	2.2888	1.9588	2.8048
NP_061326	NDUFA12	NADH dehydrogenase	0.0922	0.1585	0.2088	-0.944	-0.6312	0.5516	0.2151	0	0.1462	-0.7904	-0.1364	-0.4524	-1.1962	-0.3649	0.2313	0.0837	-0.5211	0.7728	0.0722	-0.1497	-0.1993	1.5193	-0.5798	-1.6862	0.5754	1.032	-0.7423	0.2881	-1.3381	-0.6671	0.6042	-0.1869	-0.2984	0.3268	-0.199	0.9268	1.8	0.5588	0.3603	-0.1581	1.0528	0.216	0.7728	0.0722	0.8393	0.8211	1.124
NP_057049	NDUFA13	NADH dehydrogenase	-0.4098	0.9012	0.3876	-0.7603	-0.5651	1.568	-0.5361	-0.0072	0.7393	-1.3888	0.0456	0.6344	-1.374	-0.2085	0.0453	0.0625	1.5511	2.3411	0.7186	0.0723	-1.625	0.5264	-1.5903	-1.6903	0.7534	0.1084	0.0673	-0.5189	0.2344	0.2972	0.0189	-0.1494	0.0839	0.7732	0.4359	0.802	2.3206	0.9876	0.2295	-0.6048	1.5448	1.0514	2.3411	0.7186	2.3185	1.6515	1.8158
NP_002479	NDUFA2	NADH dehydrogenase	-0.3167	-1.1963	-0.3614	-0.8595	-0.6072	0.2524	-0.1889	-0.7085	0.1484	-1.1154	0.1979	0.0316	-1.711	-0.6143	-0.0231	-0.5486	-0.0784	0.8714	0.1019	0.7761	-0.3757	1.3775	-0.3584	-1.4048	-0.2709	1.0754	0.5295	-0.4651	-1.405	0.5822	0.9347	-1.7468	0.1787	0.2352	1.213	1.9931	1.5275	-0.278	0.0175	0.0842	-0.0639	1.5885	0.8714	0.1019	0.9637	0.7864	1.4054
NP_004533	NDUFA3	NADH dehydrogenase	-0.4664	0.6603	0.364	-0.3746	-0.2015	0.5771	-0.151	-0.8928	1.8165	-1.603	-0.0272	1.291	-1.5406	-0.1021	0.4668	1.1963	1.6359	1.5203	0.7276	0.3621	-1.9289	-1.6375	-1.699	-1.6034	1.6865	0.4873	0.4793	-0.1385	0.5188	1.1405	1.9373	0.7031	-0.2239	-2.1235	0.3151	0.7179	3.9522	0.9288	0.4486	-0.0332	0.8185	1.247	1.5203	0.7276	0.7635	1.7083	1.5285
NP_002480	NDUFA4	NADH dehydrogenase	-0.6729	0.2589	0.0131	-0.0366	-2.0946	0.6617	0.7927	-0.7229	1.5052	-0.9726	-0.4012	1.8243	-0.6037	0.347	0.6567	-1.5022	1.5825	1.6303	1.8239	-2.7351	-1.46	1.5325	-0.9663	-0.4864	1.1917	-1.1151	0.0566	-1.5143	0.9733	1.7105	0.2485	0.7265	-1.0359	1.3466	1.6963	0.7125	3.1801	-0.8797	1.6466	-2.0773	0.3421	0.6569	1.6303	1.8239	0.2524	0.8211	1.6536
NP_004991	NDUFA5	NADH dehydrogenase	-0.5393	0.0348	0.3708	-0.437	-0.496	-0.1146	0.1457	-0.1229	0.3234	-0.7485	-0.4078	-0.2305	-0.8814	-0.7175	-0.0648	0.066	-0.204	0.4793	-0.3002	-0.0857	-0.6158	0.9553	-1.7594	-1.9799	0.3324	0.4636	-0.4736	-0.6803	0.1173	-0.4797	0.3662	0.4642	-0.5149	0.0076	-0.481	0.9757	1.5834	-0.1293	-0.7776	-0.4231	0.6818	-0.3277	0.4793	-0.3002	-0.0342	0.5012	0.7155
NP_002481	NDUFA6	NADH dehydrogenase	-0.6931	-0.2128	0.2797	-1.1387	-2.1968	0.3314	-0.6055	0.6687	0.3325	-2.3369	1.0585	-0.5398	-0.5667	-0.8505	-0.156	-0.3543	-1.4819	0.947	0.2926	0.7686	-0.2368	1.4369	-0.7811	-2.2282	0.927	0.728	-0.3518	-0.5189	-1.458	-0.4212	0.453	-0.112	0.1042	-1.6151	-0.1209	1.1927	1.1572	-0.7379	0.3638	-0.2717	-0.0132	0.4082	0.947	0.2926	-0.1938	-0.4933	1.0028
NP_004992	NDUFA7	NADH dehydrogenase	0.42	-1.009	-0.4693	-1.0762	-0.2526	0.0237	0.0257	-0.6723	-0.4265	-0.6574	-0.0371	0.0585	-1.1555	-1.0035	0.6111	0.1225	0.9765	1.385	0.6859	-1.9825	0.3785	0.6848	-0.6362	-1.9013	0.8011	0.5307	-0.7029	0.3496	-1.8037	-0.4797	-1.1546	1.031	-0.1495	-3.2822	-0.2227	1.9171	1.262	-0.444	0.0705	0.9435	0.2719	0.6834	1.385	0.6859	0.4471	-2.1624	0.1898
NP_055037	NDUFA8	NADH dehydrogenase	0.1691	-0.3968	0.0131	-0.4444	-1.4606	-0.3856	-1.2147	-1.6519	-0.272	-2.231	0.1648	0.5986	-0.7407	-0.937	-0.6269	1.1362	1.3219	1.8115	0.7246	-0.9475	-2.2103	1.4402	-1.1435	-0.867	0.927	1.6042	0.6728	0.3112	0.0337	0.8399	-1.0425	0.4736	0.7572	-1.9166	1.2295	1.6946	2.7329	-0.8728	1.4699	-0.3171	0.8068	0.9752	1.8115	0.7246	0.1416	-0.8953	0.5709
NP_004993	NDUFA9	NADH dehydrogenase	-0.0495	1.3595	0.2966	-0.8448	-0.3728	-0.092	0.5433	-0.0578	0.1712	-0.2855	0.6149	0.1011	-1.3221	-0.2052	0.3415	0.0872	-0.8508	0.0689	-0.2943	-0.8083	-0.3869	0.0646	-1.2079	-2.4433	0.7013	0.3334	-1.1687	0.6032	-0.4347	-0.2455	0.0357	-0.3883	-0.1969	-0.9264	0.0521	1.4613	1.828	-0.1501	0.8161	0.0539	0.3382	-0.5863	0.0689	-0.2943	-0.4236	-0.1081	-0.4122
NP_004994	NDUFAB1	acyl carrier protein, mitochondrial precursor	-1.5148	-0.1927	-0.8573	-1.315	0.7721	-0.97	0.0825	-0.094	1.3597	-1.1499	-0.9871	0.1078	-1.5888	-0.7906	-0.7977	-0.372	0.7536	-0.8735	-1.5783	1.9352	-2.4054	0.5858	-0.8617	1.4499	-0.0712	0.7833	-1.4302	-2.4558	-0.3594	-0.6203	-0.2192	-1.358	-1.1509	-1.0417	1.0376	0.49	2.6945	-1.4191	4.7067	-1.5057	3.3018	-0.4073	-0.8735	-1.5783	-2.0084	-0.9332	-0.8304
NP_057097	NDUFAF1	complex I intermediate-associated protein 30, mitochondrial precursor	0.1569	0.4764	-2.1259	0.294	-0.4028	0.5686	0.7738	-0.3434	1.8279	0.9679	-1.093	-0.1633	0.7628	0.3869	-0.3686	0.0201	1.0927	-0.3232	-0.0053	0.0535	-1.4637	-0.1366	-3.0799	-0.4491	-0.1233	0.6136	-1.4266	-0.8686	2.3033	1.6598	-0.0931	-0.1916	-0.8431	-1.7511	-0.3175	1.7869	0.8742	-2.0589	0.1589	-0.4117	0.2211	0.2889	-0.3232	-0.0053	2.0454	0.0381	0.3696
NP_777549	NDUFAF2	mimitin, mitochondrial	-1.3732	-1.1796	-0.6178	-0.9109	-0.7394	0.2467	-1.3283	-1.1242	-0.0493	-1.3321	-2.7976	-0.6877	-1.5628	-1.3927	-1.599	-1.594	0.2418	0.3692	-0.0172	0.2116	-1.2724	1.1466	0.644	-1.0738	-1.1302	-0.8823	0.0243	0.8492	0.1285	-0.8233	0.3858	0.1785	-1.1814	-1.757	2.0185	1.4613	1.8175	-0.9696	-0.6292	-0.4685	-0.6028	-0.2051	0.3692	-0.0172	-0.0505	-0.788	0.5963
NP_951033	NDUFAF3	NADH dehydrogenase	-1.2517	0.7406	0.2729	0.3822	0.6038	1.1473	-0.1731	0.4735	1.7802	-0.948	-0.0537	0.0809	-0.9037	-0.0721	-0.5813	0.5216	2.1005	1.612	0.5041	0.682	-1.565	0.2559	0.1247	-1.0201	-0.9522	-1.1941	0.5295	-1.349	1.0374	1.8159	1.0607	-0.7256	-0.5555	-0.5185	0.1587	-0.7634	0.937	-0.5408	-0.2793	-1.3467	0.5335	0.1198	1.612	0.5041	1.8101	0.658	1.679
NP_054884	NDUFAF4	NADH dehydrogenase	-1.531	1.5301	1.3324	1.1463	1.6585	-0.1683	0.9474	1.0266	3.5233	-0.1205	-1.1625	1.663	-1.0888	1.0622	-2.1344	1.4823	2.5401	1.2726	0.376	1.1637	-1.9965	0.1999	-0.2417	-0.4946	-0.1103	0.1794	0.3253	-1.0377	2.3311	3.1043	0.7162	0.127	-1.4994	-0.8141	0.8126	-1.1405	3.6518	-0.3852	-0.3747	-1.7518	-0.0444	-0.5797	1.2726	0.376	-0.4831	0.8432	1.3448
NP_004536	NDUFB1	NADH dehydrogenase	-0.1952	-0.9421	0.6947	-0.8411	NA	0.0181	0.2151	-0.1121	2.0006	-0.3619	0.797	0.8988	-1.1481	0.4767	0.2465	-1.3539	-0.7378	-0.4379	-0.908	-1.4819	-1.0097	-0.13	-3.0034	-2.1909	1.4608	-0.5547	-2.1861	0.2458	-1.5221	0.063	-0.0539	0.5532	0.2971	0.1288	0.7581	1.0896	2.1494	-0.3264	3.0706	-1.5549	-0.6652	-1.1864	-0.4379	-0.908	1.3991	-0.808	2.4823
NP_004539	NDUFB10	NADH dehydrogenase	-1.4784	-0.0991	-1.188	-0.4113	-2.9179	-0.5353	0.0699	-0.3289	2.3551	-0.0639	0.37	0.8361	-1.8072	-0.7374	-0.5623	-0.0682	-0.4489	0.6008	-0.5624	-1.1545	-1.0885	0.1768	-1.3407	-1.3552	1.2481	0.4005	-1.0648	-0.1269	-0.1726	-0.3079	-0.5636	-0.1775	0.0027	-3.3206	1.457	1.266	1.8734	-0.7932	1.3709	-0.9758	-0.837	-0.0957	0.6008	-0.5624	0.2362	0.8748	1.1767
NP_061929	NDUFB11	NADH dehydrogenase	0.0031	-1.203	-1.2622	-1.4987	-4.7269	-0.236	-1.3283	-0.5278	1.8052	0.1553	0.8897	1.0512	-1.3666	-1.253	-0.1256	-1.2479	-2.9262	-1.5752	-2.1563	-2.8744	-1.7676	1.2423	-3.9495	-1.6282	0.6232	-1.1822	-3.0316	0.5456	-0.9784	-0.2806	-0.8829	0.0052	0.6625	-3.826	2.009	0.5769	0.6401	-2.3563	0.5087	-1.6004	-2.1294	-2.8208	-1.5752	-2.1563	1.1016	-0.4596	0.651
NP_002482	NDUFB3	NADH dehydrogenase	-0.4179	0.2422	-0.2838	-0.9587	-2.5453	0.0322	-2.1458	0.0831	1.2347	-0.8027	0.5951	1.4366	-1.6739	-0.6875	0.7098	-1.3221	0.1037	0.6421	1.5886	-1.9486	-1.4524	1.1664	-2.7136	-2.7577	0.2803	-1.0756	-1.7849	1.2258	-0.8892	-0.4173	-0.6953	-0.379	0.7775	-2.5432	1.8976	1.9551	2.953	-0.7206	1.8974	-2.0054	-0.6457	0.0833	0.6421	1.5886	-0.3101	-0.9469	0.2953
NP_002483	NDUFB5	NADH dehydrogenase	-0.3774	-1.29	-2.4093	-1.2525	-2.2418	-0.4844	-0.3941	-0.5205	1.5802	-0.2978	0.5818	0.7106	-0.7666	-1.3694	-0.3421	-0.3932	-2.0816	-0.8368	-2.4244	-2.6147	-2.0978	1.361	-2.8867	-2.6129	0.1588	-1.123	-2.3079	0.6993	-0.7832	-0.1947	-0.5356	-0.4352	-0.569	-1.4791	1.7531	1.4396	0.7169	-2.6882	1.0176	-0.7751	-1.9537	-1.7898	-0.8368	-2.4244	-2.9333	-2.5708	-1.6904
NP_002484	NDUFB6	NADH dehydrogenase	-1.1182	-1.1896	-2.6691	-1.0468	-2.8668	-2.0597	-1.4861	-0.8712	0.4893	-0.3471	0.1085	0.3342	-1.9628	-2.0048	-0.9496	-0.3861	-0.5337	-1.0913	-2.3142	-6.3706	-2.8031	0.5462	-1.9245	-2.6295	-0.8698	-0.7283	-2.1109	1.6831	-4.182	0.3597	-0.0119	-0.5054	-0.5893	-4.6123	2.1274	0.7831	0.6366	-4.7008	1.5582	-0.8622	-2.2622	-0.7819	-1.0913	-2.3142	-1.0051	0.5328	-0.0995
NP_004137	NDUFB7	NADH dehydrogenase	0.3877	-0.1191	-0.7966	-1.9836	-1.5357	-1.2721	-0.8707	-2.2917	0.662	-0.9874	0.5388	0.8227	-0.4222	0.2904	0.2997	-0.1283	-0.0753	0.5595	-0.5803	-0.4169	-0.6721	-0.5391	-0.6402	-1.4379	0.6579	1.1148	-1.0648	0.7185	-1.1959	-0.0737	-3.9496	0.0801	0.429	-3.5748	1.5399	2.4244	1.6952	-0.693	2.1483	-0.8243	0.1118	0.6138	0.5595	-0.5803	0.2903	-0.0839	0.1214
NP_004995	NDUFB8	NADH dehydrogenase	0.6832	-0.8417	-2.0517	-0.7199	-3.3476	-0.6058	-1.5556	-0.1735	-0.5197	-0.8101	0.2177	1.2798	-1.6999	-0.3582	-0.6686	-1.3397	-2.4992	-0.4768	-1.34	-2.8217	-2.1428	2.3704	-3.5348	-1.7234	0.2673	1.624	-2.1145	0.1459	-1.3966	-0.0815	0.0553	0.2909	0.8384	-1.1274	2.0398	0.3056	1.8035	-0.4716	2.7173	-0.8281	1.4276	-2.8407	-0.4768	-1.34	-2.1517	-0.3249	-0.4649
NP_004996	NDUFB9	NADH dehydrogenase	0.0112	1.6171	0.6373	-0.5289	-0.9377	0.7634	-0.1289	0.159	1.3961	-0.2708	-0.4111	0.7666	-1.3073	0.5998	0.125	0.013	0.4459	1.08	0.4952	-0.0669	-1.2799	0.8629	-1.3528	-1.4959	1.7559	0.5623	-0.3375	0.4879	-0.5239	0.184	0.3046	-0.2197	0.5102	-0.3175	0.5496	0.9268	2.9879	-0.1189	1.9681	-1.1575	0.186	0.7796	1.08	0.4952	1.8047	1.2758	2.0992
NP_004540	NDUFC2	NADH dehydrogenase	-0.5879	0.0849	-0.9147	-1.3921	-2.7737	-0.38	-1.6376	-0.0651	0.1734	-0.8987	-1.9205	0.9683	-1.2147	-1.1033	0.8655	-1.2161	-0.2794	0.0024	-0.2407	-0.526	-2.1991	1.2851	-1.9808	-1.4628	0.5624	0.586	-0.7531	1.0529	-0.7247	-0.3626	-0.8801	1.7805	0.199	-3.3915	1.3362	0.8699	1.5485	-0.686	1.226	-1.2029	-0.5598	0.816	0.0024	-0.2407	-0.2452	-0.1587	0.4282
NP_004541	NDUFS2	NADH dehydrogenase	0.2419	0.4964	0.3607	0.4079	-0.9978	0.0915	0.0068	0.0325	0.8802	-0.0516	0.1846	0.2893	-1.1888	-0.1819	-0.1218	-0.4567	-0.182	0.1904	-0.7441	0.1777	-0.9797	-0.0937	-0.6644	-1.2393	0.059	0.6333	-0.7961	-0.0347	1.2716	0.2269	0.0833	0.0895	-0.7551	-0.3914	0.2298	0.7559	1.1816	-0.3299	0.279	-0.1846	0.2016	-0.4338	0.1904	-0.7441	0.2362	0.7338	0.7057
NP_004542	NDUFS3	NADH dehydrogenase	-0.2843	0.7239	0.6879	-0.3084	-0.6072	0.6194	-0.1037	0.2169	1.1507	-0.6377	-0.1	0.2602	-0.8518	0.2705	-0.399	0.3168	0.3172	1.1374	0.8974	0.7573	-1.0698	-0.8458	-0.3101	-0.9249	1.4087	1.1385	-0.1906	0.0767	0.5607	0.1176	0.1729	-0.5008	-0.1664	0.7761	-0.1351	1.2823	1.6288	0.1439	0.6147	0.1713	-0.0756	0.6304	1.1374	0.8974	0.9934	1.6809	1.8295
NP_002486	NDUFS4	NADH dehydrogenase	-0.175	0.5332	0.138	-1.0468	-1.9323	0.3568	-0.1289	-0.1229	-0.0788	-1.1179	-0.3449	-0.0714	-1.0629	-1.7886	-0.0838	-0.2872	-0.5776	1.3552	0.9957	-0.3868	-0.2969	1.4468	-0.0041	-1.4214	0.5277	2.2436	-0.1046	0.2074	-0.641	-0.0464	0.3438	0.394	0.2835	-1.8486	0.2156	2.0718	1.2166	-0.24	1.0388	1.3221	-0.0249	0.153	1.3552	0.9957	0.531	0.6412	0.565
NP_004544	NDUFS6	NADH dehydrogenase	-0.0009	-0.1492	1.1434	-1.1129	-1.1811	-0.1513	0.7233	-0.1663	-0.1834	-0.7116	0.0853	-0.2216	-1.4443	-0.621	-0.3193	-0.2801	-0.3579	1.878	1.0076	-1.369	0.1383	-1.4132	-0.3745	-2.9522	0.9704	1.4898	-0.1082	-0.0808	-1.8651	-0.2845	-0.4852	0.1925	0.5948	-3.9118	-0.0782	1.4071	0.8916	-0.1639	0.4804	0.8261	0.6897	0.4547	1.878	1.0076	0.5039	-1.1553	1.2823
NP_077718	NDUFS7	NADH dehydrogenase	-1.2436	0.9046	1.2547	0.4667	-0.7364	0.3907	-0.3309	0.1265	1.0302	-1.7803	0.5752	1.2619	-1.174	0.6164	-0.1522	-0.0859	1.0582	0.6604	-0.0023	0.0422	0.1759	0.4868	0.5393	-0.6105	0.9877	1.8174	-0.402	-0.6381	-0.1224	0.6564	0.6294	-0.3977	0.6151	-1.8309	0.5283	1.9497	2.4324	0.1612	0.7879	0.1448	0.1001	0.3121	0.6604	-0.0023	0.4012	0.8495	0.436
NP_002487	NDUFS8	NADH dehydrogenase	-0.5474	0.6537	0.6879	-0.2497	-0.3487	0.5714	0.5276	0.3868	1.6575	-0.9898	-0.5634	0.8047	-1.0444	0.1241	0.0187	0.2779	-0.0753	1.2176	0.3641	-0.0594	-0.6758	0.7441	-0.3866	-0.8504	0.506	1.2924	-0.5238	-0.0731	0.2986	1.2733	0.6406	-0.0792	0.5237	-0.2791	0.2677	1.5481	2.097	0.2753	0.4557	0.1788	0.8693	-0.1984	1.2176	0.3641	1.5316	0.2697	1.4113
NP_009034	NDUFV1	NADH dehydrogenase	-0.1305	0.1452	0.1953	-1.0799	-0.9617	-0.0045	-0.0279	-0.4049	0.5575	-0.3151	0.6348	0.1146	-1.3221	-0.5079	0.2769	-0.1424	-0.4175	1.0961	0.1586	0.396	-0.3457	0.0052	-0.7369	-2.0544	0.7924	1.4385	-0.5238	0.0998	-1.4998	-0.5461	0.2429	-0.0792	0.0298	0.117	-0.2843	1.616	1.9642	0.3099	0.4451	0.0615	0.5959	0.6469	1.0961	0.1586	0.4823	1.1105	1.0966
NP_066552	NDUFV2	NADH dehydrogenase	-0.2843	0.1552	0.391	-0.7456	-0.9557	0.9215	0.2119	0.094	0.6552	-0.3816	0.0092	-0.0557	-1.3629	-0.1886	-0.2281	-0.0611	-0.1004	0.9425	0.0662	0.4788	-0.5483	-0.2257	-1.1998	-2.042	0.8228	1.1464	-0.5704	-0.8763	-0.9617	-0.6905	0.719	-0.4211	-0.3965	0.2707	-0.3815	1.3474	2.125	0.3998	0.5193	-0.2679	1.0489	0.9884	0.9425	0.0662	1.1394	1.4378	1.4914
NP_001001503	NDUFV3	NADH dehydrogenase	-0.932	0.6302	0.5462	-1.0689	-0.3187	1.3478	0.8148	-1.276	0.5461	-1.9109	-0.057	-0.4367	-1.3147	-1.0701	-0.8813	-0.3366	0.6374	1.1282	0.2509	0.0874	-0.6083	-0.8524	-1.3206	-2.977	-0.1797	1.6398	0.2608	0.3957	-1.4663	-0.0893	0.621	0.4502	-0.8735	0.9919	-0.1611	-2.4536	3.6413	0.3998	-1.3465	-0.0748	0.5569	1.5023	1.1282	0.2509	1.7668	-0.6691	2.3083
NP_066923	NFS1	cysteine desulfurase, mitochondrial isoform a precursor	-0.7741	-0.0656	-1.0733	-0.2791	0.1681	0.5149	-0.4099	0.2856	1.0029	-0.6746	-0.1563	-0.9857	-1.0185	-0.3216	-1.261	-1.4457	1.8776	0.532	-0.7412	0.5541	-0.1318	-0.8755	0.2817	-1.1235	-0.4922	-0.0929	-0.9645	0.0844	-0.641	0.7071	0.299	-1.1706	-0.9683	-0.4624	-0.173	0.7288	1.9398	-0.029	0.4522	-0.6994	0.2719	-0.6129	0.532	-0.7412	0.2443	-0.2029	1.0693
NP_001002755	NFU1	NFU1 iron-sulfur cluster scaffold homolog, mitochondrial isoform 2	-1.6322	-1.5677	-0.6077	-1.5281	-1.2382	0.0378	-1.2526	-0.1735	0.7461	-1.3691	-0.0007	-0.7168	-0.1593	-0.7674	-1.7357	-0.4709	-1.6075	-0.2705	-2.3917	1.5401	-1.5838	-0.5885	-0.9744	-1.0904	0.3194	0.1873	-1.6452	-1.03	-0.3009	-1.0458	-0.0707	-1.9342	-1.5772	-1.151	0.9452	1.9985	3.3548	-2.7643	-0.2935	-1.059	-0.9386	-3.0131	-0.2705	-2.3917	0.1253	0.4938	0.5943
NP_001028260	NGRN	neugrin precursor	-0.4543	-0.1626	NA	-1.0468	NA	2.3387	-0.2236	-1.0989	0.5893	0.4237	0.7175	0.8339	-2.5886	-0.1653	-1.1699	-0.2483	NA	NA	NA	-0.7707	-0.9835	NA	NA	-1.5538	NA	0.9649	-2.2542	-1.5681	-2.6039	-0.5188	-0.4684	1.017	-2.3012	-1.4318	-0.1185	NA	NA	-0.8832	-0.297	NA	NA	NA	NA	NA	NA	NA	NA
NP_849155	NHEDC2	mitochondrial sodium/hydrogen exchanger 9B2	NA	-8.4291	NA	0.6871	10.505	NA	NA	NA	NA	NA	NA	NA	-5.1179	NA	NA	NA	-0.7503	NA	NA	2.2777	1.6916	NA	NA	NA	NA	NA	-3.8306	NA	1.372	1.0546	NA	NA	-8.0426	NA	NA	NA	NA	NA	NA	NA	NA	0.6735	NA	NA	NA	NA	NA
NP_001129511	NIF3L1	NIF3-like protein 1 isoform 1	-0.3612	0.0381	0.3438	-0.2901	-1.1721	0.6702	-0.3941	-0.7555	0.9461	0.4483	1.3464	0.5829	0.0777	-1.3062	-0.2205	0.0695	0.4177	0.2156	0.4714	0.8815	0.5285	-0.1498	0.7567	0.5521	-0.0408	0.4162	-0.4736	0.8991	-0.2033	0.063	-0.0903	-0.2759	0.8722	0.6047	0.5164	0.1862	0.7344	0.1542	0.2013	0.6823	1.1582	0.7729	0.2156	0.4714	1.1367	0.7464	1.7553
NP_056284	NIPSNAP3A	protein NipSnap homolog 3A	-0.7862	-0.3801	0.5327	1.6275	-2.0375	-0.2614	-0.9717	0	0.4189	-0.98	1.2835	0.5224	-0.8703	1.8871	0.2351	-0.9088	-0.7001	1.7312	0.6084	1.1186	0.8962	-0.5259	0.7728	0.97	-1.6466	2.8317	0.053	-2.3482	-1.1596	-2.4123	0.4166	2.0475	-0.0379	0.5397	1.5612	-0.6087	0.8742	0.9392	-0.3535	-0.1164	1.7127	-0.0758	1.7312	0.6084	0.4309	1.0053	1.4816
NP_060846	NIPSNAP3B	protein NipSnap homolog 3B	-0.8024	0.1786	-1.2352	2.4577	NA	-1.258	-0.8833	NA	-1.8992	-0.8839	1.2835	0.1706	-0.1297	0.4734	-0.5205	-0.983	0.2607	2.841	1.3711	NA	1.05	-0.2455	3.913	1.4334	1.144	2.1173	-0.359	0.388	-2.1494	NA	NA	4.2913	0.1245	0.1968	2.2127	-0.6087	-0.4221	1.7933	-0.4489	NA	NA	1.3398	2.841	1.3711	-2.2328	0.5496	-1.2174
NP_064587	NIT2	omega-amidase NIT2	-2.4823	-0.0355	-0.3411	0.5475	1.2288	0.7944	-1.0411	-2.0098	-0.7811	-1.6424	-0.613	0.3274	-1.8332	-1.8817	-2.7876	-1.9508	-0.2103	0.1033	-0.6101	1.86	0.3334	-1.4132	-0.294	-0.1347	1.1179	0.0887	-0.0724	1.2604	0.1201	-0.9756	0.4866	-0.379	0.6252	0.8766	1.4191	0.0831	2.4988	0.4343	1.3356	-0.5783	0.6897	1.2603	0.1033	-0.6101	0.9691	1.8556	1.4621
NP_005376	NKTR	NK-tumor recognition protein	0.0598	0.1886	-0.2332	-0.0586	-0.499	-0.5466	0.4739	-1.1567	-0.3765	-0.5195	1.3034	0.3767	-0.3	-1.1166	-0.5395	-0.1247	0.8666	1.4377	0.7484	-0.1346	0.4948	0.7408	0.8413	-0.2712	-0.3186	-0.1205	0.6549	-0.1192	-0.4905	-0.3001	-0.7205	0.8437	0.6049	-2.5964	0.9429	0.7424	-1.4178	-2.581	-0.6186	0.2356	-1.4188	1.1376	1.4377	0.7484	-2.0679	-2.3592	-1.6278
NP_065777	NLN	neurolysin, mitochondrial	-0.5676	0.4094	-0.3749	0.834	-0.1624	0.083	0.8811	-0.2856	0.6302	0.042	-0.3085	0.3005	0.2703	-0.2318	-0.2889	-1.6364	0.0001	0.0047	-1.9269	0.9567	-0.7809	0.2394	-0.6241	-0.6808	-0.9305	-0.8033	0.2285	-0.0693	-0.234	-0.8975	0.0721	0.1785	-1.3539	0.1199	0.2274	-0.5436	0.654	-0.0187	0.8409	0.0955	-1.2939	-0.7256	0.0047	-1.9269	-0.8266	0.8222	0.4302
NP_078894	NLRX1	NLR family member X1 isoform 1	1.4077	1.0283	0.7891	-0.6023	-0.2856	1.8531	-0.413	0.7555	1.4643	-0.5687	1.0452	0.6344	0.1888	1.1021	1.6478	0.0448	-0.4112	1.4744	-0.1692	0.5955	0.1796	-0.0805	0.0683	-0.9746	1.4478	0.9017	-0.7352	-0.6995	1.4529	-0.9443	1.2932	-0.6881	1.0481	0.4835	0.0734	0.7831	2.2822	0.4931	0.7631	-1.324	1.1777	-0.3178	1.4744	-0.1692	1.6425	1.4399	1.4855
NP_002504	NME3	nucleoside diphosphate kinase 3 precursor	-0.7458	-1.1261	-2.1259	-1.877	1.2439	0.0717	-3.1653	-1.1025	0.278	-0.7436	0.0655	-1.2568	-0.6667	-2.9661	-0.8927	-2.0426	-2.8445	-0.6442	-2.2606	0.5616	0.1233	-1.6144	2.4516	1.152	1.5476	1.3319	0.0709	2.444	-1.6755	-0.6866	-0.0203	-1.7702	-0.3221	-1.4437	1.0424	3.2112	2.8971	-0.5235	4.3922	0.0804	0.1313	0.0833	-0.6442	-2.2606	0.0929	-0.3807	-0.2187
NP_005000	NME4	nucleoside diphosphate kinase, mitochondrial precursor	-0.6446	-2.0929	-2.767	-2.4575	-0.4599	-0.2755	-2.3731	0.4699	-1.2447	2.2017	0.744	-2.1576	-0.426	-1.5158	-0.456	-0.8841	3.7081	0.0918	-1.6051	-0.3002	-0.4657	1.7437	4.0096	0.1136	-0.1537	-1.4782	-0.3124	0.3573	-3.9729	0.1293	-2.1544	-1.8124	-0.7653	-2.7058	-0.0758	1.3012	2.4254	-3.9158	3.5512	0.3946	-1.0947	0.0601	0.0918	-1.6051	1.2801	-0.1576	1.5129
NP_005784	NME6	nucleoside diphosphate kinase 6	1.1648	-3.4846	0.6846	-2.575	-2.1547	-0.5127	NA	-0.5675	0.9711	0.3523	-0.0073	-0.4636	-0.2149	-0.3183	-0.5053	-1.4845	NA	NA	NA	1.9616	0.5698	-0.0574	-0.1491	1.3589	0.1545	NA	4.9755	-0.6342	0.2484	-0.3509	-3.5715	0.3331	0.1211	-2.0289	-0.1185	1.6078	-2.0187	-1.1494	0.8974	0.4097	-0.0015	NA	NA	NA	-0.6157	-0.8827	0.1155
NP_835471	NMNAT3	nicotinamide mononucleotide adenylyltransferase 3 isoform 1	-5.413	0.9614	-1.657	-3.5118	-1.4095	0.4726	-1.221	-2.7544	2.5301	-1.9281	-1.9139	2.9178	-1.2666	-0.6775	-5.1989	-1.6117	-1.0549	-0.149	-0.7978	-3.0061	-0.6533	-1.0899	1.9967	-0.6229	-0.3663	1.9752	-0.4701	3.8775	1.1768	2.8896	-0.0483	-0.2244	1.8601	0.5071	1.8526	0.8102	6.4434	1.3922	-2.3677	-0.2338	0.3343	-1.6804	-0.149	-0.7978	1.4829	1.6462	2.2771
NP_036475	NNT	NAD(P) transhydrogenase, mitochondrial	-1.8953	-0.5507	-0.4322	-1.0174	0.0179	-0.2219	-0.7413	-1.9881	1.3347	-2.2458	1.4027	1.0579	-0.4741	-1.732	-2.0775	0.0589	-1.8492	0.0528	-0.0708	-1.9975	-1.8577	0.7408	0.8051	-1.5372	0.7794	0.1992	-3.3541	-0.7764	0.1675	-2.7832	-0.32	-0.5101	-0.569	-1.4259	2.8879	1.1385	4.3785	-1.4779	-2.5798	-0.7183	-0.9229	-0.0658	0.0528	-0.0708	-1.2485	-0.326	-0.2148
NP_057251	NOL7	nucleolar protein 7	0.4605	-3.1735	-0.1387	1.2748	2.3016	-2.2291	0.0983	-0.0759	0.0098	-0.0787	-0.2821	1.468	0.9146	-0.2518	0.9263	-0.4461	-0.3296	2.0889	0.811	-2.212	1.6466	2.2022	1.727	-1.5662	-2.0502	-1.2098	-0.8785	-0.1077	0.4519	-0.8194	-1.8099	0.3143	-0.6841	-3.5334	1.213	1.0137	-0.1915	0.2995	0.5511	0.1296	-1.1182	1.0448	2.0889	0.811	-0.2587	-0.6838	0.0784
NP_000894	NQO1	NAD(P)H dehydrogenase	-7.6271	-3.6184	-3.57	-0.7382	-2.4161	1.9378	-4.6961	-3.0834	-1.097	-2.6767	1.3001	-1.7162	-6.4363	-2.3674	-4.0027	0.5181	-0.0062	-0.5479	-1.3668	-5.3243	-4.983	-2.04	0.2334	3.7585	-1.243	-3.1714	-2.8059	3.1204	-5.406	-10.0684	0.7639	4.8441	3.166	-0.7698	-5.8494	0.5606	-3.0145	-0.1086	-6.3255	-0.5972	1.3027	4.37	-0.5479	-1.3668	1.9805	-0.647	2.0992
NP_000167	NR3C1	glucocorticoid receptor isoform alpha	-0.1669	0.3726	-0.1994	0.1912	-0.4419	0.4077	0.4644	-0.2856	-1.0901	-1.278	-0.7554	-0.8131	1.5849	-0.7008	0.6225	0.2779	0.1571	1.878	1.8895	-0.6728	1.474	-0.9844	0.7889	0.7011	0.8488	0.7241	-1.5628	3.5316	0.8674	0.6056	-2.6137	-0.4399	0.9297	0.2825	-2.5255	-1.1703	-1.7742	0.8043	-1.1981	1.6892	0.8732	-0.215	1.878	1.8895	1.226	0.8085	0.9481
NP_071355	NSUN3	putative methyltransferase NSUN3	NA	-0.0087	-1.4545	0.3014	NA	NA	NA	NA	1.0461	0.0913	NA	0.5717	NA	NA	NA	NA	NA	NA	NA	0.8852	-0.5783	1.6678	NA	NA	NA	NA	NA	NA	NA	NA	NA	0.23	-0.6604	NA	-0.218	NA	1.0943	-0.2953	NA	NA	NA	NA	NA	NA	NA	NA	NA
NP_950245	NSUN4	5-methylcytosine rRNA methyltransferase NSUN4 isoform a	-0.09	-0.1727	0.2088	0.8597	-0.523	-1.5121	0.1962	-0.882	0.8098	1.756	0.466	0.9661	0.8109	-0.794	-0.0117	-0.1177	-2.5902	-1.5981	-3.2348	-1.0642	-1.3099	-2.1752	-0.1169	-0.6187	-1.0521	1.8726	-0.6384	-0.0539	1.1322	-0.4797	-1.8295	-0.4586	-0.657	-2.2181	0.3482	0.0994	0.4828	-0.3956	0.5264	-0.0975	-1.1025	-3.1921	-1.5981	-3.2348	-0.4182	-1.2205	-0.6858
NP_001127703	NT5DC2	5'-nucleotidase domain-containing protein 2 isoform 1	3.5288	-1.1194	0.2932	0.2242	0.2763	-1.4104	0.2246	4.4859	2.2233	2.4578	1.8562	2.2052	-1.1185	0.3171	3.4439	0.3556	2.9608	-0.9125	-2.478	-0.4357	-0.4394	0.1603	-0.6282	-5.2567	-1.1736	-2.4412	-1.8458	-2.1214	-1.207	-2.2132	-1.5354	-2.0138	-2.1964	-0.7254	-1.2723	-0.8773	-1.4458	-0.686	-1.4172	-1.7518	0.553	-1.866	-0.9125	-2.478	-1.1619	-1.491	0.4106
NP_001026871	NT5DC3	5'-nucleotidase domain-containing protein 3	-0.4381	-0.8417	1.0388	1.2381	0.3845	0.9892	-1.7986	0.5928	-0.6174	0.963	3.8256	0.193	-1.3629	-1.599	-0.6534	1.7896	-1.9466	-0.9125	-1.7303	0.3697	-2.9607	1.9845	-0.1491	-1.5786	-0.0235	-1.5098	-1.2762	-0.8878	0.2177	-0.183	-0.7737	-1.9576	-2.917	-0.5392	-1.4073	0.3815	2.401	-1.9828	-0.3076	-1.1007	0.0649	-2.8838	-0.9125	-1.7303	0.4877	0.919	0.5142
NP_079428	NUBPL	iron-sulfur protein NUBPL isoform 1 precursor	-2.4823	-1.4874	-1.4916	-3.0709	-1.8332	0.6561	-1.4893	-1.3013	-0.0561	-1.2706	-0.6296	0.3991	-0.7259	-0.9603	-2.2825	-1.2797	-1.1051	0.5435	-0.3122	-0.4169	-0.477	-0.0607	-0.137	-1.0573	-0.5703	0.2268	-2.0858	1.7523	-0.4291	0.1059	-0.1323	-1.3486	0.0095	-1.5294	1.6228	0.1645	1.3249	-0.9558	0.7667	0.4627	-0.388	-0.8317	0.5435	-0.3122	0.2254	-0.648	0.4653
NP_005004	NUCB2	nucleobindin-2 precursor	-0.5434	-1.658	-2.0315	-4.4558	-2.2418	-0.7385	-2.2342	-2.0568	1.1143	-2.2187	0.5388	-2.3279	-2.1442	-3.0227	-0.5395	-1.6788	-0.0062	-1.7655	-2.7104	-0.0707	-2.8782	-0.2092	-0.922	-1.5083	4.655	0.4518	-2.1037	1.2258	-0.9171	-1.7369	-2.5297	-1.4704	-0.1292	-1.0712	0.0616	1.0489	-0.2963	-1.6647	-1.3748	0.5839	-1.5672	0.7033	-1.7655	-2.7104	-0.9834	0.0918	-1.0786
NP_001099040	NUDT19	nucleoside diphosphate-linked moiety X motif 19, mitochondrial precursor	-0.005	-0.5239	-0.4086	0.654	-0.0422	1.0824	0.2908	0.1157	1.8256	0.601	1.694	2.1672	-0.3297	0.9923	0.8275	0.1437	-3.6483	-0.22	-0.6131	2.0557	-1.8089	-0.9448	-0.4148	-0.1554	0.3107	-2.2005	-1.9318	-0.1654	0.1926	0.7774	-0.292	0.4502	-0.7551	-0.7904	-1.3765	-0.1557	0.8392	-0.1673	-1.6504	1.2501	-1.165	-2.3235	-0.22	-0.6131	0.2416	0.3739	0.8738
NP_009014	NUDT6	nucleoside diphosphate-linked moiety X motif 6 isoform a	0.2865	-3.3742	NA	-0.9366	-0.7544	0.8085	2.4718	-0.9941	0.4189	-1.3715	-1.6987	-0.6428	-0.8851	-1.3694	0.9187	-0.6722	-3.3971	NA	NA	1.8073	-3.2233	NA	1.9444	-1.3014	-1.3472	0.3847	0.7229	-0.4036	0.7168	-0.8116	1.2988	-2.8055	1.1632	-3.9561	-0.4123	3.374	0.951	-0.9869	1.2684	-0.5707	5.5391	-1.813	NA	NA	0.2984	-0.9364	0.9207
NP_076952	NUDT9	ADP-ribose pyrophosphatase, mitochondrial isoform a precursor	2.699	-1.0592	-0.9923	-0.9072	-0.1835	-0.0553	0.4392	-0.9073	0.8325	-1.3395	0.6216	-0.8266	-1.1481	-0.6443	2.4984	1.2104	0.6908	-0.2453	-0.5803	0.1025	-0.083	-0.13	0.5836	0.1342	0.0937	1.1425	-0.8212	1.0798	2.1304	-0.6359	0.1953	1.3121	-0.0751	-0.5983	-0.3886	0.2187	1.8769	0.3133	1.6077	-0.1657	0.143	-0.2217	-0.2453	-0.5803	0.4661	0.5328	0.2191
NP_058132	OAS1	2'-5'-oligoadenylate synthase 1 isoform 1	-4.6074	-2.7687	-2.5814	-2.0974	-4.2431	-0.8147	-1.5998	-4.2256	0.7257	-2.4674	0.6878	-3.7912	-1.3962	-2.1146	-5.4989	-3.3812	-4.0062	-0.8254	-3.3182	-3.612	-5.3581	-5.3255	-0.3987	0.0432	-6.3815	4.2249	-5.6684	-2.8785	1.2577	3.0418	1.9345	-3.8875	-3.3873	-3.2053	-1.2272	5.615	-1.2431	-4.7561	-3.9473	-4.5947	-5.0735	-3.8253	-0.8254	-3.3182	-1.0943	0.1108	-0.7601
NP_000265	OAT	ornithine aminotransferase, mitochondrial isoform 1 precursor	-2.7656	-1.8587	-2.5814	0.2279	2.6171	-1.1733	0.2814	0.8784	5.8891	0.2365	3.5939	-2.6573	2.7329	4.3387	-1.0788	0.1437	1.5134	-1.9466	-3.4344	3.0718	-4.634	-2.0928	-0.1934	0.7797	-2.3237	-3.8937	-1.3944	-1.5796	2.8414	0.266	-0.9165	-0.8099	-1.4216	-1.5619	-1.2817	-1.8432	-1.2746	-1.0215	0.5935	-5.2875	-1.9733	-0.5963	-1.9466	-3.4344	-1.7758	-0.4817	-0.3262
NP_001161726	OCIAD1	OCIA domain-containing protein 1 isoform 4	0.1124	-1.28	-1.7076	-1.2746	0.5227	-1.1874	-0.7034	-1.6772	1.4643	0.0617	0.7506	0.7487	-0.5259	-0.6443	0.0339	-0.9088	0.785	0.931	-0.2466	-0.7368	-1.5012	-0.4005	-0.1289	0.5562	-0.0452	0.7083	-1.1508	1.7484	0.4575	-0.4719	-0.5552	0.216	0.2869	-0.6456	-0.1138	0.8482	1.7686	-0.9696	1.2366	-0.0597	-0.1772	-0.0725	0.931	-0.2466	-0.4588	-0.7606	0.2699
NP_001014446	OCIAD2	OCIA domain-containing protein 2 isoform 1	0.841	-1.019	-1.4242	-1.2232	-0.9137	-1.7972	-2.7045	-0.4555	1.5211	0.0765	3.1669	1.8938	-3.3033	0.5067	0.5465	1.8391	1.7866	-2.1094	-0.9616	-2.5357	-2.7393	0.9091	-1.3609	4.3419	-1.0217	-1.7979	-0.0402	-0.565	0.9426	-2.139	-1.3814	1.8086	-0.454	-1.958	0.3814	-0.5436	3.8334	-2.0381	1.8091	-0.0104	-2.2271	1.9863	-2.1094	-0.9616	-1.7082	-0.5249	-1.2311
NP_002532	OGDH	2-oxoglutarate dehydrogenase, mitochondrial isoform 1 precursor	-0.6203	-0.166	0.9882	0.5916	-0.7935	1.5369	-0.9875	-0.0542	0.1053	-1.1696	1.6576	-0.1118	0.0999	-1.2663	-0.8699	-1.8837	0.2104	1.8917	0.9659	1.1863	-0.4882	-0.6446	0.8252	-0.3788	0.8054	0.7912	-0.9645	-0.3844	-0.5741	0.3831	0.9151	0.5111	0.1753	0.0874	-0.6729	1.2823	2.5477	-0.0463	-0.509	-0.4382	0.1703	-0.0758	1.8917	0.9659	1.2152	1.079	2.0875
NP_060715	OGDHL	2-oxoglutarate dehydrogenase-like, mitochondrial isoform a	-0.5757	0.1251	0.5766	0.5401	-0.6462	1.3591	-0.7665	0.0615	0.4916	-1.108	1.78	0.2221	0.1073	-0.5578	-1.0788	-1.9331	-0.0313	2.3847	1.2102	1.9315	-0.1881	0.1702	1.8437	0.3783	0.8836	0.8741	-0.8355	-0.5727	-0.2925	0.4182	0.1225	0.8671	-0.4202	0.0874	0.0497	1.3664	2.7434	0.1957	-0.403	-0.4079	0.6038	-0.3907	2.3847	1.2102	0.6608	1.1	1.4562
NP_858058	OGT	UDP-N-acetylglucosamine--peptide N-acetylglucosaminyltransferase 110 kDa subunit isoform 1	0.6548	0.7172	0.4922	0.8818	0.7631	0.546	0.638	0.4338	0.0348	0.1602	-0.8414	0.072	0.2073	1.1154	0.5617	0.6876	0.9106	-0.2659	-0.0828	0.3697	-0.128	-0.4863	-0.0243	0.0805	-0.0452	-0.5507	0.2787	0.1113	0.3404	-0.0503	0.3326	-0.6132	-0.2442	0.1229	-0.4952	-0.6793	-0.0552	-0.1051	0.0741	-0.4193	-0.2631	0.3055	-0.2659	-0.0828	0.3227	0.3128	0.5474
NP_660286	OMA1	metalloendopeptidase OMA1, mitochondrial precursor	0.2865	-0.8183	0.2864	-1.2378	-1.5477	0.9723	-1.9375	-1.6556	-0.422	-0.682	NA	1.2887	-0.363	-0.7574	-1.5155	-1.043	0.8855	-0.4837	0.9451	-5.9152	-0.3532	-0.4071	0.6923	-0.3871	-1.4991	-0.235	-1.1221	3.0243	-0.0053	-1.5924	-0.2668	-2.7446	1.038	-0.7165	2.497	0.7885	0.371	-0.4163	1.5299	0.5082	0.5335	0.2723	-0.4837	0.9451	-1.4594	-2.174	-0.6858
NP_570849	OPA1	dynamin-like 120 kDa protein, mitochondrial isoform 7	-0.3693	0.6838	-0.3715	0.4263	0.2763	0.2496	-0.1637	-0.3326	1.7824	-0.7411	1.8562	1.291	0.2517	0.1574	-0.2205	1.606	-0.361	0.1033	-0.0977	1.0772	-0.2556	0.1075	-0.3544	-0.3746	-0.2926	0.6728	-0.9036	-0.4805	1.3915	-1.0614	0.2541	-0.5101	-0.3931	-0.2348	0.5354	-0.2533	2.5652	0.1473	-0.1274	-0.1429	-0.5793	0.5442	0.1033	-0.0977	-0.0315	0.3928	0.6061
NP_001017989	OPA3	optic atrophy 3 protein isoform a	-0.6203	-6.7129	-3.85	0.8267	-1.2803	0.8114	-1.2494	-5.0462	3.9255	-1.4996	1.5185	2.3778	2.8662	-1.0135	-0.3383	1.1998	NA	NA	NA	-5.4372	-1.6551	-2.515	1.5257	0.3908	0.072	3.5263	-2.2041	2.4287	-1.0509	1.937	-6.9518	-0.0651	2.7161	-1.7038	3.3854	-0.1312	6.2687	-4.5313	5.2297	0.9056	1.455	NA	NA	NA	2.6863	2.7512	2.8556
NP_071748	OSGEPL1	probable tRNA threonylcarbamoyladenosine biosynthesis protein OSGEPL1	0.2743	-0.8852	-0.3614	0.2977	NA	-1.5403	-1.341	-3.7919	2.0824	-0.0442	2.0581	0.6434	1.1035	-0.0987	-0.2889	-0.4143	-0.1349	0.0482	-0.5684	1.0433	-0.7734	0.5165	-1.3729	-0.4408	-0.6007	0.807	-1.8064	-0.8955	0.4463	0.3909	-4.2688	-0.8287	-0.7957	-0.6811	-1.386	-1.7862	0.986	-0.3506	-0.7281	0.0388	0.9395	0.7	0.0482	-0.5684	-0.2587	1.5105	0.6315
NP_005006	OXA1L	mitochondrial inner membrane protein OXA1L	-1.1263	-0.6343	-1.6941	-0.3415	1.331	-0.0723	-2.3825	-0.6254	1.7734	0.8497	1.1809	0.2692	0.5924	-0.8039	-0.494	-2.2121	-0.8351	NA	NA	-2.833	-1.036	0.82	-1.9567	0.9824	-0.3967	-2.3978	-3.9237	0.6724	1.3832	0.4885	-1.7259	1.2184	-1.337	-1.6713	1.2911	0.6772	0.8777	-1.6405	1.4981	-0.2414	-0.8448	-5.8311	NA	NA	-2.8873	-2.1814	-1.9542
NP_000427	OXCT1	succinyl-CoA:3-ketoacid coenzyme A transferase 1, mitochondrial precursor	0.9665	0.8878	1.1164	-0.944	0.4115	1.4409	3.0936	1.0844	2.7188	1.5122	0.8235	-0.0602	-0.2334	-0.3582	1.3288	0.4969	1.0707	1.7519	1.3622	-1.3878	-0.1918	-0.5918	0.5957	-0.2547	0.5016	-3.0096	-1.1687	-0.3383	-0.4041	-2.2444	0.1281	-0.8989	-0.8431	-0.8584	-4.2265	-1.0564	3.4142	-0.2918	0.0847	1.0874	-0.8097	-1.7732	1.7519	1.3622	1.1773	0.7243	2.0406
NP_612390	OXNAD1	oxidoreductase NAD-binding domain-containing protein 1 precursor	-1.867	-1.183	-0.3074	0.845	1.7968	-0.8825	1.0389	-0.5639	3.1756	-1.0859	0.0423	2.3576	0.5406	-0.2551	0.1402	0.1861	0.1665	0.9241	4.5082	0.8401	-1.3511	-0.5654	0.0039	1.9505	-0.3143	-0.1205	-1.441	-1.1261	2.9613	-0.0542	-0.5412	0.3143	1.4304	-2.4398	0.777	0.7478	1.5624	-0.1466	0.3355	NA	NA	-1.0107	0.9241	4.5082	-0.329	-0.9332	0.0979
NP_851999	OXR1	oxidation resistance protein 1 isoform 2	0.0476	-0.9622	-0.8033	-1.5097	-1.0549	-0.0243	-0.6213	0.7952	3.6801	0.1183	0.7904	-1.8058	-2.2109	-1.1333	0.3073	-0.0753	0.3203	-0.3278	-1.343	1.0019	0.3785	-1.1823	-1.7755	-1.2435	-0.3837	-0.0574	-1.7885	-1.0031	-2.1885	-0.8116	-0.3564	-0.5757	0.2023	-0.8702	-0.905	0.7641	1.2445	-0.4198	-1.9684	-0.0559	-0.9464	-1.2262	-0.3278	-1.343	-0.6751	0.0202	0.1409
NP_060367	OXSM	3-oxoacyl	-0.4138	0.1753	0.9477	1.205	0.4025	0.4895	-0.1258	-0.9001	1.4825	-0.1501	-0.3185	2.3195	-1.0555	-1.08	-0.7218	-0.2837	0.5903	0.8943	-0.05	1.5777	-1.0435	0.5924	0.2978	-0.7429	0.5711	1.2214	-0.4342	0.8953	1.6954	0.3792	0.0301	0.408	-0.5758	-0.2495	-1.0472	0.6338	1.9817	0.4793	2.1801	0.1902	0.6975	0.1828	0.8943	-0.05	1.418	1.2274	0.8093
NP_000908	P4HA1	prolyl 4-hydroxylase subunit alpha-1 isoform 1 precursor	3.4155	-2.4074	0.2257	-0.2497	2.2535	0.0435	-0.5298	0.2313	-0.1538	-0.6722	0.744	0.0854	-2.3812	1.1121	3.2807	2.217	0.6594	1.0411	-1.766	1.3933	0.1533	0.8761	-0.6483	0.0598	-0.592	0.7636	1.1636	-1.3298	-0.878	-2.5489	-0.5552	-1.0535	-2.237	-0.5126	-3.4874	-1.4986	-0.3976	0.7836	3.212	-1.4224	-0.3099	-1.5279	1.0411	-1.766	-2.03	-1.1616	-1.1764
NP_000909	P4HB	protein disulfide-isomerase precursor	0.6832	0.8276	-0.611	-1.4803	2.4669	-0.9531	-0.1573	1.0266	1.887	-1.635	2.8525	-0.0154	0.6072	-0.2385	0.8579	0.2426	-0.5776	0.305	-1.5307	-1.1884	-0.8597	-0.6479	-2.1258	0.2501	1.8384	0.7004	-1.2905	-0.9224	0.3543	-1.1669	-0.0651	2.4176	-0.9378	-0.8289	-2.8501	-1.5827	-1.6414	-0.7621	-0.9613	-3.0427	-0.7785	-1.1168	0.305	-1.5307	-2.1571	-0.9322	-1.5633
NP_543022	PABPC5	polyadenylate-binding protein 5	1.0232	0.5198	0.4079	0.7275	0.694	-0.5861	1.0357	-0.8495	0.528	0.1898	1.0088	0.0854	0.1703	-0.1985	1.1731	1.2951	0.9545	-0.376	0.4743	-0.3228	0.2321	-0.1597	-1.0146	-0.718	-0.3186	0.4715	-0.4916	-0.9493	0.003	-0.6984	-2.16	-0.2759	-1.4791	-1.5885	-1.81	-0.2452	0.1964	-0.2953	0.2719	-0.2717	0.1938	0.1828	-0.376	0.4743	-1.7947	-0.4407	-0.8656
NP_056012	PACS2	phosphofurin acidic cluster sorting protein 2 isoform 2	0.501	0.1318	0.5563	-0.3452	0.5077	0.9412	-0.1637	0.5205	-0.0175	-1.076	0.5189	0.2826	-0.3889	-0.2617	1.3212	-0.538	-0.3767	1.6945	0.3731	0.6858	1.9768	1.1664	0.6158	0.4404	1.5085	1.0912	0.594	-0.0078	-0.6327	-0.2181	1.3492	0.9561	1.6334	0.8589	-0.4549	0.3707	-0.7575	0.7144	0.5652	0.5157	0.6194	0.6934	1.6945	0.3731	1.6857	-0.8501	0.9969
NP_001072992	PAICS	multifunctional protein ADE2 isoform 2	-0.4907	-0.9354	-0.3209	-0.0109	0.9945	-0.8373	0.7043	1.3917	1.0916	1.4949	1.0022	0.2759	-1.6258	0.6497	-0.2243	0.225	1.0958	-1.1945	-2.1712	1.7734	0.1158	-0.5984	0.3622	-0.929	-0.1624	0.0887	0.3719	0.0383	0.7921	0.3167	-0.9417	0.5017	0.0467	-0.5954	-0.789	0.1808	-0.0901	0.6522	1.59	-0.4534	-1.0869	-0.467	-1.1945	-2.1712	-0.759	0.2812	0.5142
NP_065192	PAIP2B	polyadenylate-binding protein-interacting protein 2B	2.2537	-0.8518	-4.9634	NA	NA	NA	1.2693	NA	0.0007	1.5023	NA	3.5632	-2.896	-3.7245	NA	NA	NA	NA	NA	-6.3141	0.3184	0.0019	NA	NA	NA	-0.9612	NA	0.6955	-1.3381	-1.4284	NA	1.7431	0.8553	-4.1039	-0.0806	NA	NA	0.341	0.0423	-1.2407	-1.5047	NA	NA	NA	NA	NA	NA
NP_705902	PANK2	pantothenate kinase 2, mitochondrial isoform 1 preproprotein	0.1529	-0.3366	-0.2534	0.0222	-0.2376	0.0237	-0.757	-0.8025	-0.5743	-1.0588	-0.8481	-1.286	1.9478	-0.5112	0.3377	-2.138	-1.328	0.7636	-0.1751	-1.2825	0.8962	-0.4929	0.1851	-0.2505	-1.7898	-0.235	-1.0325	-0.2883	-0.3734	2.8818	0.5118	1.7805	-0.0446	-0.554	-0.1185	2.5004	-0.761	-0.7621	-1.8624	-0.1429	0.5257	-1.8925	0.7636	-0.1751	-0.137	0.4338	0.6862
NP_005434	PAPSS1	bifunctional 3'-phosphoadenosine 5'-phosphosulfate synthase 1	-1.1303	2.0688	-1.08	1.4512	3.173	-1.1451	2.0773	1.3953	2.7324	0.8276	1.0618	1.7414	-0.3112	-0.0056	-0.3421	1.6766	0.3109	-0.525	-0.6041	-1.3766	-1.1073	-1.4792	0.2455	0.1467	-0.7569	-1.0954	-0.1118	0.7723	2.5681	-0.4719	-1.2022	-0.8661	-0.7077	-1.352	-0.6634	-2.0439	0.0811	-0.9419	-0.0108	-1.8654	-1.5242	-0.4305	-0.525	-0.6041	-0.6319	-0.1923	-0.9242
NP_004661	PAPSS2	bifunctional 3'-phosphoadenosine 5'-phosphosulfate synthase 2 isoform a	2.7435	-0.1292	-1.3027	0.0589	2.1994	-1.8198	-1.0474	-2.1761	-3.265	-1.4725	-3.2676	-3.1683	-0.4889	-0.8505	2.5022	-1.3291	-1.3029	0.0161	-2.5287	-3.247	-1.2649	-0.7568	-2.2908	1.363	-3.1222	3.4356	0.9952	-3.5011	-0.8	-2.4162	-1.2974	-4.9603	-3.9658	-2.3747	-5.3827	-3.3272	3.9418	0.5381	-3.4879	-4.7461	-2.9924	-3.2816	0.0161	-2.5287	-2.6818	-0.8069	-1.0356
NP_009193	PARK7	protein DJ-1	-1.4015	-1.2131	-0.0138	-0.9109	0.1982	1.0683	-0.5014	-1.1639	2.187	-2.5462	-1.6888	-1.1067	-0.6963	-1.7819	-1.4775	-1.8766	-0.3673	0.7201	0.5131	-0.2626	0.551	-0.229	-0.6845	0.5893	1.4781	0.7517	-0.1011	2.7053	-1.3799	-0.5851	0.1309	-0.66	1.8466	-0.087	0.7913	-0.5409	2.097	1.2643	0.3179	-0.5858	0.2445	1.5387	0.7201	0.5131	1.4883	-0.3039	1.6673
NP_061092	PARL	presenilins-associated rhomboid-like protein, mitochondrial isoform 1 preproprotein	NA	-0.5373	1.9869	NA	NA	NA	NA	-1.0519	1.6234	-2.694	NA	1.2977	1.5553	0.3237	0.3832	0.9914	-0.4081	NA	NA	NA	-1.096	1.2555	NA	NA	NA	NA	NA	NA	1.5783	1.1327	0.1813	1.4526	NA	NA	0.1208	-0.058	NA	0.1923	0.1907	0.1107	1.2832	3.2892	NA	NA	NA	NA	NA
NP_001609	PARP1	poly	-1.778	0.3325	0.1144	0.2756	1.4362	-1.3173	1.345	-0.7193	0.2098	0.5	-2.6553	0.1101	0.9813	1.1054	-1.7167	-0.4249	0.7065	-1.7357	0.6501	-1.2637	-2.4429	0.1933	0.6964	-0.2836	-0.132	-1.3046	0.9809	-0.8609	0.2512	1.5856	-0.8689	0.305	1.4034	0.853	0.8576	-0.0824	-1.5785	-0.935	1.7773	-1.6685	-1.0323	1.3896	-1.7357	0.6501	-1.2458	-0.4112	-1.1001
NP_689481	PARS2	probable proline--tRNA ligase, mitochondrial precursor	-0.6972	-0.825	-0.0105	-0.1137	0.0389	0.3173	0.3445	-1.7025	2.0461	0.2193	1.1015	0.8361	0.5702	-0.0489	-0.5015	0.4369	-0.9387	0.2477	-0.1513	0.7573	-0.9047	-0.8458	-0.6604	0.1467	-0.9132	0.7715	-0.6313	0.4265	-0.1364	0.4729	-0.7457	-1.7562	-0.6265	-0.0929	0.6633	0.2025	2.4674	0.3029	0.3532	-1.1499	0.2406	-0.709	0.2477	-0.1513	-0.1721	1.0137	0.4106
NP_071504	PC	pyruvate carboxylase, mitochondrial precursor	-1.6363	1.2659	0.4922	-0.1542	2.5059	1.6103	-0.9243	-2.2556	1.962	0.1282	-0.2026	1.5957	-1.0296	-0.1553	-2.3319	-0.1883	1.6421	2.6667	0.5399	1.2164	-3.666	-3.1846	-2.8665	-1.2187	0.9096	1.1425	-1.7347	0.7839	1.2912	-1.3347	1.6656	-2.1965	-2.1828	0.2234	-0.6207	3.138	2.5861	-1.8099	0.4062	-1.7291	-1.1416	-1.2394	2.6667	0.5399	0.6662	1.6325	2.4862
NP_115527	PCBD2	pterin-4-alpha-carbinolamine dehydratase 2	-2.0532	-1.7617	-1.3094	-1.6456	-0.9617	-0.6792	-1.7986	-1.623	-1.556	-1.8616	-0.3549	-1.5033	-1.0148	-2.3141	-2.0091	-3.2435	0.0346	0.2523	-0.4164	1.4761	-0.4394	0.6881	1.103	-0.5277	-0.6441	2.3068	-0.5023	0.8031	-1.6532	-1.7837	0.2737	1.0545	-0.0413	0.7318	1.1585	0.9187	4.1025	-0.4786	-0.9472	1.6287	-0.9893	2.0228	0.2523	-0.4164	3.2759	2.6923	3.094
NP_000273	PCCA	propionyl-CoA carboxylase alpha chain, mitochondrial isoform a precursor	-1.8508	1.1086	0.9106	-3.3611	-0.7875	1.8164	0.4234	0.0904	3.121	-0.7904	-0.1927	0.5963	-1.3258	0.1907	-2.5559	-0.2236	-0.4521	2.4948	1.5022	1.3933	0.1458	-0.1069	0.8292	1.0734	1.7906	0.5386	0.3217	0.9145	-0.6271	-1.2371	1.2175	-0.482	-0.7044	0.4599	0.4098	1.304	3.1591	0.6142	0.1836	0.9662	0.9747	0.5972	2.4948	1.5022	2.2726	0.879	2.7344
NP_000523	PCCB	propionyl-CoA carboxylase beta chain, mitochondrial isoform 1 precursor	-2.458	1.0317	0.5597	-2.8322	-1.115	1.7797	0.3571	-0.4121	2.7324	-0.5515	-0.0504	0.3745	-1.511	-0.2584	-3.6838	-0.3296	-0.9481	2.0752	1.2311	1.2992	0.2772	-0.229	0.7245	1.1479	1.0572	0.29	0.5187	1.3449	-0.6884	-1.3816	0.1813	-0.3368	-0.9344	-0.1106	0.2298	0.9811	3.4212	-0.0256	-0.5514	1.2198	0.4866	-0.0028	2.0752	1.2311	1.7614	0.4854	2.322
NP_004554	PCK2	phosphoenolpyruvate carboxykinase	-0.9967	-1.377	-0.7831	-1.9358	-1.106	-0.8571	-1.5903	-1.4134	0.6416	-2.891	-0.2688	-1.2277	-0.3593	-0.8505	-0.8623	-1.866	-1.4034	0.6719	-1.9835	-0.575	-2.8294	0.4572	-1.2039	-1.2021	-1.0694	-0.2034	-2.5766	0.5686	-0.0946	-1.2918	0.5342	0.1316	0.3444	-0.6545	0.2629	1.1981	2.8866	-1.5471	0.0741	-0.1657	-0.4739	-0.52	0.6719	-1.9835	0.0902	1.4852	0.7057
NP_808881	PDE12	2',5'-phosphodiesterase 12	-1.1263	-0.4369	0.1447	-0.7309	-0.8836	0.004	-0.8012	0.1193	-0.7606	0.7438	-0.7951	-0.2059	-0.8111	-0.6376	-1.2534	-0.9971	1.1994	-0.5135	-0.7054	1.1675	0.4122	0.787	0.4467	0.457	-0.0191	0.4794	0.1211	-1.1991	0.8562	0.7852	0.6098	-1.372	-0.6096	-0.1549	0.6989	1.1575	2.1983	0.1992	0.9716	0.4022	-0.185	0.9619	-0.5135	-0.7054	0.8852	0.517	1.0341
NP_002590	PDE2A	cGMP-dependent 3',5'-cyclic phosphodiesterase isoform PDE2A3	2.5087	1.035	1.8924	-1.5134	0.7901	2.3556	-0.8991	0.8025	0.8893	0.6872	0.5057	0.5806	0.1406	-0.3615	1.4427	0.391	-2.0502	2.5544	1.1506	1.7057	1.4627	-1.4792	3.6715	0.5935	3.4485	0.4715	3.0409	0.1382	-0.4208	-0.386	0.3718	0.3003	1.4677	-2.6821	0.2748	2.0039	1.3458	1.6446	-0.5196	0.4211	0.9903	-2.2539	2.5544	1.1506	4.3278	1.5536	4.0419
NP_000275	PDHA1	pyruvate dehydrogenase E1 component subunit alpha, somatic form, mitochondrial isoform 1 precursor	-0.5191	0.0214	0.2999	0.0295	-0.4209	1.1417	-0.4067	0.0289	0.4098	0.0691	1.5384	0.1146	-0.8074	-0.122	-0.6686	-1.0077	0.9451	1.9124	1.1715	1.7169	0.1383	-0.5424	-0.3061	-0.3167	0.3628	0.4202	-0.0688	-0.4036	1.2187	0.7813	0.3662	-1.194	0.3715	0.1997	1.0092	0.8916	2.8587	-0.0567	0.4098	-0.5858	0.4359	0.4513	1.9124	1.1715	0.9799	1.2126	2.0523
NP_005381	PDHA2	pyruvate dehydrogenase E1 component subunit alpha, testis-specific form, mitochondrial precursor	-0.6041	-1.6915	-0.2332	1.1279	-0.0843	-0.7188	-0.0721	-1.4314	-0.3288	0.6183	2.9418	0.6165	-0.3815	-0.9503	-1.2914	-0.8982	0.7693	3.0061	1.7286	-1.4217	0.2884	-2.0664	1.1191	0.0474	0.532	1.7937	0.3826	0.0345	1.3079	0.7696	-0.5804	-1.892	0.588	-3.4743	1.8526	1.3745	2.2053	0.175	0.7172	0.0123	0.4007	0.5442	3.0061	1.7286	0.6581	-2.0814	1.7787
NP_000916	PDHB	pyruvate dehydrogenase E1 component subunit beta, mitochondrial isoform 1 precursor	-0.4543	0.1117	1.1164	-0.1395	-0.5921	1.0626	-0.4761	0.9362	0.6939	-0.1501	1.459	-0.0154	-0.5148	0.2339	-0.7028	-0.6192	0.4082	1.6028	0.6293	1.653	-0.3907	-0.5687	-0.8576	-0.3829	0.8532	0.4991	-0.0366	-0.6496	1.5254	0.1996	1.1223	-1.2362	0.2565	0.2973	0.2819	0.6501	2.691	0.0194	0.3355	-1.0742	0.5647	0.1695	1.6028	0.6293	0.8744	0.8916	2.0113
NP_003468	PDHX	pyruvate dehydrogenase protein X component, mitochondrial isoform 1 precursor	-0.2681	0.0381	-0.3006	-0.3011	0.6639	0.7351	-1.18	0.5133	3.2074	-0.3816	2.3527	0.193	-0.0741	-0.2451	-0.4256	0.2885	0.7913	1.2176	0.1854	1.1073	-1.5012	0.0481	-0.6644	-0.6643	0.7664	-0.4876	-0.5955	-1.1799	0.6053	-0.8506	-0.3732	-0.5523	-0.3999	-0.6279	0.6799	-0.332	2.5442	-1.6093	0.7207	-0.7259	-0.9815	0.0071	1.2176	0.1854	0.2254	1.1095	1.0341
NP_005304	PDIA3	protein disulfide-isomerase A3 precursor	1.9825	0.9581	-0.4997	-1.124	0.129	-0.6058	1.9258	-0.3651	-1.1697	-0.6475	-0.378	0.5089	-0.1556	-0.4081	2.3921	0.6912	0.8761	0.1514	-1.0927	-0.59	-0.6383	0.2988	-0.7811	0.6307	2.2984	-0.1521	-1.0755	-0.1884	0.2344	-1.0263	-0.5524	-0.7397	0.0501	-0.8259	-1.9475	-0.6522	0.0217	-0.5374	-0.2369	-0.2527	-0.3294	0.1563	0.1514	-1.0927	-0.667	-0.2681	-0.2519
NP_002601	PDK1	[6S proteasome non-ATPase regulatory subunit 12 isoform 2	-1.3327	0.8209	2.1016	-0.5472	-0.3578	0.4726	-0.8738	2.6532	4.4346	1.7609	2.9319	3.2898	0.0184	2.2497	-0.7864	0.1437	1.5951	1.2681	1.6064	0.0573	-1.7488	-0.4071	-2.7055	-0.8049	0.2716	-2.2242	-0.9501	-2.3943	-1.7396	2.6397	-0.0651	-0.3368	1.1496	-0.9412	-0.462	-0.3781	-1.3794	-0.3679	-1.0673	0.4325	0.3461	0.0204	1.2681	1.6064	0.5364	0.8474	1.3175
NP_002602	PDK2	pyruvate dehydrogenase kinase, isozyme 2 isoform 1 precursor	-1.8387	0.4362	-0.0375	-2.2113	-2.32	1.6527	-1.2021	1.3302	2.7869	-1.2336	-1.6524	-0.1655	-1.3629	-0.7108	-1.9142	-0.2872	2.8384	0.2706	-0.4492	1.1223	-1.3737	0.5198	-0.2578	-0.656	0.5667	1.1109	-0.9716	-0.7687	0.1341	0.4339	1.2708	1.7993	-0.136	-0.0692	-0.6136	0.1943	2.0341	-0.6688	-1.0673	0.0425	0.0766	0.0833	0.2706	-0.4492	0.0929	0.6906	1.3272
NP_001135858	PDK3	pyruvate dehydrogenase kinase, isozyme 3 isoform 1 precursor	-1.9601	2.8215	-0.9181	-1.7521	2.1814	0.8057	-2.3036	1.3844	4.63	0.0814	3.7395	1.2305	0.7554	3.8464	-1.0863	-0.8841	6.2921	0.1078	-0.0321	-0.0029	-1.6776	1.1532	-0.8778	0.3659	-0.4618	0.1952	-1.2081	0.511	1.57	-0.4016	0.4894	-0.9458	0.1008	-1.8338	0.27	-0.4432	6.3665	-0.3956	0.1589	-1.025	0.3421	1.2039	0.1078	-0.0321	-0.805	0.1129	0.3657
NP_002603	PDK4	pyruvate dehydrogenase kinase, isozyme 4	-2.0896	-0.3934	2.024	-0.4003	-0.9287	-0.2021	3.9016	0.788	-1.022	1.0295	-0.4343	2.2008	-1.2147	1.4414	0.4212	1.2316	2.1979	4.8358	3.4595	-0.9024	0.3635	-2.2049	0.2736	0.2584	1.1743	1.1148	0.1426	-4.9384	1.2912	2.7061	-0.4432	2.7689	0.544	-3.1107	0.0142	1.7842	-0.3103	-0.3714	-0.0249	-0.9265	2.1304	1.5255	4.8358	3.4595	-2.506	0.6906	-1.3151
NP_001155251	PDP1	pyruvate dehyrogenase phosphatase catalytic subunit 1 isoform 2	1.8854	2.6442	1.6326	0.5328	2.3737	0.7831	-1.1642	-0.1699	1.4802	-0.6081	0.4726	1.7772	0.0851	1.1287	2.0997	1.1574	2.1319	0.9929	0.7425	1.4196	-0.0455	-0.3312	-0.5798	0.1425	0.276	-1.2256	-0.9358	-0.4651	0.3571	1.2654	0.663	-0.5429	0.1584	0.4244	-0.8624	-0.5355	4.4658	0.2442	0.7278	-0.389	0.389	-0.2581	0.9929	0.7425	1.2666	0.7601	1.6771
NP_060460	PDPR	pyruvate dehydrogenase phosphatase regulatory subunit, mitochondrial precursor	0.4969	2.7546	1.194	0.5071	1.4933	1.0457	-0.353	-0.3904	2.5415	0.3203	1.694	2.5951	0.0703	1.5512	0.2351	1.274	1.5668	1.3414	1.2162	1.303	-0.582	1.8657	-0.4309	0.2253	0.6015	-0.8507	-1.054	-0.5074	1.754	0.4221	0.2065	0.4689	0.1956	-0.2318	0.045	-0.5002	4.4484	0.4516	1.3497	-0.4799	0.6936	0.6436	1.3414	1.2162	1.1367	0.2528	0.6256
NP_055132	PDSS1	decaprenyl-diphosphate synthase subunit 1	-2.4621	NA	NA	1.7855	NA	NA	NA	NA	0.4734	NA	NA	NA	-0.5222	-0.7474	NA	NA	NA	NA	NA	NA	-1.6513	NA	NA	NA	NA	NA	NA	NA	NA	NA	NA	-1.3252	NA	-0.7313	-1.7887	NA	-0.153	NA	-2.085	-2.9404	3.6415	NA	NA	NA	NA	NA	NA
NP_065114	PDSS2	decaprenyl-diphosphate synthase subunit 2	-2.2313	-1.2967	-0.6448	-1.7117	-0.6102	-0.0102	-0.3057	-0.9615	-0.5765	-1.6203	-1.7119	-0.486	-3.6107	-0.2584	-1.2003	-2.47	-0.2825	-0.6763	-3.351	-1.497	-2.6155	-1.5979	-1.844	-1.3883	-1.7855	-1.2967	-3.6049	-1.691	-1.8595	-1.975	-1.135	-1.9201	-2.9136	-2.1353	-1.9048	-0.0797	-0.5548	-3.2138	-1.8659	-1.2105	-1.8288	-1.2825	-0.6763	-3.351	-0.7941	-0.0597	-0.076
NP_996667	PECI	enoyl-CoA delta isomerase 2, mitochondrial isoform 2	-2.373	-3.1601	-3.2562	-4.5403	-2.0615	0.0152	-2.6855	-3.5497	1.1961	-1.5759	-4.244	-3.0092	-3.1441	-3.8676	-3.5585	-2.4241	-0.8288	-0.7933	-1.8971	0.7347	-2.6793	-3.0824	-0.5195	-2.4185	-0.4705	1.6674	-1.7956	1.7561	-2.6708	0.2933	-0.1183	0.2581	-2.0746	-0.5362	0.796	2.5384	1.9957	0.3064	-1.1698	-0.919	-0.4114	-0.4703	-0.7933	-1.8971	1.0691	1.2074	0.7761
NP_004555	PET112L	glutamyl-tRNA(Gln) amidotransferase subunit B, mitochondrial precursor	-0.345	-0.4503	0.1548	1.3483	-0.0573	0.0887	-0.3404	-0.9434	1.4279	-0.054	-0.3185	-0.1499	-1.1073	0.1973	0.5086	-1.2514	1.1775	0.2844	-0.3658	0.0197	-0.9685	-0.7931	0.4347	0.0639	-0.9783	1.3082	-0.4736	0.5763	0.5467	0.0161	0.8899	-1.4845	-1.3506	-1.9284	-0.3625	1.0815	0.2907	-1.3292	1.0882	-0.7789	-0.021	-0.467	0.2844	-0.3658	-0.7995	1.0948	0.2152
NP_001164014	PGAM5	serine/threonine-protein phosphatase PGAM5, mitochondrial isoform 1	-0.4098	-0.9689	-2.217	-0.0991	-0.5471	-0.9418	-0.8959	-0.7663	-1.1788	0.8325	1.0419	-0.6496	0.5813	-0.7075	0.4782	0.2603	0.2889	-0.6993	-0.759	-1.3615	-1.535	-0.1663	0.7809	-0.234	-1.4643	0.5347	-0.0975	0.3957	0.0727	-1.323	-1.247	-0.2337	-2.0678	-2.7797	0.7344	0.8753	1.2026	-1.433	0.7914	-1.1423	-1.3524	-1.3389	-0.6993	-0.759	-0.5643	-0.2786	-1.2154
NP_000282	PGK1	phosphoglycerate kinase 1	0.3431	-0.9153	0.5698	0.6503	0.706	0.9243	0.799	0.1844	0.8234	-0.9652	1.4921	-0.7728	-1.1259	0.5998	0.5162	-1.0007	-0.1695	0.1262	-0.2407	1.732	-0.4807	-0.7964	-1.381	0.1922	-0.8698	-0.3613	0.5976	-0.8878	-0.602	-1.0732	0.1113	-1.1847	-0.1292	-0.152	-1.0732	-0.9913	0.7239	0.6626	1.113	-0.8016	-0.5793	0.7928	0.1262	-0.2407	0.458	0.9432	1.081
NP_077733	PGS1	CDP-diacylglycerol--glycerol-3-phosphate 3-phosphatidyltransferase, mitochondrial precursor	-1.7496	3.3099	0.7149	-0.3011	0.4085	0.6194	-0.4414	1.2399	2.087	-0.6869	0.1449	0.0989	0.5591	0.3204	-0.9648	0.9137	1.1053	-1.4513	-3.196	0.8401	-1.021	-2.8185	0.2294	0.7135	0.3237	0.7202	-0.4629	0.365	1.4306	-0.7882	0.6322	-0.1354	0.0941	-2.6526	0.7154	1.3636	1.7895	-0.7068	-0.3747	-0.9152	0.5803	-1.0405	-1.4513	-3.196	1.2855	0.4665	1.4504
NP_002625	PHB	prohibitin	-2.0573	1.4064	-0.1792	0.2205	2.1604	0.0632	1.1462	-0.8495	0.0962	0.4828	-1.9801	0.491	-1.2851	-0.1619	-1.356	-1.4987	0.606	0.0047	-0.2556	1.239	-1.1335	-1.3934	0.8453	-0.0271	-0.7743	1.2056	-1.7168	0.3227	0.3711	0.0942	-0.8409	0.8296	-1.09	0.2825	-2.7032	0.7017	2.097	0.6418	-0.0991	-1.7026	-1.1533	-0.2415	0.0047	-0.2556	0.5959	1.3221	0.9618
NP_001138303	PHB2	prohibitin-2 isoform 1	-1.527	1.9717	0.03	0.4336	2.8004	-0.3885	1.1557	-0.6904	0.0462	0.138	-1.2585	1.1319	-0.5259	0.1075	-1.7319	-1.9826	0.9137	0.2133	-0.2585	0.3584	-1.3286	-2.0235	1.6626	0.7466	-0.8568	1.8687	-2.0034	0.6032	0.8311	0.7657	-0.7429	0.7593	-0.7619	-0.6515	-2.073	1.2578	2.6176	1.0395	0.6253	-1.5474	-0.755	0.3022	0.2133	-0.2585	0.4039	0.9443	0.8347
NP_116295	PIGY	protein preY, mitochondrial precursor	-2.6402	-0.8953	0.6846	-0.8521	3.6628	0.0407	-0.8233	-1.4314	-1.8174	-2.3615	-0.7322	-0.0737	-2.3701	-3.984	-0.6307	-1.4528	-0.0784	0.2362	0.1973	-1.0792	-2.1128	-2.2148	0.0643	-1.0656	-0.9696	-1.2769	-1.1508	0.4687	0.3989	0.6876	0.1813	-3.0912	-2.9644	-0.8702	-1.8977	-0.5084	0.6715	-1.9136	-1.2582	-2.9442	-2.6956	-2.3036	0.2362	0.1973	-0.9158	0.9548	0.266
NP_006214	PIN4	peptidyl-prolyl cis-trans isomerase NIMA-interacting 4 isoform 1	-1.8265	-1.5208	-0.1117	0.1912	0.2312	0.258	1.143	0.9904	0.9552	-0.4308	-0.3449	-0.8916	-0.8555	3.7499	-1.523	-1.1101	0.0911	-0.5319	-0.0589	0.8739	-0.4845	-0.991	-0.5074	-0.507	-0.6137	-0.4205	0.2859	-0.9532	0.6387	-0.4602	-0.3172	-0.0698	0.7301	-0.8407	0.1753	-1.3765	0.3536	0.424	-0.4454	-0.3284	0.3109	1.9764	-0.5319	-0.0589	-0.3398	0.4465	0.3657
NP_055153	PISD	phosphatidylserine decarboxylase proenzyme	0.9058	1.5134	-0.1522	-0.1725	1.5504	1.1389	-1.0727	0.3289	2.0188	0.1036	0.317	0.928	1.8849	1.4813	-0.156	0.1508	0.6217	0.4105	0.662	0.1401	-0.1731	0.058	-1.1435	0.3494	0.9226	0.3097	-1.441	1.3641	0.5356	0.9258	0.1197	-0.9786	0.0332	0.4096	-0.8861	0.1862	0.7798	-0.6134	0.749	-1.6117	-0.2709	0.1298	0.4105	0.662	0.2822	0.9474	0.8738
NP_055704	PITRM1	presequence protease, mitochondrial isoform 2 precursor	-0.4219	-0.1124	-1.5692	2.3291	1.8719	-0.5099	-1.0095	2.2158	-1.2469	-0.3077	0.648	2.1761	-1.2333	0.1141	-0.0231	-1.7141	0.4082	-0.2567	-1.0331	0.1702	-0.1618	-1.7332	-3.1282	0.73	-0.4748	0.0176	0.0494	-1.08	-0.1587	-0.4173	-0.6617	-1.4845	-0.2172	-0.9264	-0.2749	-0.3483	1.0454	-1.9344	0.378	-0.7032	-1.4422	0.9122	-0.2567	-1.0331	-0.9239	0.0139	-0.547
NP_849158	PLD6	mitochondrial cardiolipin hydrolase	2.5007	-4.6622	-2.0686	0.4703	3.0708	-2.0569	-1.0064	-5.0751	2.421	0.0001	0.9228	1.2708	0.5221	-1.9216	-2.2711	-0.1671	NA	NA	NA	-5.5991	2.048	-1.6771	NA	1.8347	NA	-1.4782	-3.9309	NA	-1.6922	1.6285	-7.0022	0.408	0.2429	-4.6773	1.2911	NA	-1.1208	-10.5102	3.265	2.223	-2.0318	NA	NA	NA	-4.9372	-4.2915	-3.1444
NP_001013728	PLIN5	perilipin-5	-0.9562	-2.3471	-0.8978	NA	2.1003	0.1621	-2.0858	-1.5399	-2.6082	-1.2238	NA	-1.4697	NA	NA	-2.5559	-0.8099	0.1947	1.4377	1.2966	2.4659	NA	-2.6502	0.8373	-0.1388	0.6318	0.3492	1.8694	0.0306	NA	1.4919	2.6851	-1.3346	-2.6937	0.9121	-0.2867	1.0815	2.5023	-1.1978	NA	-3.2849	3.212	-1.9655	1.4377	1.2966	2.4727	0.6748	2.238
NP_055975	PMPCA	mitochondrial-processing peptidase subunit alpha precursor	-0.1548	-1.0659	-0.8978	-0.5178	0.7811	-0.0666	-0.1921	-0.4555	1.5734	0.1233	-0.7223	0.7129	-1.2555	-0.468	-0.0079	-1.9119	0.8195	-0.4929	-1.3638	0.8363	-0.4732	-0.0344	0.7648	-0.8173	-0.4401	0.6807	-0.144	-0.0078	0.7168	-0.2962	-0.5832	0.0286	-1.3742	-1.287	0.6088	0.916	1.4891	-0.3817	2.0105	-0.9	-0.9971	-0.0095	-0.4929	-1.3638	-1.1214	0.7685	-0.3575
NP_004270	PMPCB	mitochondrial-processing peptidase subunit beta precursor	-0.1993	-0.554	-0.7494	-0.7493	0.5287	0.1169	0.3003	-0.282	1.4779	0.4557	-0.6362	0.7734	-1.0888	-0.0788	-0.3079	-1.8095	0.7034	0.0115	-0.9467	0.6632	-0.6496	-1.4297	0.4508	-0.9911	0.0546	0.9925	-0.1405	-0.0309	1.2382	-0.55	-0.2052	0.0661	-0.9683	-1.0949	0.6941	1.578	2.3206	-0.0083	1.9257	-1.1196	-0.2318	-0.2217	0.0115	-0.9467	-0.4209	-0.4912	0.3696
NP_056303	PNKD	probable hydrolase PNKD isoform 1 precursor	2.2497	-1.8387	NA	-0.8815	2.7673	-0.7188	-0.7507	-1.5941	0.7052	-0.6081	1.3497	-1.0955	0.4924	0.0343	2.8705	-0.9724	-1.3908	0.516	-0.7888	-1.9862	-0.0342	NA	-0.0001	-0.7553	0.4886	-1.7506	-1.9282	-2.0023	0.3041	0.8438	0.8059	-1.0254	-1.3573	-0.4446	-1.7058	1.9876	-2.2878	0.8804	-0.4454	0.5271	-0.2631	-2.4296	0.516	-0.7888	-0.2614	-0.2776	0.5807
NP_009185	PNKP	bifunctional polynucleotide phosphatase/kinase	-0.175	0.7473	1.1603	-1.5207	-1.3163	0.3907	-0.2047	0.2205	1.0916	-0.8248	0.1284	0.0809	1.0998	-0.5345	0.4364	0.8466	-0.7849	0.0459	0.4773	0.7686	1.6466	-0.2785	0.7769	1.3134	1.6431	-0.0574	0.1641	0.3919	0.6778	1.7183	-0.1043	0.4595	1.5556	0.4953	0.7865	0.935	2.3066	1.4994	-1.5408	1.4053	0.5608	1.0879	0.0459	0.4773	0.8149	-0.1355	-0.0311
NP_004641	PNPLA4	patatin-like phospholipase domain-containing protein 4 isoform 1 precursor	-1.3448	-1.1696	0.526	-3.1371	-1.749	0.786	-1.6345	-1.2471	0.4189	-1.2804	2.4288	1.7548	-0.9518	-2.7798	-1.2231	-3.0563	-1.3343	-0.1856	-1.486	5.5067	-1.7939	0.0382	-2.1459	-0.3333	0.4626	3.6605	-1.4804	1.0836	0.8478	-2.2717	-0.7737	-0.201	-1.1679	-0.6545	-1.1301	0.9404	1.6079	-0.8313	0.0458	1.534	-0.2943	1.3133	-0.1856	-1.486	1.7263	1.4957	2.0934
NP_056538	PNPLA8	calcium-independent phospholipase A2-gamma isoform 1	0.6346	-0.4771	-1.4849	-0.8742	-1.4035	0.8368	-0.0279	-1.67	1.262	0.2661	1.4391	-0.1454	-0.5259	0.6464	-0.3155	-0.0859	0.1476	-0.0916	0.3731	0.6519	-0.6571	0.5264	-0.4873	0.5231	-1.1258	0.1084	-1.2511	1.4141	0.6499	-0.429	-0.8913	-0.126	-0.7247	-0.7432	0.8339	0.0342	1.2515	-0.6688	0.6854	0.387	-0.0132	-0.1951	-0.0916	0.3731	0.2822	0.6075	0.3735
NP_060599	PNPO	pyridoxine-5'-phosphate oxidase	-0.4867	-0.3533	-0.638	-1.5464	0.6188	0.6109	-0.9464	-1.4351	-0.872	-1.9256	-2.9499	-1.407	-1.5369	-0.6875	-1.599	-2.2263	-0.7221	0.5297	-0.6429	-0.9814	1.1251	-1.3901	-0.2578	0.2997	0.5841	2.0068	-0.8391	0.2689	-0.3734	1	2.1782	-2.0606	0.358	0.9564	0.7036	1.152	1.5485	0.6695	0.5228	0.5725	0.8536	0.6867	0.5297	-0.6429	1.0854	1.1295	1.4777
NP_149100	PNPT1	polyribonucleotide nucleotidyltransferase 1, mitochondrial precursor	-0.4988	-0.7313	-0.8607	0.2132	0.2943	-0.4421	0.7201	0.4446	1.4325	1.788	-0.0636	-1.0484	-0.3963	-1.0069	-0.8053	1.4152	-0.2794	-0.4402	-0.4075	0.4976	-2.1803	-0.4566	-0.7087	-1.7565	-1.486	0.8346	-2.1826	-1.2952	0.4882	0.8711	-0.502	-1.3533	-1.5738	-0.885	-0.6586	0.5226	0.689	-1.7027	-0.5655	-0.7562	0.104	-1.508	-0.4402	-0.4075	-0.3777	0.2686	-0.1894
NP_056399	POLDIP2	polymerase delta-interacting protein 2	-0.2964	-0.6912	-1.0733	-0.246	-0.3848	-0.4675	0.4234	0.4302	0.2098	1.1945	0.3568	-0.2529	-0.9222	-0.2418	-0.4522	-0.8135	1.0582	-0.564	-0.8514	1.3933	-0.7696	-0.5358	-0.2095	-0.5236	0.1458	1.3635	-1.3012	-0.5151	0.9398	-0.5773	-0.1295	-0.0838	-0.7179	-1.1717	-0.1919	0.8509	1.4192	-1.2186	0.5405	-0.3133	-0.7355	-0.4438	-0.564	-0.8514	-0.1235	0.2644	0.051
NP_002684	POLG	DNA polymerase subunit gamma-1	0.1164	-0.0388	0.1447	-0.2056	1.0546	1.5454	-0.2994	-0.3434	-0.0197	0.0124	1.5583	0.612	0.2517	-0.5046	-0.5433	-0.3649	0.1037	0.6421	-0.5326	0.3584	-0.6758	2.5288	-0.1128	0.0639	-0.77	0.4478	-0.8749	-0.0693	0.6917	-0.9365	-0.1407	-0.1026	-0.1089	0.0845	0.4999	-0.3863	0.7379	-0.3126	0.7243	0.7277	0.428	-0.3277	0.6421	-0.5326	1.3585	0.1444	1.2667
NP_009146	POLG2	DNA polymerase subunit gamma-2, mitochondrial	-1.6808	-0.2462	-1.4883	0.3565	0.4235	0.1592	0.3224	-1.0844	0.1098	0.505	-0.4409	0.6479	-0.263	-0.7274	-0.1522	0.2073	-2.0313	-0.7703	-2.1354	0.0573	-2.034	2.2781	-0.1813	-2.373	-0.158	0.5504	-1.3299	0.1728	0.2679	1.8394	0.4782	-0.1963	-1.1645	-0.1077	0.0947	0.1699	-0.7679	-1.3292	0.1518	0.4817	-1.8639	-1.5478	-0.7703	-2.1354	0.3038	1.4726	1.0184
NP_005026	POLRMT	DNA-directed RNA polymerase, mitochondrial precursor	-0.43	0.7339	-2.4701	1.3814	2.4639	-0.3546	-0.4824	0.3976	1.1007	0.0174	0.0423	-0.533	1.7626	-1.8617	-1.1395	-0.7675	1.0613	0.4334	-0.2645	0.4637	-2.503	-0.5687	-2.4197	0.2377	-1.6032	0.1242	0.9451	-1.8601	1.2326	0.6408	-1.4318	0.4642	-1.4182	-2.4161	-0.2512	1.1819	-0.1111	-3.0409	-0.6786	-0.1164	-0.8917	-0.961	0.4334	-0.2645	-3.6823	-1.6236	-1.8702
NP_000932	POR	NADPH--cytochrome P450 reductase	1.5939	-1.929	-0.4997	-2.1268	2.7824	-0.4873	-0.7697	0.3145	0.4416	0.766	-0.4542	0.4193	-0.5815	0.7162	2.1111	-0.8099	0.1822	-0.353	-1.6081	-2.0878	-1.565	-0.3312	-1.2763	0.2294	-0.9002	-1.9361	-3.1714	-0.1308	1.2298	-1.8774	0.0329	0.4268	-1.5265	-2.1235	-1.3504	1.4803	-1.3968	-1.8445	-0.5655	-2.7852	-1.2626	-2.3965	-0.353	-1.6081	-0.997	-0.6554	-0.4278
NP_789845	PPA2	inorganic pyrophosphatase 2, mitochondrial isoform 1 precursor	-0.1264	-1.1763	-0.3074	-1.1864	0.712	-0.1993	0.5433	-0.6796	2.7051	-0.4013	1.7205	1.7638	-0.9111	-1.0135	0.0567	-1.5834	0.5087	-0.1146	-1.0957	0.0234	-0.477	0.4044	0.9137	-0.1016	-0.5616	0.8978	0.182	1.6293	2.5709	-0.8623	-0.0203	-0.468	0.1516	-0.0101	0.5259	0.2676	2.7539	1.1813	2.0423	-0.8092	0.4085	0.7464	-0.1146	-1.0957	-0.0802	1.1284	0.3422
NP_000933	PPIB	peptidyl-prolyl cis-trans isomerase B precursor	2.699	1.5368	1.3155	-0.2313	2.5059	-0.4139	1.0673	1.4314	-1.5401	-1.3124	1.449	-0.5039	-0.2667	2.0102	2.5402	0.3627	1.6955	1.6487	0.3909	0.174	0.4235	-0.3279	-0.8254	0.2542	2.4112	0.3215	-0.0187	-1.6603	-0.1085	-0.1947	0.4558	0.1035	0.111	0.117	-2.9377	-1.6099	-0.3557	-0.4336	-0.8376	-1.1045	0.2836	0.5873	1.6487	0.3909	-0.1532	0.5654	0.1624
NP_005720	PPIF	peptidyl-prolyl cis-trans isomerase F, mitochondrial precursor	-2.0654	-1.106	-0.8911	-0.2864	1.1928	-2.0485	1.4808	-1.5796	2.0688	-0.7263	-1.7815	1.5532	-2.4738	-0.2884	-1.5344	0.8289	0.5495	0.2752	-0.8991	1.3368	-2.4467	-1.0899	1.8276	-1.2724	-1.5642	-1.5335	-2.548	1.7984	0.0671	1.6676	-1.1041	-1.8358	-0.1867	-1.0772	0.9429	1.3636	-0.0342	-2.7539	0.7525	0.652	-1.2939	3.455	0.2752	-0.8991	-2.4627	-0.2502	-1.1001
NP_689755	PPM1K	protein phosphatase 1K, mitochondrial	NA	0.1886	NA	NA	5.8564	NA	NA	0.7229	2.1142	NA	-1.0996	0.984	1.7849	NA	NA	NA	NA	NA	NA	-0.4282	-0.6533	NA	NA	NA	NA	NA	NA	NA	0.1369	NA	-0.7737	0.9842	NA	0.9771	1.1206	3.8298	NA	0.13	NA	NA	NA	NA	NA	NA	NA	NA	NA
NP_000300	PPOX	protoporphyrinogen oxidase	-0.7053	-0.2161	-0.4153	1.5614	-0.535	0.9525	1.2756	-0.5458	1.6006	-0.3102	-0.3648	0.556	-1.1777	-0.4813	-0.7218	-2.085	1.3062	-0.126	-1.3698	-0.9362	-1.2536	-0.5094	0.479	0.5976	0.5233	0.0413	0.1891	0.0767	0.9008	0.5237	-0.2584	-0.0042	-0.4946	-0.2909	0.7699	0.8644	0.4269	-0.1259	1.8833	-0.3814	0.1508	0.763	-0.126	-1.3698	-0.3912	-0.3881	0.3285
NP_002472	PPP1R12B	protein phosphatase 1 regulatory subunit 12B isoform a	-0.3045	-1.2666	0.1987	-2.1599	0.1741	4.3572	-1.2336	2.7508	-1.856	0.9138	-2.1853	-0.3583	0.4887	-0.7574	-0.08	4.3009	2.964	4.6593	1.7584	-0.7707	1.8642	0.1702	1.4371	-0.3912	2.9277	-0.4007	0.7444	-0.7188	-1.0119	-1.2176	1.0187	0.7078	0.8519	-1.9846	-2.317	0.7668	-0.6002	0.8908	-0.6645	1.1555	4.6918	0.5641	4.6593	1.7584	1.8318	-1.0648	1.7924
NP_150281	PPP1R14A	protein phosphatase 1 regulatory subunit 14A isoform 1	0.841	-1.5844	4.1732	-2.6815	-2.5603	8.3547	-1.2147	2.1327	-2.6014	0.9852	-1.2254	1.2417	-0.2001	-2.4572	1.3744	1.7932	4.0252	4.9711	1.1268	0.8175	0.2922	-0.4731	-0.1813	-1.3635	5.9656	-0.8586	-0.23	-3.1091	-4.4497	-4.3449	0.383	0.1223	-0.1258	2.0205	-4.3308	0.3327	0.5003	-1.8341	-1.7281	-0.1164	3.2159	-0.6261	4.9711	1.1268	1.5072	-0.2944	1.5246
NP_644812	PPTC7	protein phosphatase PTC7 homolog	-0.0495	1.0986	1.1704	0.4556	0.4596	1.918	-1.3252	0.8495	0.4507	-0.2018	-0.3152	0.6972	0.8739	-0.5678	-0.4446	0.3486	0.6814	0.4426	0.6442	0.9981	0.0145	-1.5584	-1.4374	-1.4048	0.1848	1.2885	-1.767	0.2036	0.0755	1.8315	0.9039	-0.1869	-1.0393	-0.0012	-1.168	0.7749	4.0012	-1.2186	-1.1698	0.6558	0.3617	0.0502	0.4426	0.6442	2.4213	0.6191	2.6191
NP_859048	PRDX1	peroxiredoxin-1	-0.9886	-0.6845	-1.0092	-0.2313	0.8021	-0.2614	-0.2741	-1.1531	-0.872	0.0075	-0.5071	-0.7168	-0.3667	0.2306	-0.4826	0.1861	-0.6247	-0.5502	-0.7948	-0.669	-0.1918	-1.2582	-1.2481	1.1355	-0.7526	-0.1166	-1.2367	-0.0193	0.516	0.6486	0.4726	-1.0254	0.5068	-0.5392	0.18	-0.9099	0.4759	-0.5892	-0.9755	-1.3051	-1.3876	0.2557	-0.5502	-0.7948	0.1118	1.0274	1.0575
NP_005800	PRDX2	peroxiredoxin-2	0.3674	-1.5409	-0.8675	-2.6154	-0.3067	1.5708	0.2593	-0.4663	1.9506	-0.5638	-0.388	-0.9588	0.7332	-0.4946	0.706	0.2073	1.5762	0.3876	1.0761	1.0057	-0.7809	-1.334	-1.0267	-1.4503	2.5284	0.4005	-0.1727	-0.3998	0.201	0.6291	0.3326	-0.5101	0.0636	0.3919	0.3459	-0.1014	1.0698	1.164	-0.3571	-0.1732	0.5413	0.6602	0.3876	1.0761	3.8708	3.0249	5.709
NP_006784	PRDX3	thioredoxin-dependent peroxide reductase, mitochondrial isoform a precursor	-0.0778	-0.912	-0.1825	-1.6272	-0.4118	0.5234	-0.5614	-1.8327	3.2187	-1.4011	0.5057	-1.3353	-0.4	-0.8306	-0.0648	-0.7464	-0.1663	0.8186	-0.2794	2.4169	-1.3587	-1.4462	1.0506	-0.656	-0.2275	1.699	-0.0079	0.5917	-1.0648	0.918	0.2737	-1.0488	-0.6705	-0.1372	-1.1325	0.6067	3.25	-0.0636	-0.0249	-0.442	-0.2943	0.0071	0.8186	-0.2794	1.2936	2.0851	1.9136
NP_006397	PRDX4	peroxiredoxin-4 precursor	0.5739	0.5165	1.0658	-0.8705	0.4626	-0.0892	0.5781	2.5086	-0.4379	-1.2016	2.0548	0.5538	0.3258	1.7441	0.5124	0.2779	1.7803	1.3506	0.7365	-0.161	-0.8784	0.9157	-1.4051	0.3535	1.1657	-0.3336	-1.0648	-1.4412	1.464	1.4528	-0.6196	-0.7912	0.8993	-1.3846	-1.0306	-0.9723	0.4863	-0.5927	-0.2828	-1.112	-1.0401	0.9586	1.3506	0.7365	1.2449	0.4591	0.8914
NP_036226	PRDX5	peroxiredoxin-5, mitochondrial isoform a precursor	0.4848	-0.3132	0.2426	-1.9505	-0.0903	0.2919	-0.6908	-0.0253	1.5234	-1.4651	1.3266	-1.4406	-0.7629	-0.8771	0.744	-1.1596	-0.1412	0.0001	-0.5833	0.2869	-1.4337	-2.1983	-2.1419	0.5728	0.8532	1.2332	-1.3442	0.0652	-0.3399	-1.6315	0.5874	0.7406	0.0467	0.7288	-1.142	-1.7021	1.2725	0.0643	-0.6044	-1.6458	0.1001	0.6735	0.0001	-0.5833	1.9102	1.8104	2.5487
NP_004896	PRDX6	peroxiredoxin-6	-0.7822	0.3124	0.1548	-1.0431	-0.2766	1.7599	-0.0721	0.3289	1.562	-0.3446	-0.6263	0.1773	0.4147	-1.0368	-0.4978	0.2673	2.2701	1.7771	0.8944	1.2729	-0.7659	-1.0042	0.6722	1.0155	1.7733	-0.3258	0.1032	-0.2345	0.2986	0.7462	1.4276	0.5064	-0.2138	1.7604	0.2677	-0.4215	-0.0168	1.5893	0.5794	0.0236	1.0333	0.7199	1.7771	0.8944	2.2158	2.1419	3.6471
NP_006027	PREPL	prolyl endopeptidase-like isoform 1	1.1406	-0.186	0.2122	-0.7787	-0.5441	1.4437	-1.2999	0.2747	-0.372	0.2021	-0.7454	0.6165	-0.2371	-1.7353	0.7782	0.5605	0.8949	1.5455	0.4237	0.6105	0.0483	0.3615	-0.1692	0.3742	0.8098	-0.01	-0.5417	0.4687	0.2233	-1.1044	0.4026	0.2441	-0.8126	0.6076	0.3932	0.2811	0.9021	0.0747	0.8797	-1.0401	0.8693	0.6138	1.5455	0.4237	1.418	0.7906	1.3702
NP_002721	PRKACA	cAMP-dependent protein kinase catalytic subunit alpha isoform 1	-0.256	-0.079	-0.1589	-0.6244	-0.3127	0.1169	-1.2494	0.629	1.1847	0.7906	0.9658	0.4686	1.1516	0.2738	-0.1712	-0.2872	-0.2072	2.0385	0.6114	-0.3303	-0.1018	-0.1069	0.3099	0.3783	1.7733	0.6925	-0.771	0.0921	-0.8892	1.363	1.492	-0.6085	0.4189	-0.0308	2.0919	1.1873	-0.6317	0.0574	0.3461	1.0495	0.2367	1.5288	2.0385	0.6114	-0.0288	-0.8901	0.823
NP_002728	PRKCA	protein kinase C alpha type	1.1122	0.9849	3.4579	0.463	5.1202	1.6414	-0.716	0.4482	-2.5196	-1.4922	-1.1857	-0.6227	2.1367	1.0322	1.587	0.2744	0.0817	1.6143	2.533	-1.6099	2.1981	-0.262	0.4991	1.0527	0.4148	-0.1837	-1.3084	-1.6795	1.6313	1.9916	1.1027	0.3893	1.2139	1.3229	-1.4405	-0.6223	-0.7749	1.2746	-0.509	0.459	1.4198	0.0204	1.6143	2.533	1.1692	-0.6101	0.3891
NP_005391	PRKCE	protein kinase C epsilon type	1.9501	1.316	2.6313	1.1499	3.6298	0.3794	0.2182	0.7555	-3.5855	-1.1425	-0.1199	1.2708	2.133	1.4048	2.0275	-0.5627	0.898	1.4125	3.0514	0.0573	2.0518	0.0151	1.7833	1.7933	1.2481	2.7212	-1.0934	-2.2367	0.4909	1.3045	0.425	-0.1822	3.3589	-2.4279	-0.0758	0.2621	-0.1076	2.0043	1.0034	1.2766	1.0801	1.8736	1.4125	3.0514	0.8744	-1.4805	-0.2793
NP_056040	PRUNE2	protein prune homolog 2	2.1606	0.3057	NA	NA	0.6068	3.9817	-0.1573	1.1676	2.546	-0.3126	0.5851	1.2103	1.4997	NA	3.5047	-0.764	NA	NA	NA	1.0584	0.386	NA	0.2414	-1.3097	NA	-0.0021	-0.5632	NA	0.3543	-0.2103	0.5818	0.7359	-1.8377	0.5071	0.488	0.0044	-1.9838	0.2476	NA	NA	NA	NA	NA	NA	-2.4762	-0.7449	-1.5184
NP_002769	PSAP	proactivator polypeptide isoform a preproprotein	0.8532	0.5031	0.057	-0.8778	1.2138	0.1508	-0.413	-0.047	3.2415	-1.4282	-1.1162	1.0355	0.7369	0.3237	1.4465	-0.923	0.6217	0.7315	-0.3509	-0.5599	-1.6963	-0.1894	0.1166	2.9517	0.8922	0.7359	0.5689	-2.6172	0.9733	1.5075	1.2624	-0.6132	-0.8059	-0.7964	-0.0237	-0.9316	0.3117	-0.2469	0.6288	-1.184	-1.3876	-0.8714	0.7315	-0.3509	0.32	0.8622	0.1741
NP_000012	PSEN1	presenilin-1 isoform I-467	1.096	-3.5147	-2.8749	-1.6713	NA	-2.1868	NA	-2.0821	-0.072	-0.3126	3.5376	0.119	0.7776	-2.2543	1.1427	-1.8342	NA	NA	NA	-2.3927	0.0408	-0.5259	-0.0525	0.217	-0.5399	NA	-2.136	0.7992	-0.4152	1.4021	-4.0644	2.085	-1.2423	-5.0083	1.5446	0.6989	-2.6896	-3.6841	1.9611	0.8034	-1.8952	NA	NA	NA	NA	NA	NA
NP_002786	PSMB3	proteasome subunit beta type-3	-1.0008	0.3358	1.1771	0.272	-0.0302	0.6815	0.0604	0.4916	0.2893	-0.6869	0.1515	-0.663	0.3369	1.1254	-0.8319	0.2497	0.179	0.7292	0.5161	1.3105	0.1533	-0.6116	0.1166	0.3163	0.8966	0.2229	-0.0975	-0.3152	0.2484	0.8126	1.0971	-0.0651	0.2835	0.9978	-0.2322	0.0207	0.5877	0.8735	-0.3147	-0.5858	1.0137	0.8094	0.7292	0.5161	1.107	1.3494	2.0386
NP_699167	PSTK	L-seryl-tRNA(Sec) kinase	1.0029	-9.4661	NA	0.5107	-1.758	-2.4465	NA	-7.609	-2.1401	NA	2.7796	-0.9319	-1.4147	-4.3399	-0.5699	-0.5097	NA	NA	NA	-8.0302	-0.6571	NA	-1.3609	2.8855	0.2803	NA	-0.6886	NA	-6.1672	-0.1518	-7.4223	-0.126	-1.0055	-6.2675	0.8126	0.973	-3.2626	-5.8246	-0.9649	2.1776	-2.5394	NA	NA	NA	-5.2454	-3.4864	-2.861
NP_079030	PTCD2	pentatricopeptide repeat-containing protein 2, mitochondrial	-0.5272	-4.7525	NA	NA	NA	-1.3314	1.2377	NA	NA	-0.6771	0.0125	1.0893	0.0147	-1.4526	0.3453	-2.0673	NA	0.4976	0.1258	-1.0228	-1.4712	NA	0.0562	3.895	2.5848	0.6531	0.7301	2.7822	-0.4124	0.2152	NA	NA	1.7891	-2.0821	1.5138	2.8857	1.5031	-0.7414	0.643	0.5271	-1.3173	NA	0.4976	0.1258	-1.9137	-0.1429	-0.3692
NP_060422	PTCD3	pentatricopeptide repeat domain-containing protein 3, mitochondrial precursor	-0.0981	0.3258	-0.4558	1.5173	-1.2232	-0.7893	0.6002	0.047	1.9847	0.867	0.7308	0.249	0.1925	0.327	0.3263	-0.3932	-0.113	-0.7016	-1.3489	1.1863	-1.3587	0.2394	-1.0307	-0.9828	-1.7508	-0.4205	-0.728	-0.3537	0.7865	-0.4992	-0.4992	-0.6413	-1.2829	-1.0978	0.0758	-0.6304	0.7763	-1.3327	0.1659	-1.4149	-0.9542	-1.624	-0.7016	-1.3489	-1.8759	-0.7827	-1.3816
NP_079348	PTGES2	prostaglandin E synthase 2 isoform 1	-0.6162	-0.3165	0.887	-0.6868	-0.3758	0.5432	-0.3751	0.2639	1.7302	-0.7854	1.5119	0.7532	0.4665	-0.3582	-1.037	-1.2868	0.3957	0.8806	0.0036	0.0912	-0.3269	0.4868	0.4186	-1.3179	-0.4358	-0.0218	-0.7961	0.8569	0.1006	0.7579	0.8199	-0.1588	-0.048	0.5574	1.0471	-0.5491	2.5792	-0.1293	-0.2122	-0.5896	-0.0717	-0.1222	0.8806	0.0036	-0.0829	1.3073	1.0224
NP_783859	PTPMT1	phosphatidylglycerophosphatase and protein-tyrosine phosphatase 1 isoform 1	-1.8306	0.3492	0.8971	-0.8521	0.2793	0.8509	-1.9943	-0.5314	1.2166	-0.2831	1.0254	-0.7504	-0.2371	0.5599	-1.0066	2.0227	-1.7142	0.2798	-0.5594	1.1411	-1.0998	0.0118	-0.3584	-0.4243	-0.0018	1.3793	-0.6134	0.9606	0.9287	-0.3118	-0.0987	-0.3555	-0.7382	-1.5383	1.2224	-0.096	2.6036	-0.7621	-1.0285	-1.3884	-2.3598	-3.2054	0.2798	-0.5594	0.9853	0.4507	1.7318
NP_002825	PTPN11	tyrosine-protein phosphatase non-receptor type 11 isoform 1	0.3715	0.6871	-0.0442	0.1765	0.8412	1.503	-0.9622	-1.0374	-0.047	0.8029	0.178	0.4776	-1.1481	-0.1021	0.5883	1.4223	0.0315	1.0548	0.4237	0.6067	0.3785	-0.5259	1.7431	0.5645	1.1483	0.3334	0.7659	0.0306	0.0867	0.0356	0.6434	-0.7162	0.226	-0.2288	0.4619	0.9947	0.8427	1.5202	-0.2475	0.0766	0.3812	-0.1487	1.0548	0.4237	1.6722	0.3528	1.9057
NP_001002913	PTRH1	probable peptidyl-tRNA hydrolase	-0.9886	-1.2599	-1.3398	-0.0697	-1.3073	0.0604	-1.1768	-0.5097	1.3211	-0.7657	0.7308	-0.3538	-0.563	-2.4372	-1.6749	-1.421	-0.2103	-0.0091	-1.1195	1.2653	-1.1373	-0.1432	-1.8037	-1.6241	0.1718	-0.8349	-1.4696	-0.2038	0.056	0.5978	-1.0397	0.0801	-1.2694	-1.6742	0.5496	-0.2588	0.3012	-1.9551	0.1589	-0.9909	-0.9425	-0.8681	-0.0091	-1.1195	0.0388	0.6559	1.3956
NP_057161	PTRH2	peptidyl-tRNA hydrolase 2, mitochondrial precursor	-2.0168	-1.4038	-2.2474	-2.3693	-1.0068	-2.5933	-2.0574	-2.0749	-1.3197	-0.549	-0.8183	-0.5935	-1.0703	-2.2775	-1.2876	-3.0634	-2.8539	-1.2702	-1.9239	-3.6384	-2.1465	2.4562	-2.2305	-1.3304	-2.1978	-1.1072	-4.2354	0.119	-0.7498	-0.5695	-1.1378	5.4999	-1.5366	-2.1501	-0.5544	-1.0238	-0.1565	-3.7982	0.431	-2.5089	-2.5316	-3.1557	-1.2702	-1.9239	-2.3708	-1.7173	-1.2682
NP_000308	PTS	6-pyruvoyl tetrahydrobiopterin synthase	-0.4138	0.7607	2.3175	1.3997	-1.8722	0.4246	-1.2684	3.687	0.5484	-1.7828	2.0018	-1.4675	-2.3405	4.6314	-0.6117	6.413	0.7002	NA	NA	-0.5448	0.7236	-1.72	-2.9752	-1.8434	-1.3038	-0.8665	-0.5632	-1.5219	1.0848	-3.158	0.5146	-2.2855	-0.18	-1.1599	-0.507	-1.713	1.5904	2.4434	-1.0638	-1.6042	-1.4188	-2.4694	NA	NA	0.3768	0.4896	1.5246
NP_079491	PUS1	tRNA pseudouridine synthase A, mitochondrial isoform 1	-0.77	0.5667	0.1346	2.2704	2.545	-0.1965	-0.0627	-0.3181	-0.647	1.3694	0.327	1.7235	1.9663	-1.0135	-0.4522	0.179	0.6186	-0.7726	0.0722	-0.018	-1.2236	1.041	-0.137	-0.0313	-1.8506	-0.1797	-0.0903	-1.764	0.6527	0.5939	-0.6	-0.8896	-0.3863	-0.9235	0.4075	0.5714	1.8839	-0.8002	0.1836	-0.7751	-0.7863	-0.2183	-0.7726	0.0722	0.0821	-0.3976	-0.8832
NP_653310	PUS10	putative tRNA pseudouridine synthase Pus10	0.0112	0.6737	1.5247	-1.3921	0.1351	0.9186	-0.3878	0.7989	-1.0538	1.8052	0.7705	0.7734	-0.0001	0.1308	1.3478	0.2461	-1.5761	4.8129	7.6394	-0.4922	-0.8109	-1.1889	-0.3625	-1.2807	-0.2188	0.1597	-1.3156	-1.0992	0.8423	-1.12	0.1869	-0.3883	-0.9683	-0.6308	-0.7321	-0.0797	0.5877	-0.0567	-0.0814	-0.7562	-1.1806	-1.9356	4.8129	7.6394	2.5349	1.0884	1.3624
NP_699170	PUSL1	tRNA pseudouridine synthase-like 1	-0.0333	-1.8487	-0.7865	-1.5832	0.4205	0.2778	0.1299	-0.7049	1.1893	-1.8715	-0.3979	0.2714	0.311	-1.6356	-1.1585	-2.1662	-0.6844	-0.0481	-0.05	-0.0669	-0.3869	0.2295	-1.5179	0.9658	NA	-1.198	-2.1252	0.5763	-2.4589	0.4182	0.7975	3.7667	0.2193	-0.9057	-1.7342	-1.1514	2.2333	-0.6273	0.9151	-2.3802	-0.4505	0.2358	-0.0481	-0.05	-0.7455	0.1465	0.567
NP_037390	PYCARD	apoptosis-associated speck-like protein containing a CARD isoform a	-0.4543	-0.5273	-2.821	-0.6795	0.2252	-1.3003	-1.423	-2.0098	-1.8606	-3.4352	-1.6755	-2.7111	1.5293	-1.732	-0.1408	-0.6015	-6.091	-2.568	-4.6171	1.9164	-2.1315	-2.3929	5.0523	2.5752	-1.2517	0.9649	0.8913	-0.8994	3.0784	1.0468	-0.8353	0.2113	-1.4927	3.1289	-1.6774	1.6892	-2.8538	-2.6536	5.1767	2.4729	-1.5789	-1.3886	-2.568	-4.6171	-4.3233	-1.1595	-2.3001
NP_008838	PYCR1	pyrroline-5-carboxylate reductase 1, mitochondrial isoform 1	-0.0131	-1.8387	-1.3837	-0.9587	2.6321	-1.9355	-1.6881	0.8639	1.037	-0.5047	-0.9308	-1.7184	-0.1371	-1.5091	0.0225	-2.3287	0.7473	-1.9351	-4.3281	-1.7266	-1.9402	-1.2912	-1.6829	-0.7429	-0.2622	-1.7032	-1.183	-1.2414	1.3581	-1.284	-0.7765	3.2374	-2.7343	-2.5876	-1.9214	-0.8665	-4.2723	-2.951	1.3391	-4.5114	-2.5629	-1.0869	-1.9351	-4.3281	-2.9468	-1.1616	-1.5203
NP_037460	PYCR2	pyrroline-5-carboxylate reductase 2 isoform 1	-0.1871	-1.5275	-1.2015	-0.9256	1.304	-0.7752	-0.836	-0.6326	0.8802	-0.0787	-2.0694	-2.1733	-0.3074	-1.5624	-0.0041	-2.1945	0.8164	-1.8916	-2.4751	-0.8911	-3.2158	-0.0311	0.0281	0.1798	-0.2492	-0.3613	-0.359	-2.4635	0.8311	0.0512	-0.8101	1.5042	-1.6821	-2.1412	-1.7011	1.0489	-2.4101	-3.5216	1.1271	-3.3493	-2.5082	0.2955	-1.8916	-2.4751	-2.7142	-0.506	-1.2721
NP_116098	PYROXD2	pyridine nucleotide-disulfide oxidoreductase domain-containing protein 2	0.6791	-1.6312	4.2677	-3.442	0.3905	NA	-2.1332	-6.1523	-1.2697	0.8522	1.1909	0.8854	2.3996	-2.9129	0.1022	-0.3225	0.1602	0.0666	1.6571	2.0368	-4.7466	-0.2818	NA	NA	3.4181	-0.9967	-0.0903	3.0551	NA	-4.0364	-5.0138	-1.0395	-0.5284	1.1545	-2.8477	2.4543	-1.9524	-2.0727	2.4028	0.1713	-0.0054	1.1177	0.0666	1.6571	4.2278	1.3736	4.4191
NP_000311	QDPR	dihydropteridine reductase	-1.4501	-0.8852	-0.0476	-2.3509	-1.148	1.5567	-3.361	-2.4906	-0.672	-1.8197	-1.4372	-1.3397	-2.422	-2.3807	-1.9446	-2.0956	-2.0031	0.7315	-0.476	-1.2599	-1.1223	0.345	-0.8174	1.2968	1.1483	1.6082	1.2317	1.6524	0.1424	-0.6359	0.0329	-0.9177	0.4933	0.1997	-0.9666	-1.1324	1.9957	2.2878	-1.6009	-2.9367	-0.9386	0.2955	0.7315	-0.476	2.3158	2.3671	2.4217
NP_060762	QRSL1	glutamyl-tRNA(Gln) amidotransferase subunit A, mitochondrial	0.161	-0.4704	0.1245	1.014	-0.2826	0.5545	0.1551	-0.4627	1.3234	-0.155	-1.0367	-0.6787	-1.0888	-0.458	-0.5471	-1.4951	0.0534	-0.47	-0.2287	-0.4207	-1.2236	-1.2186	-0.3061	-0.6022	-0.9045	0.2584	-1.1221	-0.6304	0.2763	-0.4446	-0.0175	-1.2175	-2.2573	-1.4998	-1.2509	0.2486	0.5248	-1.1148	0.378	-0.2414	0.1664	-1.256	-0.47	-0.2287	0.3958	1.2873	1.5618
NP_859052	QSOX2	sulfhydryl oxidase 2 precursor	NA	0.4998	NA	NA	NA	-2.3364	-0.6087	0.2024	NA	NA	NA	0.9593	0.785	0.3337	1.887	-0.9371	NA	NA	NA	-0.8083	-0.4657	NA	0.95	1.603	1.144	-1.0914	NA	-1.0569	1.2075	NA	-1.9919	NA	0.1922	-2.8477	2.2435	NA	0.0391	-0.6307	0.3815	NA	NA	NA	NA	NA	NA	NA	NA
NP_112486	QTRT1	queuine tRNA-ribosyltransferase	-0.7498	0.2689	-0.0375	0.1287	-0.502	-0.1316	1.4997	-0.7699	0.6916	0.899	-2.182	-0.1431	0.348	0.3004	-1.2952	-1.5022	0.3266	-0.3347	-0.5714	0.7121	0.2171	-0.8986	0.4065	-0.4946	-0.0322	0.0689	0.6155	0.8069	-1.1401	1.7339	0.5454	-1.2596	0.2294	0.3475	0.1942	0.8563	0.0601	1.0879	0.1765	-0.1543	-0.0405	-0.2813	-0.3347	-0.5714	1.0394	0.719	0.993
NP_057215	RAB10	ras-related protein Rab-10	0.6265	-1.7584	-1.134	0.5365	0.3274	-0.9672	-0.9433	1.7857	-0.2515	0.4237	1.6576	1.9117	1.1738	-0.5511	-0.0003	-0.9512	-0.8634	-0.7497	-1.7958	-1.1395	0.446	1.5193	-0.3302	0.5645	0.3628	-0.2863	-1.5484	-0.6957	1.1155	0.7423	-0.614	0.7453	-0.1089	-1.0358	0.6017	0.197	-0.761	-1.0146	0.3285	-0.4155	-1.1884	-1.3522	-0.7497	-1.7958	-1.4675	-0.1345	0.4009
NP_004209	RAB11B	ras-related protein Rab-11B	1.2499	-0.6644	-0.5402	-0.448	0.2703	-0.5578	-1.3536	0.394	1.1688	0.1036	1.0221	-0.672	0.2925	-0.0256	1.0668	0.1261	-0.474	-0.1077	-0.8246	-0.0481	0.1083	0.1108	-0.9341	0.4776	0.1805	-0.5626	-1.5807	0.7915	0.4854	0.918	-0.8297	-0.2337	-0.3119	-0.554	-0.6468	0.7505	-0.7575	-1.018	0.2931	-0.7221	-0.9893	-1.1831	-0.1077	-0.8246	-1.2349	-0.2081	0.5885
NP_056285	RAB11FIP5	rab11 family-interacting protein 5	0.7601	-0.3934	0.8161	-1.4252	-0.9617	1.0598	-1.3662	0.8495	-0.022	-0.2018	-0.1629	-0.3493	0.2517	-0.2019	0.5997	0.783	-0.2228	1.2291	-0.2347	0.2455	1.1739	1.008	0.2897	-0.3126	0.7317	0.878	0.6441	0.561	-0.4319	-0.714	-0.1323	-0.1775	0.3952	1.4914	-0.7534	-0.7498	0.1929	1.4925	-0.1839	0.7542	2.6107	0.0071	1.2291	-0.2347	1.3612	0.4559	0.8289
NP_112243	RAB1B	ras-related protein Rab-1B	0.1003	-1.3803	-1.1542	-1.664	-0.0573	-0.939	-2.5025	1.0447	1.1575	-0.1156	2.4288	0.314	-0.663	-0.5578	0.2389	-0.7569	-1.0988	-0.4126	-1.9001	-0.0293	-0.2894	-0.1762	-0.9261	0.6349	1.1613	-0.1403	-2.0536	0.0383	0.2735	-0.6866	-0.8297	1.7993	-0.6299	-1.2929	-0.4407	-0.6684	-1.2955	-1.1079	0.5334	-0.972	-0.6652	-1.7566	-0.4126	-1.9001	-1.4242	-0.1345	1.0224
NP_055814	RAB21	ras-related protein Rab-21	-0.4138	-0.2663	-0.7257	0.3969	-0.9317	0.2326	-1.6282	0.1157	0.3166	0.1922	3.0477	1.0064	0.5961	-1.08	-0.7674	0.0766	-0.9827	0.4701	-1.0838	-0.59	0.3109	0.7837	0.0401	0.759	-0.0582	-0.7954	-0.8355	0.4918	-0.9059	0.0981	0.3382	0.1972	-0.7111	-0.3589	-0.2512	0.8346	0.1474	-0.2815	0.8055	-1.1423	-0.7004	-1.0107	0.4701	-1.0838	-0.0802	0.4507	1.7885
NP_001026847	RAB24	ras-related protein Rab-24	0.3553	-1.6814	-0.1859	-1.5942	1.9079	-0.0158	-2.6855	-0.4374	-1.1947	-0.0688	-0.3284	-0.3448	0.6295	-0.8638	0.4934	-1.1243	-1.6263	-0.1398	-0.8335	-0.9739	-0.4132	0.0613	-1.5662	0.5066	0.1024	-0.3692	-2.3545	0.1997	0.5774	-0.2884	0.5734	0.1457	0.1076	-0.8141	0.0118	0.8916	-0.8273	0.2234	-0.3076	-0.6691	-0.1342	-1.2195	-0.1398	-0.8335	-0.0234	0.2297	0.825
NP_006825	RAB32	ras-related protein Rab-32	1.6223	-0.0756	-1.0496	0.0111	2.9026	0.1931	-0.6592	1.135	-0.6152	-1.4725	1.5583	-0.5577	1.0813	2.5823	1.7389	0.7265	-1.7425	-0.4172	-1.3996	-1.8169	0.5848	-0.0607	0.9137	3.6634	-0.3577	-1.9163	-1.1543	-1.0723	1.3664	-0.5773	0.2653	1.1107	1.7282	0.114	-1.5613	0.6501	-0.5024	-0.9696	-1.0179	-1.1347	-0.3685	-2.244	-0.4172	-1.3996	-0.7887	-0.1092	0.6061
NP_006852	RAB35	ras-related protein Rab-35 isoform 1	0.3512	-0.6444	-1.2791	0.4483	1.1207	-1.2382	-1.382	0.1337	-0.147	-0.0023	1.3795	0.4014	0.9813	-0.5012	-0.0003	-0.6581	-1.2966	0.3601	-0.7978	-1.3163	0.2659	1.0542	0.4508	0.188	0.2065	-0.898	-1.4983	0.1267	0.6694	-0.0971	-0.6757	1.1762	0.7606	-1.6092	-0.0522	0.6555	-0.6212	-0.7103	-0.2228	-0.0786	-0.2943	-0.8582	0.3601	-0.7978	-1.3025	-0.3428	1.0243
NP_002857	RAB3A	ras-related protein Rab-3A	0.3593	-3.0363	-1.2352	-1.5427	0.1831	-0.9192	-2.3036	0.4302	0.1484	-0.0713	-1.8311	0.128	-1.7036	-1.4227	0.6111	-2.0108	-1.5918	-1.6852	-2.6359	-0.6201	-0.4657	-0.0409	-0.6805	2.0333	-0.0105	-2.2518	-2.2936	-0.1385	-1.6671	-0.5071	-0.4656	0.4736	-0.4337	-1.6565	0.0308	1.9687	-1.1558	-0.8589	0.0317	-0.8622	-0.8292	-0.8847	-1.6852	-2.6359	-1.362	-0.0766	1.0028
NP_004274	RAB3D	ras-related protein Rab-3D	0.3877	-3.2872	-1.775	-3.126	-0.511	-0.922	-3.0012	-0.3759	-0.0016	0.1085	-3.122	0.1728	-1.9739	-0.937	0.7706	-1.9049	-1.9717	-1.8022	-2.8356	-0.7669	-0.6946	-0.4698	-0.6322	1.6568	-0.9479	-2.1492	-2.6949	0.7608	-2.155	-0.1947	-1.7567	0.0895	-0.4371	-2.3954	0.0568	2.1287	-2.9132	-1.0595	0.2154	-0.6313	-1.0245	-0.8051	-1.8022	-2.8356	-1.3756	-0.1776	-0.2871
NP_001027004	RAB40AL	ras-related protein Rab-40A-like	NA	1.4666	NA	NA	NA	-0.7922	NA	2.5918	NA	0.5542	NA	NA	-1.3295	0.0776	0.3756	-0.9335	NA	NA	NA	NA	NA	NA	NA	1.7767	NA	NA	NA	NA	-0.708	0.223	-1.1854	NA	NA	0.1229	0.5543	NA	NA	NA	3.0565	2.2344	1.0801	NA	NA	NA	NA	NA	NA
NP_004628	RAB7A	ras-related protein Rab-7a	0.4767	0.7908	-0.2399	0.8561	1.9981	-0.8091	-2.0543	0.0289	2.1074	-0.4259	2.3891	1.5285	0.2851	-0.2784	0.2997	0.179	-1.1365	-0.0939	-0.5237	-0.2212	-0.1806	1.4072	-0.9301	0.9989	-0.0061	-0.7165	-1.7992	0.1459	0.9482	-0.0698	-0.2556	0.0801	-0.339	-0.6456	-0.4715	0.6474	-0.0797	-1.0803	2.1731	-0.9493	0.1625	-0.404	-0.0939	-0.5237	-0.6779	0.2339	1.4054
NP_002866	RAD51	DNA repair protein RAD51 homolog 1 isoform 1	0.4969	-6.4018	1.5753	2.3659	0.709	-1.1366	-3.2821	0.8061	NA	1.3521	NA	NA	0.6665	-3.3985	1.9516	1.3199	0.3423	NA	NA	NA	NA	0.853	NA	-0.2836	2.0467	4.6551	NA	NA	1.5505	-0.0268	0.0469	NA	-1.7667	NA	NA	1.6892	-1.1907	NA	1.1271	-0.9606	-0.9854	0.0933	NA	NA	NA	NA	NA
NP_478123	RAD51C	DNA repair protein RAD51 homolog 3 isoform 1	0.0922	-3.1099	NA	0.0001	NA	3.6063	NA	NA	NA	NA	NA	NA	NA	NA	1.8414	2.0016	NA	NA	NA	0.8702	NA	NA	NA	-1.3428	NA	NA	-0.0366	NA	NA	NA	NA	NA	NA	-1.6742	-1.3291	NA	-0.5374	NA	NA	-0.3095	-1.7507	NA	NA	NA	NA	NA	NA
NP_056392	RAI14	ankycorbin isoform a	1.9704	-0.0589	1.0894	-0.3489	-1.1661	0.6956	-0.6655	1.9592	-1.4288	-1.3297	0.7672	-0.4344	0.1814	0.2738	1.6098	1.1609	0.1194	-0.3439	-0.5773	0.1213	2.0405	0.7376	-0.141	0.3452	0.2847	1.4779	1.7332	-0.3345	-0.5825	-2.0063	0.439	0.4174	-0.2781	0.587	-0.9951	-0.4432	2.2612	1.6481	0.1659	0.0842	0.5139	-0.5698	-0.3439	-0.5773	-0.4128	-0.2892	-0.3848
NP_005393	RALA	ras-related protein Ral-A precursor	1.266	-1.7249	-0.1825	-1.1387	-1.722	0.275	-1.8081	-0.4952	0.228	-0.3496	1.0816	1.7235	0.2258	-0.5778	1.3744	-1.5375	-0.069	1.4882	0.531	-0.9287	0.9037	1.1994	0.7769	-0.4284	1.0007	-0.4244	-0.9931	0.7954	0.003	-0.0503	0.9375	-0.3555	0.7267	-0.9796	1.1253	0.7803	0.7134	-0.6031	-0.0673	0.353	1.1426	0.1298	1.4882	0.531	1.1259	0.9337	1.7924
NP_036548	RANBP6	ran-binding protein 6 isoform 1	-0.0981	1.3863	-0.2467	0.1801	-1.0519	0.961	0.2593	0.6145	1.0416	0.1947	-0.4409	1.6361	-0.1667	0.1175	-0.4218	1.4929	-0.4144	-0.431	-1.4204	0.1476	-0.0905	-0.2191	1.4975	-0.1471	0.3584	-0.1718	-0.1261	-0.4152	0.3711	0.266	-0.2696	1.4573	-2.1422	0.0106	0.9974	0.2187	1.4297	0.5208	1.6536	-0.495	-0.2318	0.3419	-0.431	-1.4204	-0.0667	-0.1081	0.2328
NP_056461	RAP1B	ras-related protein Rap-1b isoform 1 precursor	0.161	-0.2529	1.8317	-0.6244	1.2799	2.014	-3.0422	0.3976	0.4893	0.0986	1.5252	-0.0849	0.4591	-0.2118	-0.3155	-0.1742	0.3235	2.4168	1.237	-0.1497	-0.2068	0.632	1.5981	-0.1305	1.3176	-0.5586	-1.8745	1.3219	0.1703	0.0083	1.5704	-1.3252	0.8519	0.7318	0.2511	-0.0064	0.9475	0.9185	0.643	0.2356	0.3851	0.332	2.4168	1.237	1.8209	1.2505	2.2341
NP_002878	RARS	arginine--tRNA ligase, cytoplasmic	-0.596	-0.8116	-0.1319	-0.4958	0.4325	-0.2191	-1.0095	0.0904	-0.1675	-0.3397	-0.3118	-0.6361	-0.4482	-0.0921	-0.2851	-1.0113	-0.7597	-0.5433	-1.0212	0.2154	0.3259	1.2851	0.7769	0.0308	-0.0018	0.0492	-0.1333	0.8261	1.6871	-0.1283	-0.1603	0.2394	-0.6198	-0.3559	0.4169	1.0191	1.3738	-0.0498	0.7172	-0.9871	-0.7668	-0.1554	-0.5433	-1.0212	-1.1295	0.4286	-0.5021
NP_064716	RARS2	probable arginine--tRNA ligase, mitochondrial precursor	-0.9562	0.0214	0.0604	-0.1982	-0.487	0.6589	-0.6687	-0.4699	0.6711	0.7365	-0.6528	0.7801	-1.4517	-0.1021	-1.4433	-0.711	-1.4254	-0.5135	-1.5694	0.9191	-1.7488	1.1235	-0.4832	-0.2795	-0.796	1.2964	-1.0934	-1.3221	-0.1113	-0.0151	-0.8801	-0.2056	-1.0292	-1.0978	0.3814	1.2171	1.0069	-1.101	-0.1804	-0.3776	-0.3724	-0.5565	-0.5135	-1.5694	-1.1944	0.8169	0.6315
NP_001139443	RDH13	retinol dehydrogenase 13 isoform 1 precursor	0.4605	-0.1359	1.1063	2.8398	-2.0465	0.2524	0.7422	-1.464	3.146	0.0691	0.989	0.7465	-0.8555	-0.2817	0.4592	0.5817	-0.2919	-0.3439	-0.6071	0.3057	-0.5257	-1.5056	-0.6362	-0.1388	-0.0973	0.1597	0.3145	0.6878	-0.6634	2.3781	-0.7625	0.8764	-0.1224	-1.4171	-0.2369	-1.2979	0.8567	0.3479	0.6889	-0.7032	0.8693	-1.3057	-0.3439	-0.6071	0.4985	-1.2416	-0.2617
NP_054731	REM1	GTP-binding protein REM 1	NA	1.5971	-0.9316	NA	1.7787	NA	NA	-1.811	NA	NA	NA	NA	5.3807	0.1574	NA	NA	NA	NA	NA	0.0197	3.0648	0.8101	NA	NA	NA	NA	NA	NA	0.2093	NA	-2.0199	NA	1.3662	0.247	-1.8195	NA	NA	NA	0.1271	3.5593	0.8068	NA	NA	NA	1.5126	-0.8532	1.6497
NP_056338	REXO2	oligoribonuclease, mitochondrial precursor	1.8287	1.9584	1.9127	0.5034	0.4115	2.4968	-1.5619	3.5533	3.7392	-1.1031	2.4321	0.8271	1.059	1.2152	2.0123	1.062	1.8776	2.5406	1.2758	2.1761	0.5173	-0.4566	-0.2819	-0.3912	0.5841	-0.898	3.0087	-1.7564	1.5672	-0.0971	0.7583	-0.5382	1.2613	0.6845	-1.1206	-0.5192	1.7511	0.7871	0.6359	-1.4565	1.1777	0.9188	2.5406	1.2758	1.6857	1.1021	2.5702
NP_060809	RFK	riboflavin kinase	-1.1667	-0.0857	-0.0004	-0.2166	2.0882	0.9441	-0.5708	0.2856	-0.1515	-1.0588	0.1251	0.1258	-1.1333	0.1707	-0.2889	-1.9437	0.1476	0.3876	-0.2585	-0.1572	0.7124	0.0382	-0.2497	-1.0614	0.4756	0.436	-0.7065	-0.8456	0.9817	-0.8779	0.4698	1.3027	0.1787	0.2559	0.4525	-0.3646	1.4297	0.583	-1.0249	0.9662	1.1153	1.794	0.3876	-0.2585	0.988	0.4949	1.0067
NP_060289	RG9MTD1	mitochondrial ribonuclease P protein 1 precursor	-0.7903	0.5399	-0.2264	1.2418	1.7938	-0.2021	0.0162	-0.3832	1.4825	0.6921	0.8301	1.654	-1.0518	0.4401	-0.4674	-0.1989	1.2183	-0.9194	-1.1583	1.5401	-1.1073	0.1999	0.1166	-1.1525	-1.4991	0.0887	0.1533	0.1075	1.7094	0.7891	-0.7877	0.1035	-1.7836	-0.9087	-0.3554	-0.6413	2.4359	-0.7241	1.9328	-0.6729	-0.1967	-0.53	-0.9194	-1.1583	-1.2566	0.617	-0.3496
NP_001655	RHOA	transforming protein RhoA precursor	0.42	0.0314	0.4383	0.0663	0.4986	0.1338	-1.1579	0.8675	0.8916	-0.7657	1.2538	-0.0759	0.9739	-0.1819	0.6111	-0.0753	-0.3924	1.158	0.5607	-0.2287	0.431	0.6617	-0.3987	1.3299	0.5667	0.3136	-0.9824	0.2151	1.0207	0.7111	0.9627	0.6563	1.2951	-0.9767	-0.1682	-0.058	0.6855	0.009	1.484	0.016	-0.3412	-0.3443	1.158	0.5607	-0.0018	-0.7869	0.2973
NP_001028740	RHOT1	mitochondrial Rho GTPase 1 isoform 1	-0.6122	-0.7313	-1.2858	-0.9036	0.2853	0.5629	-1.3031	-0.141	-0.7015	0.7291	-0.2026	0.2602	-0.3297	-0.3615	-0.737	-0.9088	0.7034	-1.605	-1.0897	-0.1233	-1.0773	0.2065	-0.2376	-0.656	-0.5226	0.432	-0.2193	0.4956	1.1294	1.2108	0.5426	-0.4586	-0.1292	-0.1254	1.9332	1.3528	2.0236	0.1542	0.0882	-1.237	-2.0084	-0.6129	-1.605	-1.0897	0.9583	0.8422	0.7351
NP_620124	RHOT2	mitochondrial Rho GTPase 2	-0.0212	-0.2897	-1.7042	-1.2929	-0.2195	-1.1451	-1.8049	-0.1084	0.6734	1.229	0.0787	-0.5353	-2.0776	-1.3894	0.0719	-0.4991	-0.2166	-0.4952	-1.5009	0.1514	-1.61	-0.2125	-1.1394	-0.1926	-0.783	1.1069	-0.5346	0.3919	-0.418	-1.0849	0.0665	-1.9435	-0.745	0.1643	1.0471	1.0462	2.4883	-0.3057	3.0636	-1.2142	-0.5442	-0.6792	-0.4952	-1.5009	-0.4264	0.5201	-0.5294
NP_689969	RICTOR	rapamycin-insensitive companion of mTOR	1.1244	-0.0522	0.138	-0.8117	-0.1174	0.5178	-0.7949	0.6615	-0.1629	0.0395	-0.5899	0.4619	-0.3556	-0.9969	1.2035	0.1826	-0.9513	-0.8552	-0.765	0.5014	0.7837	0.1438	-0.0484	-0.2092	0.4799	0.5307	0.1032	0.5571	0.4937	-0.5305	-0.0231	0.0895	-0.6435	0.0963	0.687	-1.1432	1.4506	0.9565	-0.2086	0.6028	-0.1459	-0.772	-0.8552	-0.765	0.8879	0.5686	0.8836
NP_006862	RIPK3	receptor-interacting serine/threonine-protein kinase 3	0.5253	-1.6245	-0.2433	-1.1901	-1.0909	-0.0582	-1.4041	-0.188	-0.6311	-2.8466	-2.3872	-1.6221	0.2925	-0.9037	0.7022	-1.4457	-1.5729	0.6604	0.6978	2.3191	-0.3757	-1.2615	0.4065	0.8003	2.1986	0.6886	0.9057	1.5986	-0.3009	-0.1362	1.5704	-1.2315	0.72	-0.3885	0.0142	-0.3917	2.5407	1.1087	-0.6751	3.7486	-0.5559	-1.1698	0.6604	0.6978	0.8934	0.2118	0.864
NP_060379	RMND1	required for meiotic nuclear division protein 1 homolog isoform 1	-2.7859	-4.3577	-4.3224	-4.3787	-2.9991	-0.4477	-2.6382	-4.8799	-1.9605	-1.6424	-3.8303	-2.3257	-3.5218	-4.1902	-5.4534	-5.8642	-6.2354	-2.811	-3.4731	-4.6469	-5.1068	-0.1861	-3.2852	-1.6365	-3.4694	-0.2784	-1.1328	2.8744	-4.4413	-0.5188	-2.7061	-4.0843	-2.0915	-3.0161	-1.4405	-1.0184	6.1534	-5.3301	0.385	-3.5802	-2.1255	-5.7979	-2.811	-3.4731	-0.3182	0.317	0.1566
NP_002927	RNASEH1	ribonuclease H1 precursor	-0.6648	-0.1158	0.5968	NA	NA	1.4946	1.345	-0.488	-0.8356	1.0073	1.4755	0.7532	1.4664	0.2173	0.2541	-0.0082	0.0629	0.4976	0.0304	-0.4545	-1.5012	-2.0862	-1.7594	-0.8091	NA	-0.1442	-0.5775	0.1959	1.3051	NA	-0.4096	-0.2478	NA	0.8796	-0.6113	-0.0227	-0.8378	-1.0491	0.1695	-0.2489	-0.2201	-1.2792	0.4976	0.0304	1.5803	1.2095	2.0171
NP_066956	RNASEL	2-5A-dependent ribonuclease	0.7398	0.2288	-0.223	-0.4591	-0.7935	0.6166	0.0005	-0.3795	-2.3287	-1.4725	-1.3578	-1.6916	0.2999	-0.9802	0.9149	-0.0541	0.2764	1.0869	-0.0708	-0.3868	1.2039	0.0679	2.6811	0.2087	-0.0408	1.3951	-0.6599	-0.9993	-0.9673	-0.796	0.579	1.5369	0.4256	-1.7097	0.3269	-0.8095	-0.478	0.1162	0.9115	0.3492	1.3691	1.7012	1.0869	-0.0708	-0.759	-0.869	-0.0682
NP_689480	RNF185	E3 ubiquitin-protein ligase RNF185 isoform 1	0.8977	NA	NA	NA	NA	-1.1422	NA	NA	NA	0.9926	4.332	NA	-0.1889	-1.9482	0.7136	-0.492	NA	NA	NA	-5.4184	-0.5595	NA	0.491	-0.5443	NA	NA	NA	2.3864	-3.234	-1.1239	NA	NA	0.226	-6.4567	0.1208	NA	NA	NA	2.6289	NA	NA	NA	NA	NA	0.1226	-0.3155	0.8425
NP_542786	ROMO1	reactive oxygen species modulator 1	-1.4258	-0.4436	NA	-0.1321	-0.493	-1.4584	NA	-0.0723	1.4075	NA	NA	-0.477	1.4627	-1.3728	-0.8889	-0.1424	NA	NA	NA	-1.369	-2.1315	NA	NA	0.6018	NA	NA	-0.3411	NA	2.0969	NA	-1.4234	0.0145	NA	-4.0388	0.2582	-0.1421	-0.3103	-2.6778	-0.7776	-2.5089	-4.7455	NA	NA	NA	NA	NA	NA
NP_000970	RPL18	60S ribosomal protein L18 isoform 1	0.6791	-1.3803	0.8533	0.5365	1.6345	-0.3969	0.5749	-0.2277	-1.6787	-0.4899	-1.1294	1.3739	0.4628	-0.4879	-0.437	-1.202	1.6861	1.1511	0.9034	-1.8997	0.8362	0.1042	0.3864	-0.7511	0.7664	-0.3297	-0.8928	-0.4497	0.4519	-0.9677	-1.9555	0.5907	1.4169	-3.1226	1.1585	0.5714	-0.4465	0.4828	0.8197	-0.7297	0.4007	0.6735	1.1511	0.9034	0.3444	-1.3721	-0.1522
NP_000958	RPL3	60S ribosomal protein L3 isoform a	2.2537	-0.9454	0.4956	0.9369	2.1423	-1.4754	1.5092	-0.6434	-1.4856	0.0395	-1.371	1.9319	-0.3112	-0.5545	2.749	-0.2236	2.0346	1.3621	1.4128	-1.576	1.2376	0.1702	-0.3021	-0.7925	-0.1016	-1.0322	-1.8064	-1.9908	0.6527	-0.0073	-1.7119	0.1129	0.2734	-2.1176	1.0163	2.1097	-0.8204	-0.5477	-0.1556	-1.5284	-0.3568	0.5276	1.3621	1.4128	-0.0261	-0.9585	-0.4063
NP_000980	RPL30	60S ribosomal protein L30	0.0112	0.0649	0.3876	0.441	-0.3698	-0.6341	0.6128	1.229	0.3302	0.4188	0.6182	0.8294	0.3925	0.8227	-0.2281	0.006	0.4679	0.6513	-0.3509	0.6707	1.1138	0.3747	0.0643	-0.1057	-0.5313	0.0847	0.748	-0.1923	0.4185	0.2113	-0.8605	0.2722	-0.4202	-1.0801	-0.3578	-0.3646	-0.0657	-0.6031	0.7313	-0.2073	-0.9034	0.1198	0.6513	-0.3509	-0.6075	-0.0639	-0.291
NP_000986	RPL34	60S ribosomal protein L34	1.768	-5.8197	-0.196	-2.3068	1.1477	-1.3765	-0.4099	-2.5954	-2.9832	-1.5193	-4.2043	1.4523	-0.9629	-2.2709	1.4959	-2.304	0.7034	1.9674	-0.0619	-4.7373	2.0293	0.157	2.8059	-0.2629	-0.5139	0.136	-0.7173	0.0076	-0.8697	-1.2488	-5.798	1.982	1.4981	-4.7335	1.7768	2.731	-0.2019	-0.3195	1.12	0.6558	1.1387	1.9233	1.9674	-0.0619	-0.8212	-1.6773	-0.4532
NP_000987	RPL35A	60S ribosomal protein L35a	-1.2072	-1.0425	-3.155	-0.6391	0.0359	-2.04	0.2972	0.4555	-0.7333	0.1011	1.2968	1.1476	0.5258	-0.6576	0.0149	-0.7569	3.5794	1.4377	0.4803	-3.0023	0.4085	0.2757	1.4049	0.4776	-1.1866	1.2924	-0.3017	1.0336	-0.0723	0.3167	-3.8823	0.6375	0.8655	-2.9097	0.1587	0.821	-1.7777	-1.2981	1.9116	0.0312	-0.4895	1.9797	1.4377	0.4803	-2.0246	-1.209	-1.5516
NP_002941	RPN1	dolichyl-diphosphooligosaccharide--protein glycosyltransferase subunit 1 precursor	1.6668	0.2388	-1.107	-0.437	1.8629	-1.481	-2.433	1.0157	0.7234	-0.0787	2.2534	1.1005	1.0887	-0.7208	1.3744	-0.6404	0.6406	-0.0756	-1.0033	-3.1867	-1.4149	0.9553	-1.1515	-0.4367	-1.1823	-0.8349	-2.9922	0.0998	0.6833	1.4685	-0.9557	-0.7022	0.1144	-1.1895	0.7581	-2.3994	0.0252	-1.3223	1.7844	-2.2742	-0.6106	-1.4384	-0.0756	-1.0033	-2.6223	-0.1976	-0.9692
NP_002942	RPN2	dolichyl-diphosphooligosaccharide--protein glycosyltransferase subunit 2 isoform 1 precursor	1.4401	-0.0087	-0.7932	-0.7419	1.4572	-1.1479	-2.5214	1.2868	0.4507	0.0913	1.6311	0.9795	1.1516	-0.8771	1.6895	-0.6015	-1.2715	-0.674	-2.7432	-3.4728	-1.3849	1.7305	-1.1837	0.1342	-0.8698	-2.1216	-3.1606	-0.3037	0.1229	0.4573	-1.1658	-1.0535	-0.745	-1.5176	-0.0071	-1.6017	-1.3025	-2.1972	0.7914	-2.8988	-1.8132	-3.7325	-0.674	-2.7432	-3.5985	-1.311	-1.7314
NP_005608	RPS14	40S ribosomal protein S14	1.1001	0.3024	0.3235	0.136	-0.1053	-0.0356	0.2751	0.9109	0.3893	0.3424	0.1515	0.5851	0.5332	0.6198	-0.0231	0.8536	0.471	0.5825	0.0036	0.0573	0.1496	-1.4627	-0.5476	-0.0395	0.1675	-0.1166	0.3683	-0.027	0.9705	0.2738	-0.5944	-0.4867	-0.5217	-0.7106	-0.725	0.9703	0.2907	-0.2573	0.5158	-0.7751	0.6272	-0.215	0.5825	0.0036	0.5418	0.4317	0.7292
NP_055311	RPS6KA6	ribosomal protein S6 kinase alpha-6	0.3229	1.7811	1.1839	0.7201	1.5654	-0.5296	0.4108	1.4459	0.737	-0.1673	2.7068	0.3409	2.1219	0.7295	1.1275	-0.7817	0.5841	0.9906	1.0553	-0.5448	1.9355	-0.803	0.5716	0.9369	0.7837	1.7384	-0.2408	0.0422	1.3692	3.1473	1.3156	-0.7022	1.2444	-1.2929	-0.2843	0.7044	0.7065	0.8251	0.9857	0.6634	-0.0405	0.7895	0.9906	1.0553	0.0172	0.0676	-0.4239
NP_003152	RPS6KB1	ribosomal protein S6 kinase beta-1 isoform a	-0.7174	-0.283	1.0995	-1.7962	0.3965	-0.0864	-0.9559	-0.0615	-0.6038	-0.416	-0.7289	-0.2328	-0.8592	-0.3183	-0.5661	-0.3932	-1.5667	0.7476	-0.2407	0.9153	-0.1543	-1.4429	-1.1153	-0.296	-0.9436	0.6688	-0.076	-0.273	0.5495	-0.8116	0.5706	3.6074	0.2091	-0.2111	-0.9098	0.6203	0.1055	0.1577	-0.3889	-0.2906	-0.142	0.6569	0.7476	-0.2407	0.5932	0.0918	0.5885
NP_689473	RPUSD2	RNA pseudouridylate synthase domain-containing protein 2	0.7115	0.6102	0.1009	1.5834	-0.1865	-0.6171	-0.3878	0.4049	0.128	1.0911	-0.709	0.668	0.7257	-0.2584	0.3491	0.0837	1.7363	-2.3226	2.8726	0.3245	0.5435	0.7507	-0.0806	-0.8339	-0.1103	-0.2429	0.8161	0.5148	0.7753	-0.0112	0.1169	-1.5454	-0.4675	0.4835	0.2345	-0.1068	-0.0273	0.2338	0.7137	1.3372	-0.06	1.857	-2.3226	2.8726	0.4742	-0.7164	0.1702
NP_775930	RPUSD3	RNA pseudouridylate synthase domain-containing protein 3 isoform 1	-1.9156	0.841	-1.6198	1.0287	0.733	1.2715	0.3603	0.0904	0.4166	0.8744	-0.2688	1.217	0.4962	0.164	-0.0535	0.4404	1.0111	0.1743	-0.5118	2.2288	-1.3511	-1.9014	-2.6733	-1.1607	1.1353	-0.1126	-1.4195	-2.0138	1.6397	NA	0.5006	-0.6928	-0.3018	-0.4505	-0.3791	0.5172	0.9196	-0.4163	-1.0991	0.6369	0.8732	0.2856	0.1743	-0.5118	2.589	1.0905	2.4647
NP_116184	RPUSD4	RNA pseudouridylate synthase domain-containing protein 4 isoform a	-0.9522	-2.5412	-2.0551	0.452	1.8298	1.0711	0.2972	-0.7844	2.996	0.1159	2.0051	0.8742	-0.9925	0.7196	-0.1598	0.6523	3.1681	NA	NA	0.5578	-2.0415	-1.565	-0.1289	0.6804	NA	-0.8073	-0.9788	0.8799	1.3441	-0.0425	-1.6559	-0.5382	-0.1089	-4.1866	0.8742	-1.6288	NA	-2.3286	1.636	-0.3739	1.2441	-0.7223	NA	NA	NA	NA	NA
NP_004578	RRBP1	ribosome-binding protein 1	2.6626	-0.6276	-1.1644	0.4189	1.1717	-1.2721	-0.8928	1.5037	1.5279	-1.1622	2.9848	0.1033	1.4405	0.4035	3.0946	-0.3472	1.0582	0.7522	-1.1761	-2.5131	-0.3757	0.2098	1.1311	-0.4408	-1.0607	-0.5981	-2.3653	-0.4267	0.7224	0.9531	-1.8295	-0.1026	-0.0751	-3.5127	-1.8787	0.6338	-2.4904	-1.7961	-0.3005	-1.3619	-0.2357	0.153	0.7522	-1.1761	-2.4032	-1.6804	-0.9575
NP_060816	RSAD1	radical S-adenosyl methionine domain-containing protein 1, mitochondrial precursor	1.3268	-0.176	-0.4086	-0.6978	NA	NA	0.4865	NA	-1.0901	0.473	NA	0.6187	-0.3112	-0.1619	NA	NA	NA	NA	NA	NA	-1.565	3.5052	NA	NA	-0.6267	0.5268	-0.556	-1.1376	1.4919	0.266	NA	2.9048	-3.8203	-1.4851	-0.5165	0.2269	2.1564	0.0228	-1.608	-1.0628	0.5413	NA	NA	NA	0.8095	0.3412	2.0836
NP_001015055	RTKN	rhotekin isoform a	1.1041	-0.4436	-0.8607	1.7487	-0.8506	-1.4556	0.698	2.4725	0.5234	1.1773	2.8558	0.2737	0.0444	0.4501	1.2718	-0.0435	-0.2542	-1.3757	-1.2476	0.1476	0.2584	-1.1823	0.6199	0.6721	-1.8332	-0.5428	0.662	-0.1346	-0.0472	-2.0375	-1.2106	-0.9879	-0.4946	-0.9471	-0.879	1.3365	0.0077	0.2234	-1.2228	-1.2029	-0.4036	-0.5631	-1.3757	-1.2476	-1.0132	-0.2776	-0.8676
NP_116119	RTN4IP1	reticulon-4-interacting protein 1, mitochondrial precursor	-0.3855	-0.4771	0.4956	0.3124	-0.4148	-0.0497	-0.1668	-0.7229	0.9984	-0.8396	-0.4244	-0.6563	-1.0925	-1.1931	-0.661	-1.7671	-0.2354	0.0505	-0.7739	-0.1572	-1.8126	-1.7827	-0.5315	-2.584	-1.0694	-0.2429	-1.1758	-1.2068	-0.4765	-0.5031	-0.2612	-2.1543	-1.5705	-0.3382	-0.9832	-0.1991	0.0985	-0.7967	-0.2334	-1.2559	-0.2318	-1.1532	0.0505	-0.7739	0.3498	0.9285	0.8328
NP_006657	RUVBL2	ruvB-like 2	-0.681	0.1886	-0.1724	1.1352	-0.0092	-0.1033	0.1425	0.0687	0.0212	0.1233	-1.4372	0.4148	-0.6778	-0.7374	-0.4446	-0.2271	0.4145	0.0161	-0.3658	1.0809	0.3672	-0.0541	-0.4389	-0.4367	0.059	0.6175	1.0275	0.3073	0.6499	0.2504	-0.8101	-0.304	-0.1766	0.1288	-0.154	0.3354	0.8218	0.054	0.9115	-0.7373	0.3578	-0.3609	0.0161	-0.3658	-0.1262	0.417	0.1038
NP_054735	SACM1L	phosphatidylinositide phosphatase SAC1	0.7196	-0.6644	-1.1914	-1.3958	0.724	-0.6905	-2.4267	0.2603	0.1257	0.1774	-0.0537	-0.1028	-0.2297	-1.0035	1.0972	-1.4669	-0.6028	-0.2223	-1.5009	-1.1169	-0.2931	1.0641	0.181	1.4871	0.8575	0.8938	-1.5807	-0.5958	0.2874	0.59	-0.3508	-1.6484	0.2497	-1.4969	2.054	2.069	2.2158	-0.5235	2.8586	-0.4155	-0.591	-0.8781	-0.2223	-1.5009	-0.4994	-0.0208	-0.1366
NP_056195	SAMM50	sorting and assembly machinery component 50 homolog	0.4322	-0.1158	-1.2116	-0.3599	-1.4035	-0.476	-1.644	0.7519	1.6234	-0.0811	1.2802	0.9661	0.5591	-0.9204	0.0225	-1.5305	-0.8477	0.0436	-1.2536	-0.1008	-1.7151	0.5462	-1.2119	0.2749	-1.0824	-0.5941	-1.964	1.6716	0.7837	0.4534	-0.2948	-0.1213	-0.1698	-0.7313	1.6702	-0.2099	1.545	-0.9938	1.6642	-1.059	0.0259	-1.3754	0.0436	-1.2536	-0.1586	1.3715	0.7018
NP_064535	SAR1A	GTP-binding protein SAR1a	-0.341	-0.9387	-0.1758	0.0295	-1.4545	0.1592	-0.2584	0.2169	-0.5856	-0.6623	-0.8249	-0.4255	-0.5556	-0.142	0.3111	0.9561	-0.3453	0.6925	-1.1344	0.5804	0.3597	0.1966	0.6158	0.2128	0.8749	0.6531	-0.3733	-0.0654	0.0895	0.4729	0.0021	1.3027	-0.7111	0.2855	-1.4428	-1.0808	-1.3794	-0.61	-0.032	-0.5707	-1.083	-0.6361	0.6925	-1.1344	-1.3593	-0.0766	0.0178
NP_001028675	SAR1B	GTP-binding protein SAR1b	-0.4462	-1.1963	-0.5807	-0.764	-1.5747	-0.1259	-0.8296	0.3	-0.8288	-0.9677	-0.6759	-1.2591	-0.4222	-0.7807	-0.7256	0.0519	-1.3532	-0.3255	-1.4711	-0.018	-0.2969	0.0481	0.1609	0.4321	-0.1884	0.7951	-1.0934	-1.0569	-0.0778	0.4221	0.1365	1.2325	-0.3356	-0.5451	-0.3838	-1.1052	-0.6282	-0.8728	-0.4489	-0.3246	-0.7628	-1.5279	-0.3255	-1.4711	-1.6433	-0.5659	-0.121
NP_009032	SARDH	sarcosine dehydrogenase, mitochondrial precursor	0.4079	-0.8283	0.8398	-2.2664	-1.142	1.3816	-0.4761	0.1121	1.5597	-1.113	-2.0297	-0.2014	-0.2001	-1.2331	1.4009	0.2603	0.1885	2.121	1.1328	-0.0443	-0.447	1.9548	-0.5637	0.3204	1.1136	0.1439	-1.4302	2.3095	0.4993	3.1316	-0.6953	-1.5875	1.2816	0.9269	-0.0427	-0.0309	4.2597	-0.9765	2.2473	-0.6767	3.3096	-0.0559	2.121	1.1328	2.2915	1.6189	1.2999
NP_055892	SARM1	sterile alpha and TIR motif-containing protein 1 precursor	-0.341	-0.0188	0.5597	-1.3885	-0.5681	2.3217	0.9537	0.2856	-0.8129	1.1699	-1.2982	-1.1134	0.1703	-0.8239	-0.5813	0.1472	-0.0784	0.8783	-0.4999	1.4535	2.0405	1.5029	-1.4374	-0.7842	1.157	-1.3598	0.2429	-1.4605	-1.84	-1.159	0.3214	-1.2737	0.5474	1.5032	0.3932	-1.6831	1.531	1.8003	-1.6716	-0.1429	1.4042	-1.5478	0.8783	-0.4999	1.2882	0.8611	0.9344
NP_060297	SARS2	serine--tRNA ligase, mitochondrial isoform b precursor	-0.1143	-0.1526	-0.1488	-0.7456	0.703	-0.1344	-0.5929	-0.4518	0.6234	-0.3077	1.1545	0.4955	0.1777	-0.2551	-0.1788	-0.6404	-0.4364	-0.0229	2.1129	-0.0932	-1.1561	-0.5028	0.0844	-0.2547	-0.3967	-0.8191	-1.5628	0.6148	-0.0276	1.5544	-0.2584	-0.0229	-0.3627	-1.0269	-1.0045	-0.2479	2.111	0.4136	-0.926	-1.1877	-0.7394	-1.0273	-0.0229	2.1129	0.2335	0.9653	0.9383
NP_597998	SAT2	diamine acetyltransferase 2	-0.09	1.1521	0.0435	-1.686	-0.8836	1.6894	-0.009	1.3158	0.0939	NA	-0.5833	-1.4921	1.0294	0.5832	-0.8585	-1.1949	2.4082	1.1557	-0.0947	0.4299	-0.1843	0.4803	-1.9124	2.3849	1.9599	-2.4255	-0.2229	0.3496	2.0997	-1.1434	1.0859	1.6728	0.3715	0.9032	-4.9491	1.9958	3.6098	0.5139	-0.5443	-0.7297	0.8536	-0.9908	1.1557	-0.0947	1.2395	-1.7878	0.0881
NP_005497	SCARB2	lysosome membrane protein 2 isoform 1 precursor	1.3713	-1.6078	-1.1407	-1.7044	-2.2148	-0.2247	-2.4015	1.6736	2.5983	0.1085	2.5711	1.9095	-0.5741	-1.1632	1.9326	-1.428	-2.6593	-0.3462	-2.5823	-0.9061	1.1964	1.0014	-0.451	2.5008	0.8619	-1.6598	-2.1073	1.9406	0.4937	1.2615	-0.1127	0.7781	-0.207	-0.6574	0.8623	-0.1231	-0.5758	-0.8797	2.3286	0.4325	-1.2743	-3.5402	-0.3462	-2.5823	-1.3431	-0.1155	-0.3281
NP_057086	SCCPDH	saccharopine dehydrogenase-like oxidoreductase	-2.288	-0.8083	-2.1259	-4.3861	0.1741	0.1733	-2.4962	-2.3243	-3.3355	-0.8569	1.1081	0.5403	-2.696	-0.4513	-2.6091	-3.6567	-1.8932	-0.658	-1.3847	1.3143	-1.2423	-0.9844	-0.1974	-0.4036	3.0318	2.366	-0.4342	1.3142	-1.2963	-0.429	0.8535	1.4386	1.8872	1.7013	2.3975	0.2811	1.8594	-0.935	4.3004	-1.9903	1.8142	3.2096	-0.658	-1.3847	-0.5562	0.1665	-0.0448
NP_004580	SCO1	protein SCO1 homolog, mitochondrial	0.2946	-0.5473	-0.4727	-0.4627	-0.0603	0.4839	0.5938	-1.1061	0.8439	0.5912	0.6017	1.0019	0.2036	-1.5657	-0.4902	-0.0965	1.0707	1.6074	1.1447	0.9266	-1.3812	-1.1856	1.6666	-0.2009	1.3219	0.2781	0.834	-0.6765	2.2252	-0.9951	0.0301	1.0872	-0.6536	-1.1126	0.2961	1.8466	3.5889	-0.0947	0.8727	1.182	-0.4622	0.4215	1.6074	1.1447	0.5526	0.0297	1.3096
NP_001162580	SCO2	protein SCO2 homolog, mitochondrial precursor	0.2338	-0.5306	-1.0024	0.9993	0.5678	-0.6764	-1.3599	-1.37	3.9005	0.2513	0.6414	-0.7728	1.3035	-1.4526	-1.2382	-2.4417	3.7144	0.3188	-0.7054	0.8702	-0.4207	0.6155	0.6802	-0.9125	0.2326	0.1794	-0.0043	1.5486	-1.1513	2.4211	0.5986	2.3052	0.9636	-1.5915	0.7889	0.566	1.2864	-1.2704	2.4169	0.5536	0.4983	0.7166	0.3188	-0.7054	-0.4804	-1.1248	-0.4083
NP_002970	SCP2	non-specific lipid-transfer protein isoform 1 proprotein	2.5695	-1.3	-0.8168	-1.4436	-0.5501	-0.7301	-0.6213	-1.529	0.7416	-1.8173	0.3336	-1.8753	-0.974	0.1441	2.5288	0.4227	-1.2747	-0.5754	-2.1325	-1.576	-0.7321	-2.6008	-1.5219	-0.867	0.4409	0.6491	-1.312	2.1097	-0.2981	-1.8306	0.2093	1.7056	0.2091	-0.6693	-1.919	-0.1231	-0.0063	-0.6999	1.226	-2.1606	-1.4696	-0.0095	-0.5754	-2.1325	-0.4047	-0.4912	-0.4845
NP_004159	SDHA	succinate dehydrogenase	0.3958	-0.273	0.0199	-0.5987	0.2793	0.5065	0.0099	-0.0108	0.6552	0.0051	0.1482	0.6165	0.2517	0.041	0.6908	0.0837	0.7379	1.009	0.1734	0.3734	-1.126	-0.704	0.8252	-0.3084	-0.1797	0.1123	-0.2085	-0.3152	0.3125	0.6134	0.6042	-2.1637	-0.4033	-0.5628	0.7889	0.8102	2.5023	-0.0913	-0.3253	-0.8281	0.1196	-0.5134	1.009	0.1734	0.5769	0.1939	1.3429
NP_001036096	SDHAF1	succinate dehydrogenase assembly factor 1, mitochondrial	NA	-7.1645	NA	NA	NA	1.6103	-2.4046	NA	-1.3106	NA	NA	NA	1.4479	0.4069	-0.6762	-0.8135	NA	NA	NA	NA	NA	NA	NA	1.4127	NA	1.1464	-1.2977	NA	NA	NA	NA	-2.1871	-2.8324	NA	0.3293	NA	1.7092	NA	0.4557	NA	NA	NA	NA	NA	-0.4534	-0.2523	-0.5275
NP_060311	SDHAF2	succinate dehydrogenase assembly factor 2, mitochondrial	1.3753	-4.3276	-0.8472	-1.6015	-1.6288	0.0915	-0.7444	1.9014	-0.3447	1.0541	-1.0036	-2.1039	-1.8332	-0.9936	0.7592	0.398	2.1759	-1.4376	-1.6886	-1.0868	-0.991	1.2357	0.6923	-1.3676	-0.7613	0.2978	-1.6165	-2.0177	1.1741	-0.6476	-0.7261	-3.5268	1.1124	-0.0367	-1.8266	0.0912	-0.3906	-0.9696	-0.6115	1.9467	-3.7381	-4.2364	-1.4376	-1.6886	-4.6532	-3.0917	-2.8943
NP_002991	SDHB	succinate dehydrogenase	-0.681	0.4228	1.1738	-0.2203	0.2973	0.7464	-0.0027	0.0181	1.5188	-0.1944	0.5487	1.3067	0.7554	0.4135	-0.3762	-0.538	1.4632	1.3506	1.1566	1.0395	-1.0773	-0.8788	0.9701	-0.6436	0.6101	0.5386	-0.3554	-0.7649	0.7893	0.6213	1.254	-1.7936	0.517	0.4244	1.1182	1.0164	3.4526	1.0395	0.4168	-0.707	0.4866	0.3287	1.3506	1.1566	0.915	0.8201	1.253
NP_064580	SDR39U1	epimerase family protein SDR39U1	0.4362	-1.9792	0.7689	-1.3444	1.935	1.3591	-0.8675	-0.694	1.7029	-2.5561	-3.3835	2.1806	0.5517	0.1075	0.0415	-1.0748	0.2324	0.4724	0.8616	3.7266	0.9112	-0.9481	-0.4108	0.3618	2.893	0.4833	-1.3335	-0.0462	-0.9896	-0.5539	-0.8969	-1.4517	1.5353	0.4746	0.2392	1.8113	3.9418	1.1052	0.0847	0.7618	2.3686	0.6635	0.4724	0.8616	1.1665	1.2652	1.6224
NP_076982	SECISBP2	selenocysteine insertion sequence-binding protein 2	-0.2479	-1.3168	-1.6536	-0.6831	0.1891	0.2722	-0.7129	-1.1097	-0.6083	0.633	-0.2159	0.9907	-1.6369	-0.2218	-0.9155	-0.0823	-0.6279	0.2661	-1.3042	1.4836	-0.008	1.4105	-0.6644	-2.4557	0.3671	0.2978	-0.4951	0.511	-0.8306	-1.2801	-1.1322	-0.8099	-0.5014	-1.958	1.2035	-0.1123	-0.4116	-1.3707	0.9681	0.7542	-0.8956	0.7597	0.2661	-1.3042	0.1956	0.6085	-0.3125
NP_004565	SEPT4	septin-4 isoform 1	-0.1305	0.5433	1.717	0.4299	-0.9527	1.9463	-0.574	1.2001	-0.2561	-0.0171	-0.6428	1.9431	1.3849	-1.0368	-1.0939	1.1221	1.3878	2.6048	1.4932	0.7234	2.2619	-0.1498	-0.9704	-0.4657	2.7671	0.5189	-0.2551	0.0883	-0.7414	0.4182	1.1531	0.8718	2.4251	1.6097	-0.4288	-0.1231	0.4584	-0.6688	-0.8871	1.8747	1.7322	0.7066	2.6048	1.4932	1.1638	-0.767	1.4895
NP_116250	SERAC1	protein SERAC1	0.9746	0.6971	0.7284	-0.9954	0.072	1.1389	-1.6661	1.37	1.8688	0.6872	0.4528	0.6725	-0.4667	0.4235	1.6668	-1.0289	-0.2574	NA	NA	2.0368	NA	-0.5786	NA	-0.2878	NA	-0.5547	-0.8283	0.5994	-0.7498	NA	0.3578	-0.5804	-2.6429	NA	1.1632	0.8563	1.9957	-0.1466	0.2755	-2.755	0.2445	0.2955	NA	NA	-2.1652	-0.4618	-1.106
NP_055324	SERHL2	serine hydrolase-like protein 2	NA	-7.5894	NA	NA	-1.1691	NA	NA	NA	NA	-0.6722	NA	NA	3.6624	NA	0.1782	-0.7993	NA	NA	NA	-7.955	0.0145	NA	NA	NA	NA	NA	NA	NA	NA	-2.5138	NA	NA	NA	-4.6182	NA	NA	NA	NA	NA	3.8962	0.1625	NA	NA	NA	NA	NA	NA
NP_073591	SFXN1	sideroflexin-1	-1.6606	-1.3837	0.1042	-1.495	-0.4389	-0.5917	-2.7171	-1.1748	-1.4515	-1.3986	-0.3516	-0.1655	-0.363	-0.7008	-0.8433	-1.2726	-0.0847	-0.4791	0.0811	-0.0857	-0.8409	1.0509	0.1368	0.5273	2.1074	1.5214	-0.2229	3.1473	1.1043	0.0903	-0.0231	0.4455	-0.1833	-0.2791	0.706	0.9703	3.781	0.0643	1.166	-1.0288	-0.3997	-0.1089	-0.4791	0.0811	-0.9456	-0.0787	-0.8265
NP_849189	SFXN2	sideroflexin-2	-4.737	0.2087	-1.8526	-2.226	-2.365	-0.891	-2.6571	-3.1014	-1.5901	-2.2926	-3.7773	-0.9386	-3.2108	-3.0759	-4.7205	-5.9384	-1.2087	-2.1255	-3.2914	5.7701	-0.7246	-3.3298	2.7616	-0.4946	-0.1016	2.8396	3.1018	-1.1684	-2.0156	0.1723	-0.5692	0.4502	0.3647	-1.9698	2.824	3.4852	2.6246	-1.1805	-0.3394	1.587	-1.4657	1.4094	-2.1255	-3.2914	0.1767	1.5147	-0.1855
NP_112233	SFXN3	sideroflexin-3	0.0719	0.3793	0.6508	0.6908	0.093	0.9808	-1.543	0.4446	-1.4288	-1.7459	-0.0868	-0.1252	0.7665	-1.0434	0.8541	-0.3366	0.0283	1.8986	0.3969	1.796	0.5473	-0.0772	0.5393	0.6721	1.821	1.9752	0.5796	0.3842	-0.1057	-0.144	1.0803	-0.9551	0.676	1.7604	-0.6279	-0.1123	2.9914	1.7553	2.2225	-0.0862	0.3226	0.4281	1.8986	0.3969	1.5424	1.1547	0.9579
NP_998814	SFXN4	sideroflexin-4	0.1853	-1.1127	0.2392	0.2646	NA	0.0943	0.6601	NA	2.2574	-0.4284	0.9095	0.7465	1.1294	0.1141	0.8617	0.617	1.1806	0.7315	0.9421	0.2831	NA	-1.113	-1.1032	0.126	0.7273	-0.2626	-0.5811	0.8415	NA	-0.0307	NA	0.3986	0.0602	NA	0.8955	0.9838	-0.4081	-1.1667	0.7207	1.288	2.7903	2.162	0.7315	0.9421	0.9204	0.8232	1.3976
NP_653180	SFXN5	sideroflexin-5	-1.1384	-2.491	-2.2373	NA	-0.8265	-1.577	-1.4893	-2.2737	-1.7719	-2.3738	-1.0533	-0.9588	-1.5628	-3.2389	-3.1255	-0.6157	-1.036	-0.6993	-2.3946	-3.3486	-0.9197	2.7663	2.355	-1.9592	1.6821	0.878	-0.9322	0.5148	-2.8827	-1.6861	0.8591	-2.412	-0.5386	1.5417	3.511	-0.3727	3.9278	-0.6964	-2.3218	-1.2067	0.9395	1.2138	-0.6993	-2.3946	-0.1099	1.2358	0.6764
NP_004835	SH3BP5	SH3 domain-binding protein 5 isoform a	-0.3733	-0.5206	1.1434	-0.7052	-3.0501	-1.0745	-1.5651	2.3677	NA	0.1307	NA	NA	0.5998	-1.0268	1.587	0.3556	0.4334	1.6831	-0.0023	-3.1905	1.4327	0.2922	-2.0292	-2.6667	0.1892	-1.1427	-0.5238	0.096	0.3153	0.9453	-2.1628	NA	-0.7145	-3.8881	-0.7321	0.6827	-3.8495	NA	0.9751	NA	NA	0.3618	1.6831	-0.0023	-2.5222	-1.2974	-1.5496
NP_892113	SHC1	SHC-transforming protein 1 isoform 1	0.9058	-0.7915	0.6474	1.7451	-0.6582	0.3512	0.5844	-1.0447	0.153	-0.1058	-0.3714	-0.4322	0.1036	-0.4879	1.4123	0.5146	-0.0439	-0.1513	-1.2089	0.9793	-0.5595	0.0283	0.2575	-0.0519	0.1241	0.878	0.9487	-0.1077	0.8032	0.1957	0.3998	0.3424	-0.2003	1.2372	-0.3293	-0.4243	-0.1705	0.3617	1.2402	0.4097	-0.3177	0.2226	-0.1513	-1.2089	-0.3533	0.0476	-0.0408
NP_005403	SHMT2	serine hydroxymethyltransferase, mitochondrial isoform 1 precursor	1.3915	1.5603	0.5361	0.3712	0.5077	-1.3201	1.2693	0.1952	1.6438	0.2661	0.1383	0.4686	-0.0519	1.4447	1.1997	0.5993	1.6233	-0.2109	-0.1841	1.0358	-1.1185	0.4704	0.8493	0.9989	-0.7873	-0.2073	-0.5525	-1.9562	2.3534	-0.2416	-0.6	-0.8099	-1.4757	-1.3136	-0.8813	0.3381	-0.6666	-0.8382	1.7808	-1.9827	-2.1373	-1.0538	-0.2109	-0.1841	-1.189	-0.5575	-0.6838
NP_036371	SIRT3	NAD-dependent protein deacetylase sirtuin-3, mitochondrial isoform a	-0.9684	-0.6611	-0.2129	-2.024	0.4746	0.6589	-0.9527	-0.5856	1.0643	-2.1399	-0.1828	-1.035	-0.9666	-2.2642	-1.7395	-2.1592	-0.6185	0.4495	-2.198	1.811	-1.1035	0.3219	-1.3287	0.6514	-0.5616	1.5569	0.0673	2.6669	3.1927	-1.4284	0.4866	0.6282	0.2565	-0.2732	1.0471	1.1629	4.3505	-0.0359	0.2755	1.3296	-0.1264	0.3917	0.4495	-2.198	2.0481	1.2505	1.9311
NP_036373	SIRT5	NAD-dependent protein deacylase sirtuin-5, mitochondrial isoform 1	-0.1426	-0.176	0.5631	-0.0917	0.5317	0.4613	0.8022	0.2313	1.2302	-1.3223	-0.5237	-0.0378	-0.3852	-1.3728	0.3832	-1.4068	0.0629	1.5157	0.7425	0.3132	-0.4169	-0.5358	0.2938	-2.0999	-0.1884	1.2609	-0.7638	0.757	-1.7145	0.1137	0.5482	0.6001	-0.728	-1.4112	0.7557	0.7071	1.552	-1.1909	-0.1344	0.3946	0.1547	0.2723	1.5157	0.7425	0.7013	-0.2218	0.8875
NP_005975	SLC25A1	tricarboxylate transport protein, mitochondrial isoform a precursor	-0.43	-0.6644	-2.5376	-0.9293	-3.0532	-2.1755	-2.1237	-0.8278	1.4052	-0.0984	0.5587	1.2529	0.0555	-2.058	-0.4294	-3.5578	-1.9842	-0.6213	-2.4125	-2.1518	-1.595	2.3803	-1.8037	-1.1318	-1.4123	-0.4165	-3.2251	0.5802	-1.8037	2.3001	-1.1013	0.9701	-0.3897	-1.4703	-0.0806	0.0125	1.5485	-1.5747	2.8268	-3.7695	-1.2119	-2.297	-0.6213	-2.4125	-2.3437	0.015	0.01
NP_003553	SLC25A11	mitochondrial 2-oxoglutarate/malate carrier protein isoform 1	-0.1993	-0.8585	-1.6232	-0.9844	-1.3253	-0.9079	-1.4072	-0.4302	0.4371	0.1701	0.5156	1.1453	0.148	-2.201	-0.5433	-2.3428	-1.6891	-1.1922	-2.1563	-1.0943	-2.3679	0.2691	-2.1741	0.6224	-1.2777	0.3847	-1.5019	-0.9685	-0.2814	0.0981	-1.2162	-0.3743	-1.1273	-1.8782	2.3715	0.6691	2.3905	-1.6232	-0.5655	-0.6805	-1.1923	-3.517	-1.1922	-2.1563	-0.8428	-0.225	-0.678
NP_003696	SLC25A12	calcium-binding mitochondrial carrier protein Aralar1	-0.0576	0.7473	0.3202	-0.1248	-0.4239	0.5178	-0.1952	-0.1301	3.496	-0.5564	1.9323	2.0058	1.6108	0.1441	-0.3459	1.0232	1.3439	-0.2132	-0.7263	0.1514	-1.8989	0.5165	-0.0686	0.1094	0.1371	-1.5966	-1.7204	3.1857	0.0867	0.7891	-0.292	-1.1285	0.3681	0.2441	-0.635	-0.1882	3.1032	0.545	1.4133	0.4249	0.7521	-0.9377	-0.2132	-0.7263	0.0902	0.6043	0.3227
NP_001153682	SLC25A13	calcium-binding mitochondrial carrier protein Aralar2 isoform 1	0.3148	0.1418	-1.1812	0.3528	-0.0513	-0.332	1.0105	1.5254	3.8801	0.5296	3.1239	1.9856	1.8626	1.5378	0.4592	0.7548	2.1508	-1.284	-1.6439	0.1928	-2.8369	-0.6842	-0.4631	0.0101	-1.1519	-1.719	-0.6958	-1.4143	0.2428	-0.5929	-1.4934	-0.9411	-1.6483	-0.6693	-0.398	0.1129	1.9922	-0.8209	0.6076	-1.5587	-1.5828	-1.7003	-1.284	-1.6439	-0.3263	0.7306	0.4243
NP_073721	SLC25A14	brain mitochondrial carrier protein 1 isoform UCP5S precursor	NA	NA	NA	NA	5.8654	1.472	NA	1.1386	-2.84	NA	NA	NA	NA	NA	5.0768	-1.6046	NA	NA	NA	NA	-3.8499	NA	4.8631	1.5533	NA	NA	NA	NA	-0.616	NA	2.1838	-0.0183	1.9718	NA	1.4309	NA	NA	NA	NA	NA	NA	NA	NA	NA	NA	NA	NA
NP_055067	SLC25A15	mitochondrial ornithine transporter 1	0.2217	-1.7115	-4.2819	NA	-1.2953	-1.5911	NA	0.1374	2.2279	1.2093	3.5508	0.9683	0.4813	0.5632	-0.1864	0.8183	NA	NA	NA	-3.0889	-2.638	0.9223	NA	-1.6158	NA	NA	NA	NA	-0.4682	NA	-4.1372	-0.1635	-1.2288	-5.3157	1.5399	NA	1.1432	-0.9177	0.5405	-0.1051	-0.0327	NA	NA	NA	-2.1138	-1.5363	-1.6259
NP_689920	SLC25A16	graves disease carrier protein	-0.9886	-0.5473	NA	-0.966	NA	-0.188	NA	0.1084	2.2824	NA	NA	-0.2955	-2.7738	-1.3229	-0.0762	0.8219	NA	0.7407	-2.0163	1.0395	NA	NA	NA	0.9865	NA	NA	NA	0.9107	-1.274	1.203	0.2906	-1.194	-1.134	NA	2.5112	0.6989	-1.5086	0.1819	0.6571	0.2848	0.3578	NA	0.7407	-2.0163	-0.4561	-2.0235	-0.5978
NP_113669	SLC25A18	mitochondrial glutamate carrier 2	-0.0374	-0.7179	-1.0665	1.0801	4.5222	-0.4364	-1.4388	-1.9556	-0.122	0.1134	-0.7785	0.5627	1.4442	-1.8185	-1.2572	0.3309	-1.0235	-1.2083	-1.3787	-1.7077	-1.9627	0.886	-0.8979	3.4896	-0.8177	-0.3889	-1.355	0.5879	-0.3371	-0.9912	-1.3254	-0.4305	-0.5961	-1.1215	1.5825	1.9171	1.2305	-0.8347	-0.5125	-2.2855	-1.9225	-1.0836	-1.2083	-1.3787	2.7188	2.044	2.2204
NP_068380	SLC25A19	mitochondrial thiamine pyrophosphate carrier	NA	-5.7561	-3.2629	-0.7125	NA	0.9751	NA	-1.7025	-1.0401	0.0839	3.4284	1.6137	1.085	-4.0971	-5.2597	-4.1901	NA	NA	NA	-5.6329	-3.8949	-2.0598	4.3881	-1.0573	NA	NA	-2.9492	1.9214	-0.655	1.9916	-4.4397	1.4198	-0.1123	-2.8181	1.5896	1.8249	0.7589	-3.857	2.7597	1.3902	-6.1551	NA	NA	NA	-4.4882	-1.0248	-2.1633
NP_000378	SLC25A20	mitochondrial carnitine/acylcarnitine carrier protein	0.2743	-0.6176	0.4214	-1.3664	-1.3974	0.2919	-1.6534	0.2603	1.8302	-1.4824	0.2111	-0.4389	-0.3741	-2.0015	0.2313	-2.5371	0.0158	0.8324	-0.3777	1.446	-1.8877	1.4963	-0.2175	0.1756	-0.1841	2.0463	0.0028	1.3526	0.4436	0.1488	1.3492	-1.0676	-0.2003	-1.0299	1.1443	0.197	4.2003	-1.554	3.1766	-1.1347	-0.7628	-0.7985	0.8324	-0.3777	0.0307	-0.3186	0.0881
NP_085134	SLC25A21	mitochondrial 2-oxodicarboxylate carrier isoform 1	0.6589	-6.7162	-8.0607	NA	NA	-0.9107	NA	-5.9607	NA	0.2365	NA	NA	NA	-0.3682	NA	NA	NA	NA	NA	NA	NA	0.9685	1.3767	-2.857	NA	NA	NA	NA	NA	4.8573	-6.3889	NA	-1.8783	-0.2288	2.8358	NA	NA	NA	3.5159	NA	NA	NA	NA	NA	NA	NA	NA
NP_078974	SLC25A22	mitochondrial glutamate carrier 1	-1.4541	-0.4771	-1.08	1.8773	3.5276	-0.6397	-1.4861	-1.8761	0.6825	-0.6697	-0.474	0.1751	1.0998	-1.0235	-1.1433	0.7477	-0.4081	-1.4834	-1.4651	-1.4443	-1.595	-0.859	-0.8053	1.0527	0.1848	0.0768	-1.1293	2.1596	3.6862	-1.3738	-0.1884	-0.2759	-0.2138	-0.3766	0.7794	0.3056	1.1327	-1.7961	0.2543	-2.0016	-1.9225	-1.14	-1.4834	-1.4651	0.5661	0.9874	0.61
NP_077008	SLC25A23	calcium-binding mitochondrial carrier protein SCaMC-3	9.969	0.4161	NA	NA	NA	NA	-0.7349	NA	1.0461	-0.6057	2.8127	1.2574	0.8591	-1.11	NA	NA	NA	NA	NA	-7.5786	NA	NA	NA	NA	NA	-1.5453	NA	NA	NA	1.5544	NA	1.1903	NA	NA	NA	NA	0.2627	-1.592	1.8656	NA	NA	NA	NA	NA	NA	NA	NA
NP_037518	SLC25A24	calcium-binding mitochondrial carrier protein SCaMC-1 isoform 1	-1.1384	-1.6312	-1.3904	-0.1762	-2.0285	-0.7978	-1.8933	-1.67	-4.0173	-1.8788	-0.4509	2.2859	0.1147	-1.416	-0.8167	-1.315	-1.2087	-0.3737	-0.8008	0.889	-3.1896	-1.1097	0.5313	1.3423	-0.4314	2.9225	-1.1902	1.1835	0.8562	1.4802	-0.25	-3.8266	-0.5149	0.4865	3.3902	1.2985	3.5085	-0.444	4.9506	1.7536	-0.8136	3.5179	-0.3737	-0.8008	-0.4372	0.7327	-0.2128
NP_001034444	SLC25A29	mitochondrial carnitine/acylcarnitine carrier protein CACL	-2.7171	0.0749	-0.3006	NA	0.709	-0.5127	-1.0474	-0.5241	4.0414	0.5838	2.0514	1.831	0.6961	-1.4958	0.5086	-0.3932	-1.0706	NA	NA	1.0584	-0.507	1.295	-0.6926	-0.5939	1.1092	-1.0756	-1.466	-0.8648	-0.6271	-0.2103	0.691	3.3357	-0.2781	-0.2288	-0.3649	1.578	-0.0692	-0.9765	2.0353	NA	NA	0.1331	NA	NA	1.1989	-0.0566	1.0829
NP_998776	SLC25A3	phosphate carrier protein, mitochondrial isoform b precursor	-1.2032	-0.6544	-2.7737	-1.7044	-3.6782	-2.4747	-1.9627	-0.2856	0.7393	0.6946	3.9149	1.7347	-0.3445	-1.1965	-1.7091	-2.8656	-1.8398	-1.6852	-2.6508	-1.8018	-1.7601	0.8332	-0.4148	-1.4462	-2.0199	-1.8098	-2.8991	0.8453	1.0514	1.5544	-1.1574	-0.5663	-0.8566	-1.8131	2.3241	-0.5355	2.5582	-1.5125	2.9258	-2.3575	-0.591	-2.3169	-1.6852	-2.6508	-2.9576	-0.6543	-1.8526
NP_001010875	SLC25A30	kidney mitochondrial carrier protein 1	NA	-0.9321	-0.1016	NA	NA	NA	NA	-0.8495	3.121	NA	NA	NA	NA	NA	-1.075	-0.1106	NA	NA	NA	-3.5781	-3.0132	-1.4561	NA	NA	NA	NA	NA	NA	-0.7637	0.4143	-2.1404	0.3565	NA	NA	3.3002	NA	NA	NA	NA	NA	NA	NA	NA	NA	NA	NA	NA
NP_112581	SLC25A31	ADP/ATP translocase 4	-0.2236	-0.4771	-1.3297	1.8442	-1.0278	-2.2799	0.9979	1.3591	3.7028	0.2686	3.4251	2.2321	1.5182	0.7828	-0.2585	-1.0996	1.121	-0.6832	-0.7173	-0.5712	-2.1503	1.0905	-0.4228	-0.3912	-2.4669	-1.423	-2.2721	-1.6449	2.0941	1.5895	-0.8941	1.0779	-1.672	-0.9471	1.0874	0.3327	2.38	-2.1868	0.8055	-0.7676	-1.985	-0.1752	-0.6832	-0.7173	-1.1673	0.6833	-0.977
NP_958928	SLC25A35	solute carrier family 25 member 35	-2.0937	0.9782	-3.9242	-2.1783	-1.7731	-2.1868	-2.9917	-2.2592	-4.7081	-1.0908	-3.0889	2.9111	0.4591	-1.9882	-1.7167	-2.8444	-0.8037	-1.355	-3.5506	-2.1556	-0.4807	0.4638	2.4355	-2.3605	0.5667	-1.9637	-2.6125	3.889	-1.4189	-3.7007	0.3914	-1.8592	-0.9581	-4.5591	2.1345	1.9904	4.0326	-0.6653	-1.1239	-0.2489	-0.388	-1.7434	-1.355	-3.5506	-0.7914	0.135	-0.0917
NP_001098117	SLC25A36	solute carrier family 25 member 36 isoform a	-0.1912	0.8678	-0.8809	-1.3554	-0.4599	1.0739	NA	-1.3375	2.0892	0.6601	-0.7024	0.0608	-0.6593	-0.3449	-5.8597	-0.9583	-1.5447	-1.3527	-1.1374	-1.5948	-0.612	-1.1097	-0.8536	-1.3428	-0.9219	NA	-1.3084	5.2955	0.5774	-0.0425	-1.1125	1.2231	-2.3621	-1.0801	1.2864	1.2904	1.1432	-2.0277	-0.7069	NA	NA	-0.7057	-1.3527	-1.1374	0.2768	-1.2016	0.1057
NP_001142	SLC25A4	ADP/ATP translocase 1	-0.6526	-0.1325	-1.4478	1.0287	-1.2773	-0.236	0.4802	1.117	3.0142	-0.4456	2.8194	1.8557	0.4702	0.5832	-0.456	-1.1137	1.1241	-1.1716	-1.2893	-0.5712	-2.0903	1.0278	-0.7852	-0.7056	-2.1935	-1.6282	-1.8924	0.5341	0.2428	1.4138	-0.8297	0.1457	-1.2457	-1.0594	1.0661	-0.2642	2.3835	-1.592	0.3037	-1.2294	-1.1806	-0.5896	-1.1716	-1.2893	-0.6454	0.9906	-0.119
[truncated: 172 more rows]

## Sheet: Table S3
Table S3. Mitochondrial proteins expressed in luminal A and basal-type subtypes of breast cancer
[truncated: 44 more rows]

## Sheet: Table S4
Table S4. Abundace data for PCA
[truncated: 1,063 more rows]

[truncated: 4 more sheets: Table S5, Table S6, Table S7, Table S8]
